# Supplementary material for: The Role of Mobile Genetic Elements in Virulence Factor Carriage from Symptomatic and Asymptomatic Cases of Escherichia coli Bacteriuria
Source: Microbiol Spectr. 2023 May 17;11(3):e04710-22. doi: 10.1128/spectrum.04710-22 (PMC10269530; doi:10.1128/spectrum.04710-22)
Supplement: Supplemental file 4 — Data Set S1. Download spectrum.04710-22-s0001.xlsx, XLSX file, 0.2 MB [file spectrum.04710-22-s0001.xlsx]

## Sheet: Supplementary Table 1
Strain information
SRA	Sample	Clinical Presentation	Phylogroup	Sex	MLST	Total prophage	# complete Prophage	# Incomplete Prophage	# questionable Prophage	Total prophage size (kb)	Number of Plasmids	Plasmids with none	Plasmids with VF	Plasmids with AMR	Plasmids with VF and AMR	Other MGE	Insertion sequences	MITE	Composite Tn	Unit transposon	ICE
SRR19599653	VUTI113	cystitis	D	F	38	8	5	2	1	264.595	3	1	1	1	1	16	11	5	0	0	0
SRR19599655	VUTI115	Pyelo	B2	F	1193	6	3	1	2	143.577	2	2	0	0	0	15	11	4	0	0	0
SRR19599656	VUTI117	cystitis	B2	F	131	1	1	0	0	54.606	2	0	1	1	1	21	15	5	0	1	0
SRR19599657	VUTI118	cystitis	B2	F	131	7	3	2	2	304.956	1	1	0	0	0	16	9	5	1	1	0
SRR19599658	VUTI121	ASB	B2	F	1193	9	2	5	2	186.394	1	1	0	0	0	18	9	7	1	0	1
SRR19599659	VUTI122	ASB	B2	F	127	7	2	4	1	171.531	1	0	1	0	0	12	7	4	0	1	0
SRR19599660	VUTI125	cystitis	F	F	62	10	4	2	4	238.24	11	10	1	0	0	27	15	9	2	1	0
SRR19599661	VUTI126	cystitis	B1	F	2521	7	4	2	1	256.496	1	0	0	1	0	21	17	2	1	0	1
SRR19599662	VUTI128	cystitis	B2	F	95	6	2	3	1	180.596	5	4	1	0	0	18	10	7	1	0	0
SRR19599663	VUTI129	cystitis	B2	F	127	5	2	3	0	123.554	3	2	1	0	0	11	5	6	0	0	0
SRR19599664	VUTI132	ASB	B2	F	1877	5	2	3	0	125.843	0	0	0	0	0	30	22	5	2	0	1
SRR19599666	VUTI133	ASB	B2	F	73	8	2	6	0	148.041	5	4	1	0	0	21	14	5	1	1	0
SRR19599667	VUTI134	cystitis	D	F	38	7	3	4	0	190.922	0	0	0	0	0	17	10	7	0	0	0
SRR19599668	VUTI135	cystitis	B1	F	6559	6	5	0	1	182.997	2	2	0	0	0	8	5	3	0	0	0
SRR19599669	VUTI137	ASB	F	F	6630	8	3	5	0	199.793	1	1	0	0	0	26	19	4	2	1	0
SRR19599670	VUTI139	ASB	B2	F	131	13	6	5	2	386.096	3	1	1	1	1	20	16	4	0	0	0
SRR19599671	VUTI140	ASB	B2	F	131	9	2	5	2	278.107	3	3	0	0	0	23	14	8	0	1	0
SRR19599672	VUTI142	ASB	A	F	216	3	2	1	0	98.556	2	2	0	0	0	24	16	5	2	0	1
SRR19599673	VUTI145	cystitis	B2	F	80	8	4	3	1	271.769	2	1	1	0	0	24	18	5	0	0	1
SRR19599674	VUTI146	cystitis	B2	F	73	5	3	0	2	212.037	2	2	0	0	0	17	12	4	0	1	0
SRR19599675	VUTI149	cystitis	B2	F	131	7	3	1	3	217.533	4	2	1	1	1	17	11	6	0	0	0
SRR19599677	VUTI150	Pyelo	D	F	69	7	3	4	0	174.456	2	1	1	0	0	17	12	5	0	0	0
SRR19599678	VUTI151	ASB	B2	F	1193	10	2	6	2	226.693	5	5	0	0	0	14	10	4	0	0	0
SRR19599679	VUTI152	cystitis	B2	F	12	6	3	2	1	175.029	1	1	0	0	0	20	15	4	1	0	0
SRR19599712	VUTI153	ASB	B2	F	131	5	1	2	2	166.218	0	0	0	0	0	11	6	5	0	0	0
SRR19599713	VUTI156	ASB	B2	F	135	4	2	0	2	190.71	1	1	0	0	0	10	6	4	0	0	0
SRR19599714	VUTI158	ASB	B2	M	676	3	2	0	1	92.507	2	1	1	0	0	17	9	8	0	0	0
SRR19599715	VUTI159	bacteremia	B1	M	1308	5	2	2	1	191.976	2	2	0	0	0	25	18	5	1	0	1
SRR19599716	VUTI161	ASB	B2	F	73	6	2	3	1	157.582	2	2	0	0	0	27	20	5	1	0	1
SRR19599717	VUTI163	cystitis	B2	F	73	2	1	1	0	72.665	4	3	1	0	0	20	16	4	0	0	0
SRR19599718	VUTI164	cystitis	B2	F	131	9	3	4	2	304.816	4	3	1	0	0	15	8	7	0	0	0
SRR19599720	VUTI168	cystitis	B1	F	6422	4	2	1	1	183.137	1	1	0	0	0	21	11	6	4	0	0
SRR19599721	VUTI169	Pyelo	D	F	69	6	1	5	0	154.944	1	1	0	0	0	29	22	6	1	0	0
SRR19599722	VUTI170	ASB	B2	F	1735	8	1	5	2	225.747	4	3	1	0	0	22	14	6	2	0	0
SRR19599723	VUTI172	cystitis	D	F	349	4	2	2	0	127.363	3	3	0	0	0	23	15	5	1	1	1
SRR19599724	VUTI174	cystitis	B2	F	404	6	2	3	1	146.99	2	1	1	0	0	21	11	8	1	1	0
SRR19599725	VUTI176	ASB	B1	F	1431	5	2	2	1	139.562	4	2	1	1	1	19	15	4	0	0	0
SRR19599726	VUTI178	ASB	B2	M	131	7	4	3	0	210.493	6	6	0	0	0	20	16	4	0	0	0
SRR19599727	VUTI179	ASB	B2	F	131	6	4	1	1	192.782	7	5	1	1	0	17	13	3	0	0	1
SRR19599728	VUTI180	cystitis	B2	F	NA	4	2	2	0	136.911	2	2	0	0	0	9	3	6	0	0	0
SRR19599729	VUTI182	cystitis	E	F	NA	3	3	0	0	81.742	0	0	0	0	0	21	16	4	1	0	0
SRR19599731	VUTI183	ASB	B2	F	131	6	3	1	2	165.228	6	2	2	2	0	28	17	6	4	1	0
SRR19599732	VUTI188	cystitis	D	F	69	11	5	3	3	302.572	6	4	1	1	0	17	8	8	1	0	0
SRR19599733	VUTI190	ASB	C	F	NA	7	2	4	1	198.206	0	0	0	0	0	23	17	5	0	0	1
SRR19599734	VUTI191	bacteremia	B2	M	73	2	1	0	1	78.454	3	3	0	0	0	22	13	7	1	0	1
SRR19599735	VUTI193	cystitis	B2	F	127	4	2	2	0	141.103	6	4	2	0	0	18	9	7	1	0	1
SRR19599736	VUTI194	cystitis	B2	F	127	9	3	5	1	227.824	3	1	2	0	0	10	6	4	0	0	0
SRR19599737	VUTI195	ASB	B2	F	676	3	1	2	0	57.202	3	2	1	0	0	5	1	4	0	0	0
SRR19599738	VUTI198	cystitis	B2	F	357	7	5	2	0	236.55	6	4	2	0	0	21	15	5	1	0	0
SRR19599739	VUTI199	Pyelo	B2	F	404	7	4	2	1	204.416	4	4	0	0	0	22	18	4	0	0	0
SRR19599740	VUTI202	cystitis	B2	F	3329	5	3	1	1	189.533	3	2	0	1	0	20	17	2	0	1	0
SRR19599593	VUTI204	cystitis	B2	F	1859	4	3	1	0	169.423	7	5	1	1	1	18	12	3	2	1	0
SRR19599594	VUTI205	bacteremia	B2	F	12	3	2	1	0	111.057	1	0	1	1	1	25	19	5	0	0	1
SRR19599595	VUTI207	cystitis	B2	F	73	5	4	0	1	224.044	4	3	1	0	0	15	9	4	2	0	0
SRR19599596	VUTI213	cystitis	F	F	6633	3	1	1	1	94.135	2	1	1	0	0	17	9	8	0	0	0
SRR19599597	VUTI215	cystitis	A	F	NA	10	6	1	3	316.312	7	6	1	0	0	12	9	3	0	0	0
SRR19599598	VUTI217	cystitis	B2	F	420	7	4	0	3	262.968	2	1	1	0	0	11	8	3	0	0	0
SRR19599599	VUTI219	ASB	B2	F	420	6	4	2	0	218.924	4	3	1	0	0	14	6	8	0	0	0
SRR19599600	VUTI223	cystitis	B1	F	2248	5	4	1	0	164.083	0	0	0	0	0	15	9	4	2	0	0
SRR19599601	VUTI224	cystitis	B2	F	998	4	2	2	0	140.826	0	0	0	0	0	24	15	7	1	0	1
SRR19599602	VUTI227	ASB	B2	F	127	6	4	2	0	198.121	5	3	2	0	0	27	20	4	3	0	0
SRR19599604	VUTI229	Pyelo	D	F	393	6	3	1	2	181.112	1	0	0	1	0	12	8	4	0	0	0
SRR19599605	VUTI230	cystitis	B2	F	104	5	3	0	2	133.532	1	1	0	0	0	23	17	5	0	0	1
SRR19599606	VUTI231	ASB	B2	F	544	4	2	2	0	154.354	2	0	1	1	1	27	20	5	1	0	1
SRR19599607	VUTI232	cystitis	B2	F	73	5	1	2	2	129.153	3	3	0	0	0	22	15	5	1	1	0
SRR19599608	VUTI235	ASB	B2	F	404	5	3	2	0	125.103	1	0	0	1	0	20	16	4	0	0	0
SRR19599609	VUTI237	cystitis	B2	F	131	8	2	4	2	248.437	1	1	0	0	0	22	18	4	0	0	0
SRR19599610	VUTI239	cystitis	B2	F	131	11	2	5	4	294.187	1	0	1	0	0	33	22	8	3	0	0
SRR19599611	VUTI241	ASB	B1	F	297	10	3	6	1	202.309	2	2	0	0	0	33	19	9	5	0	0
SRR19599612	VUTI244	cystitis	A	F	10	7	3	4	0	181.925	2	1	1	0		12	8	4	0	0	0
SRR19599613	VUTI245	ASB	B2	F	681	8	3	5	0	215.525	7	5	2	0	0	25	20	5	0	0	0
SRR19599615	VUTI246	ASB	B2	F	544	3	2	1	0	132.299	4	1	2	1	0	15	10	5	0	0	0
SRR19599616	VUTI247	unclear	B2	F	1193	6	3	1	2	143.434	5	3	1	1	0	17	10	6	1	0	0
SRR19599617	VUTI249	cystitis	B1	F	388	7	4	3	0	222.428	0	0	0	0	0	19	15	4	0	0	0
SRR19599618	VUTI253	ASB	B2	F	131	6	2	4	0	179.919	4	2	1	1	1	26	17	6	2	1	0
SRR19599619	VUTI255	ASB	F	M	59	8	3	3	2	197.455	8	7	1	0	0	18	9	7	1	0	1
SRR19599620	VUTI257	ASB	B2	F	127	7	2	4	1	200.325	3	2	1	0	0	18	14	2	1	0	1
SRR19599621	VUTI259	ASB	B2	F	95	8	3	5	0	223.823	0	0	0	0	0	24	19	4	1	0	0
SRR19599622	VUTI262	ASB	B2	M	131	1	1	0	0	58.164	0	0	0	0	0	26	18	8	0	0	0
SRR19599623	VUTI263	cystitis	B1	F	7231	4	2	2	0	118.979	1	1	0	0	0	31	24	5	1	0	1
SRR19599624	VUTI264	cystitis	B2	F	73	5	1	3	1	136.991	4	2	1	1	0	17	12	3	2	0	0
SRR19599626	VUTI265	cystitis	B2	F	95	6	2	3	1	186.851	1	1	0	0	0	24	15	6	3	0	0
SRR19599627	VUTI266	cystitis	D	F	69	8	2	5	1	156.47	1	1	0	0	0	21	12	9	0	0	0
SRR19599628	VUTI269	ASB	B1	F	4088	7	5	2	0	311.105	2	1	1	0	0	19	10	9	0	0	0
SRR19599629	VUTI270	cystitis	B1	F	86	6	1	3	2	137.65	0	0	0	0	0	18	14	4	0	0	0
SRR19599630	VUTI272	cystitis	B2	F	131	7	4	1	2	276.062	4	2	1	1	1	18	14	4	0	0	0
SRR19599631	VUTI273	ASB	B2	F	131	8	5	2	1	255.011	1	0	0	1	0	12	6	6	0	0	0
SRR19599632	VUTI274	ASB	D	F	349	3	3	0	0	140.389	1	1	0	0	0	11	8	3	0	0	0
SRR19599633	VUTI276	ASB	B2	F	420	4	2	1	1	140.483	2	1	1	0	0	19	13	5	0	1	0
SRR19599634	VUTI278	ASB	B2	F	1193	6	2	3	1	145.28	6	3	1	2	1	16	12	4	0	0	0
SRR19599635	VUTI279	ASB	B2	F	131	6	2	3	1	204.977	3	2	0	1	0	20	15	5	0	0	0
SRR19599637	VUTI280	ASB	B2	F	73	4	2	1	1	129.026	4	4	0	0	0	12	4	8	0	0	0
SRR19599638	VUTI282	cystitis	A	F	2509	3	1	2	0	66.037	1	0	1	1	1	11	3	8	0	0	0
SRR19599639	VUTI285	ASB	B1	F	1737	5	3	2	0	141.923	0	0	0	0	0	26	17	6	3	0	0
SRR19599640	VUTI286	cystitis	D	F	69	10	3	7	0	222.801	8	7	0	1	0	27	21	5	0	0	1
SRR19599641	VUTI288	cystitis	B2	F	73	7	0	3	4	178.278	4	1	3	0	0	16	10	5	0	0	1
SRR19599642	VUTI290	cystitis	B2	F	2015	3	2	1	0	154.094	1	1	0	0	0	29	15	9	5	0	0
SRR19599643	VUTI291	ASB	A	M	10	4	0	3	1	82.705	3	3	0	0	0	20	15	4	1	0	0
SRR19599644	VUTI292	ASB	D	F	70	6	2	3	1	197.734	2	1	1	0	0	15	11	4	0	0	0
SRR19599645	VUTI295	ASB	B2	F	131	8	3	4	1	227.219	4	2	1	1	1	19	11	7	1	0	0
SRR19599646	VUTI298	ASB	B1	F	1665	7	3	2	2	244.042	1	0	1	0	0	14	8	4	1	0	1
SRR19599680	VUTI300	cystitis	B2	F	998	7	4	3	0	236.983	2	1	1	0	0	17	13	2	2	0	0
SRR19599681	VUTI302	ASB	B2	F	95	5	4	1	0	221.216	3	2	1	0	0	25	17	7	1	0	0
SRR19599682	VUTI307	cystitis	F	F	2618	11	3	4	4	292.569	10	9	1	0	0	22	14	6	1	1	0
SRR19599683	VUTI308	pyelo	F	F	59	8	4	3	1	183.457	5	4	1	0	0	22	15	5	2	0	0
SRR19599684	VUTI312	cystitis	B2	F	73	3	0	3	0	76.357	2	2	0	0	0	23	15	6	1	1	0
SRR19599685	VUTI313	ASB	D	F	69	10	4	5	1	196.075	3	3	0	0	0	11	8	3	0	0	0
SRR19599686	VUTI314	cystitis	B2	F	420	5	2	3	0	134.225	1	0	1	0	0	17	13	4	0	0	0
SRR19599687	VUTI315	ASB	B2	F	131	8	3	4	1	216.163	4	1	2	1	1	13	8	4	0	0	1
SRR19599688	VUTI316	cystitis	B2	F	681	10	5	3	2	260.814	6	5	1	0	0	33	22	6	5	0	0
SRR19599689	VUTI317	cystitis	D	F	69	8	3	4	1	193.052	3	3	0	0	0	17	13	2	1	0	1
SRR19599691	VUTI318	ASB	B2	F	95	7	3	3	1	194.349	1	1	0	0	0	33	22	6	4	0	1
SRR19599692	VUTI319	ASB	D	F	69	8	5	2	1	221.099	0	0	0	0	0	8	4	4	0	0	0
SRR19599693	VUTI320	cystitis	D	F	2200	4	2	2	0	88.539	1	0	1	0	0	15	9	5	0	1	0
SRR19599694	VUTI324	ASB	B1	F	5292	12	5	6	1	279.571	3	2	0	1	0	25	20	4	0	1	0
SRR19599695	VUTI325	cystitis	B2	F	131	9	3	5	1	255.355	2	2	0	0	0	22	17	4	1	0	0
SRR19599696	VUTI328	ASB	B2	F	131	7	1	2	4	374.755	1	1	0	0	0	20	16	4	0	0	0
SRR19599697	VUTI332	ASB	B2	F	131	9	4	4	1	246.391	3	2	1	0	0	18	12	5	0	1	0
SRR19599698	VUTI333	cystitis	B2	F	1193	10	2	7	1	219.278	5	3	1	1	1	18	9	6	3	0	0
SRR19599699	VUTI334	ASB	D	F	5662	4	3	0	1	206.771	2	2	0	0	0	19	15	4	0	0	0
SRR19599700	VUTI335	cystitis	B2	F	131	9	5	4	0	302.34	5	4	1	0	0	8	4	4	0	0	0
SRR19599702	VUTI337	cystitis	E	F	2792	3	2	0	1	111.335	1	1	0	0	0	11	8	3	0	0	0
SRR19599703	VUTI338	cystitis	B2	F	420	5	2	3	0	143.084	0	0	0	0	0	17	11	5	0	1	0
SRR19599704	VUTI344	ASB	B2	F	372	5	1	4	0	103.422	0	0	0	0	0	16	12	4	0	0	0
SRR19599705	VUTI349	cystitis	B2	M	131	8	4	1	3	335.436	6	5	1	0	0	24	13	9	2	0	0
SRR19599706	VUTI350	ASB	B1	F	3570	5	3	2	0	113.865	2	2	0	0	0	25	14	7	3	1	0
SRR19599707	VUTI351	ASB	B2	F	127	5	1	4	0	114.135	0	0	0	0	0	26	17	8	1	0	0
SRR19599708	VUTI352	ASB	A	F	746	4	1	1	2	105.304	1	1	0	0	0	18	14	4	0	0	0
SRR19599709	VUTI353	cystitis	B2	F	131	7	3	3	1	206.929	2	1	0	1	0	17	8	7	1	0	1
SRR19599710	VUTI364	cystitis	B2	M	127	11	5	6	0	274.103	1	0	1	0	0	24	18	5	1	0	0
SRR19599711	VUTI366	cystitis	B2	F	80	6	4	2	0	186.832	2	2	0	0	0	23	14	8	1	0	0
SRR19599649	VUTI369	ASB	E	F	297	8	3	4	1	149.124	6	4	1	1	0	20	14	5	0	1	0
SRR19599650	VUTI371	cystitis	D	F	38	8	3	5	0	229.278	2	1	1	0	0	15	10	3	2	0	0
SRR19599651	VUTI377	cystitis	B2	F	969	1	1	0	0	58.184	1	0	1	0	0	18	14	4	0	0	0
SRR19599652	VUTI380	cystitis	B2	F	73	2	0	2	0	53.958	2	2	0	0	0	14	8	4	1	1	0
SRR19599654	VUTI384	ASB	B2	F	1735	7	2	5	0	211.011	8	4	3	1	1	12	9	3	0	0	0
SRR19599665	VUTI388	ASB	B2	F	95	9	3	5	1	251.046	1	1	0	0	0	23	16	2	4	1	0
SRR19599676	VUTI389	cystitis	B2	F	95	10	4	6	0	223.927	8	4	3	1	0	16	13	2	0	0	1
SRR19599719	VUTI390	cystitis	B2	F	95	6	2	2	2	210.977	5	3	2	0	0	13	10	3	0	0	0
SRR19599730	VUTI395	ASB	B2	F	131	7	3	2	2	257.554	1	0	1	0	0	25	17	7	0	1	0
SRR19599741	VUTI397	cystitis	B2	F	636	6	1	3	2	143.628	8	8	0	0	0	23	17	4	1	1	0
SRR19599603	VUTI398	ASB	B2	F	131	2	1	0	1	68.215	2	0	1	1	1	27	23	4	0	0	0
SRR19599614	VUTI399	ASB	D	F	38	6	3	3	0	147.137	7	5	1	1	0	12	9	3	0	0	0
SRR19599625	VUTI403	cystitis	B2	F	420	4	3	0	1	111.015	3	2	1	0	0	14	8	5	0	1	0
SRR19599636	VUTI404	cystitis	D	F	963	3	2	1	0	108.141	2	2	0	0	0	13	10	3	0	0	0
SRR19599647	VUTI405	cystitis	B2	F	95	8	2	5	1	204.013	0	0	0	0	0	19	13	5	0	0	1
SRR19599690	VUTI409	cystitis	B2	F	73	8	3	5	0	201.273	2	2	0	0	0	22	16	4	1	1	0
SRR19599701	VUTI410	cystitis	D	M	70	8	3	4	1	196.219	4	3	0	1	0	19	13	5	1	0	0
SRR19599648	VUTI412	cystitis	D	F	68	5	2	3	0	129.914	No Data					16	11	5	0	0	0
SRR19599742	VUTI414	ASB	B2	F	1193	8	3	3	2	191.624	3	1	1	1	1	19	11	7	1	0	0
SRR19599743	VUTI415	ASB	B2	M	127	6	3	3	0	120.993	3	2	1	0	0	0	0	0	0	0	0

## Sheet: Supplementary Table 2
Presence and absence of virulence-associated genes. Yellow-filled cells indicate absence of the specific virulence gene, and black indicates presence of the specific gene.
		Toxins																				Iron Acqusition													Adhesion
	Sample	ast	cba	cdt	cea	cia	cib	clbR	clb	cnf1	cvaC	LT	mcmA	mchB	hlyA	senB	sta	stb	stx1	stx2	usp	aer	iuc	iutA	entD	fepA	fyuA	irp1	irp2	iroB	iroC	iroD	iroE	iroN	afaA	afaB	afaC	afaD	afaE	aufA	csgA	csgB	csgC	csgD	csgE	csgF	draA	draB	draC
ASB	VUTI121
	VUTI122
	VUTI132
	VUTI133
	VUTI137
	VUTI139
	VUTI140
	VUTI142
	VUTI151
	VUTI153
	VUTI156
	VUTI158
	VUTI161
	VUTI170
	VUTI176
	VUTI178
	VUTI179
	VUTI183
	VUTI190
	VUTI195
	VUTI219
	VUTI227
	VUTI231
	VUTI235
	VUTI241
	VUTI245
	VUTI246
	VUTI253
	VUTI255
	VUTI257
	VUTI259
	VUTI262
	VUTI269
	VUTI273
	VUTI274
	VUTI276
	VUTI278
	VUTI279
	VUTI280
	VUTI285
	VUTI291
	VUTI292
	VUTI295
	VUTI298
	VUTI302
	VUTI313
	VUTI315
	VUTI318
	VUTI319
	VUTI324
	VUTI328
	VUTI332
	VUTI334
	VUTI350
	VUTI351
	VUTI352
	VUTI369
	VUTI384
	VUTI388
	VUTI395
	VUTI398
	VUTI399
	VUTI414
	VUTI415
Cystitis	VUTI113
	VUTI117
	VUTI118
	VUTI125
	VUTI126
	VUTI128
	VUTI129
	VUTI134
	VUTI135
	VUTI145
	VUTI146
	VUTI149
	VUTI152
	VUTI163
	VUTI164
	VUTI168
	VUTI172
	VUTI174
	VUTI180
	VUTI182
	VUTI188
	VUTI193
	VUTI194
	VUTI198
	VUTI202
	VUTI204
	VUTI207
	VUTI213
	VUTI215
	VUTI217
	VUTI223
	VUTI224
	VUTI230
	VUTI232
	VUTI237
	VUTI239
	VUTI244
	VUTI249
	VUTI263
	VUTI264
	VUTI265
	VUTI266
	VUTI270
	VUTI272
	VUTI282
	VUTI286
	VUTI288
	VUTI290
	VUTI300
	VUTI307
	VUTI312
	VUTI314
	VUTI316
	VUTI317
	VUTI320
	VUTI325
	VUTI333
	VUTI335
	VUTI337
	VUTI338
	VUTI344
	VUTI349
	VUTI353
	VUTI364
	VUTI366
	VUTI371
	VUTI377
	VUTI380
	VUTI389
	VUTI390
	VUTI397
	VUTI403
	VUTI404
	VUTI405
	VUTI409
	VUTI410
	VUTI412
Pyelonephritis	VUTI115
	VUTI150
	VUTI169
	VUTI199
	VUTI229
	VUTI308
Bacteremia	VUTI159
	VUTI191
	VUTI205
Unclear	VUTI247
[truncated: 65 more columns]

## Sheet: Supplementary Table 3
Presence and absence of complete virulence factors. Yellow-filled cells indicate Absence of the functional virulence factor, and black indicates presence of the full functional virulence factor.
		Toxins																			Iron Acqusition									Adhesion													Autotransporters						Capsule
	Sample	ast	cba	cdt	cea	cia	cib	clb	cnf1	cvaC	LT	mcmA	mchB	hlyA	senB	sta	stb	stx1	stx2	usp	aer	iuc	iutA	entD	fepA	fyuA	irp1	irp2	iro	afaA-E	aufA	csgABCDEF	draA-E	fimABCDEFGHIS	focG	ecpA	papA-K	sfaABCDEFGHS	tosA	tsh	yadCKL	yehABCDE	eae	eatA	pic	sat	vat	flu	kps
ASB	VUTI121
	VUTI122
	VUTI132
	VUTI133
	VUTI137
	VUTI139
	VUTI140
	VUTI142
	VUTI151
	VUTI153
	VUTI156
	VUTI158
	VUTI161
	VUTI170
	VUTI176
	VUTI178
	VUTI179
	VUTI183
	VUTI190
	VUTI195
	VUTI219
	VUTI227
	VUTI231
	VUTI235
	VUTI241
	VUTI245
	VUTI246
	VUTI253
	VUTI255
	VUTI257
	VUTI259
	VUTI262
	VUTI269
	VUTI273
	VUTI274
	VUTI276
	VUTI278
	VUTI279
	VUTI280
	VUTI285
	VUTI291
	VUTI292
	VUTI295
	VUTI298
	VUTI302
	VUTI313
	VUTI315
	VUTI318
	VUTI319
	VUTI324
	VUTI328
	VUTI332
	VUTI334
	VUTI350
	VUTI351
	VUTI352
	VUTI369
	VUTI384
	VUTI388
	VUTI395
	VUTI398
	VUTI399
	VUTI414
	VUTI415
Cystitis	VUTI113
	VUTI117
	VUTI118
	VUTI125
	VUTI126
	VUTI128
	VUTI129
	VUTI134
	VUTI135
	VUTI145
	VUTI146
	VUTI149
	VUTI152
	VUTI163
	VUTI164
	VUTI168
	VUTI172
	VUTI174
	VUTI180
	VUTI182
	VUTI188
	VUTI193
	VUTI194
	VUTI198
	VUTI202
	VUTI204
	VUTI207
	VUTI213
	VUTI215
	VUTI217
	VUTI223
	VUTI224
	VUTI230
	VUTI232
	VUTI237
	VUTI239
	VUTI244
	VUTI249
	VUTI263
	VUTI264
	VUTI265
	VUTI266
	VUTI270
	VUTI272
	VUTI282
	VUTI286
	VUTI288
	VUTI290
	VUTI300
	VUTI307
	VUTI312
	VUTI314
	VUTI316
	VUTI317
	VUTI320
	VUTI325
	VUTI333
	VUTI335
	VUTI337
	VUTI338
	VUTI344
	VUTI349
	VUTI353
	VUTI364
	VUTI366
	VUTI371
	VUTI377
	VUTI380
	VUTI389
	VUTI390
	VUTI397
	VUTI403
	VUTI404
	VUTI405
	VUTI409
	VUTI410
	VUTI412
Pyelonephritis	VUTI115
	VUTI150
	VUTI169
	VUTI199
	VUTI229
	VUTI308
Bacteremia	VUTI159
	VUTI191
	VUTI205
Unclear	VUTI247
[truncated: 4 more columns]

## Sheet: Supplementary Table 4
Presence and absence of genes associated with antibiotic resistance. Yellow-filled squares indicate absence, while black indicate presence.
		Aminoglycoside										Beta-lactam																Trimethoprim							Phenicol			Disinfectant Resistance			Tetracycline			Sulphonamide		Quinolone	Colistin	Efflux Pump	Macrolide
	Sample	aac(3)-IIa	aac(3)-IId	aac(6')-Ib-cr	aadA1	aadA2	aadA5	ant(2'')-Ia	aph(3'')-Ib	aph(3')-Ia	aph(6)-Id	blaCTX-M-14	blaCTX-M-15	blaCTX-M-27	blaKPC-2	blaOXA-1	blaSHV-1	blaSHV-102	blaSHV-48	blaTEM-10	blaTEM-106	blaTEM-143	blaTEM-15	blaTEM-1A	blaTEM-1B	blaTEM-1C	blaTEM-232	dfrA1	dfrA12	dfrA14	dfrA17	dfrA5	dfrA7	dfrA8	catA1	catB3	cmlA1	formA	sitABCD	qacE	tet(A)	tet(B)	tet(D)	sul1	sul2	qnrB19	mcr-9	mdf(A)	mph(A)
ASB	VUTI121	0	0	0	0	0	0	0	0	0	0	0	0	0	0	0	0	0	0	0	0	0	0	0	1	0	0	0	0	0	1	0	0	0	0	0	0	1	1	0	0	1	0	0	0	0	0	1	0
	VUTI122	0	0	0	0	0	0	0	0	0	0	0	0	0	0	0	0	0	0	0	0	0	0	0	0	0	0	0	0	0	0	0	0	0	0	0	0	1	1	0	0	0	0	0	0	0	0	1	0
	VUTI132	0	0	0	0	0	0	0	0	0	0	0	0	0	0	0	0	0	0	0	0	0	0	0	0	0	0	0	0	0	0	0	0	0	0	0	0	1	0	0	0	0	0	0	0	0	0	1	0
	VUTI133	0	0	0	0	0	0	0	0	0	0	0	0	0	0	0	0	0	0	0	0	0	0	0	0	0	0	0	0	0	0	0	0	0	0	0	0	1	1	0	0	0	0	0	0	0	0	1	0
	VUTI137	0	0	0	0	0	0	0	0	0	0	0	0	0	0	0	0	0	0	0	0	0	0	0	0	0	0	0	0	0	0	0	0	0	0	0	0	0	0	0	0	0	0	0	0	0	0	1	0
	VUTI139	0	0	0	0	0	1	0	0	0	0	0	0	0	0	0	0	0	0	0	0	0	0	0	0	0	0	0	0	0	1	0	0	0	0	0	0	1	1	1	1	0	0	1	0	0	0	1	1
	VUTI140	0	0	0	0	0	1	0	1	0	1	0	0	0	0	0	0	0	0	1	1	1	1	0	1	0	1	0	0	0	1	0	0	0	0	0	0	1	1	1	1	0	0	1	1	0	0	1	1
	VUTI142	0	0	0	0	0	0	0	0	0	0	0	0	0	0	0	0	0	0	0	0	0	0	0	0	0	0	0	0	0	0	0	0	0	0	0	0	1	0	0	0	0	0	0	0	0	0	0	0
	VUTI151	0	0	0	0	0	0	0	0	0	0	0	0	0	0	0	0	0	0	0	0	0	0	0	0	0	0	0	0	0	0	0	0	0	0	0	0	1	1	0	0	0	0	0	0	0	0	1	0
	VUTI153	0	1	0	0	0	1	0	0	0	0	0	0	0	0	0	0	0	0	0	0	0	0	0	1	0	0	0	0	0	1	0	0	0	0	0	0	1	1	1	0	0	0	0	0	0	0	1	0
	VUTI156	0	0	0	0	0	0	0	0	0	0	0	0	0	0	0	0	0	0	0	0	0	0	0	0	0	0	0	0	0	0	0	0	0	0	0	0	1	1	0	0	0	0	0	0	0	0	1	0
	VUTI158	0	0	0	0	0	0	0	0	0	0	0	0	0	0	0	0	0	0	0	0	0	0	0	0	0	0	0	0	0	0	0	0	0	0	0	0	1	0	0	0	0	0	0	0	0	0	1	0
	VUTI161	0	0	0	0	0	0	0	0	0	0	0	0	0	0	0	0	0	0	0	0	0	0	0	0	0	0	0	0	0	0	0	0	0	0	0	0	1	1	0	0	0	0	0	0	0	0	1	0
	VUTI170	0	0	0	0	0	0	0	0	0	0	0	0	0	0	0	0	0	0	0	0	0	0	0	0	0	0	0	0	0	0	0	0	0	0	0	0	1	1	0	0	0	0	0	0	0	0	1	0
	VUTI176	0	0	0	0	0	0	0	1	0	1	0	0	0	0	0	0	0	0	0	0	0	0	0	1	0	0	0	0	0	0	1	0	0	0	0	0	1	1	0	0	0	0	0	1	0	0	1	0
	VUTI178	0	0	0	0	0	0	0	1	0	1	0	0	0	0	0	0	0	0	0	0	0	0	0	1	0	0	0	0	0	0	0	0	0	0	0	0	1	0	0	1	0	0	0	1	0	0	1	0
	VUTI179	0	0	0	0	0	1	0	1	0	1	0	0	0	0	0	0	0	0	0	0	0	0	0	1	0	0	0	0	0	1	0	0	0	0	0	0	1	1	1	1	0	0	1	1	0	0	1	1
	VUTI183	0	0	0	0	0	0	0	0	0	0	0	0	0	0	0	0	0	0	0	0	0	0	0	1	0	0	0	0	0	0	0	0	0	0	0	0	1	1	0	0	0	0	0	0	0	0	1	0
	VUTI190	0	0	0	0	0	0	0	0	0	0	0	0	0	0	0	0	0	0	0	0	0	0	0	0	0	0	0	0	0	0	0	0	0	0	0	0	1	1	0	0	0	0	0	0	0	0	1	0
	VUTI195	0	0	0	0	0	0	0	0	0	0	0	0	0	0	0	0	0	0	0	0	0	0	0	0	0	0	0	0	0	0	0	0	0	0	0	0	1	0	0	0	0	0	0	0	0	0	1	0
	VUTI219	0	0	0	0	0	0	0	0	0	0	0	0	0	0	0	0	0	0	0	0	0	0	0	0	0	0	0	0	0	0	0	0	0	0	0	0	1	1	0	0	0	0	0	0	0	0	1	0
	VUTI227	0	0	0	0	0	0	0	0	0	0	0	0	0	0	0	0	0	0	0	0	0	0	0	0	0	0	0	0	0	0	0	0	0	0	0	0	1	1	0	0	0	0	0	0	0	0	1	0
	VUTI231	0	0	0	0	0	0	0	0	0	0	0	0	0	0	0	1	1	1	0	0	0	0	0	0	0	0	1	0	0	0	0	0	0	0	0	0	1	1	1	0	0	1	1	0	0	0	1	0
	VUTI235	0	0	0	0	0	0	0	0	0	0	0	0	0	0	0	0	0	0	0	0	0	0	0	1	0	0	0	0	0	0	0	0	0	0	0	0	1	1	0	0	0	0	0	1	0	0	1	0
	VUTI241	0	0	0	0	0	0	0	0	0	0	0	0	0	0	0	0	0	0	0	0	0	0	0	0	0	0	0	0	0	0	0	0	0	0	0	0	1	0	0	0	0	0	0	0	0	0	1	0
	VUTI245	0	0	0	0	0	0	0	0	0	0	0	0	0	0	0	0	0	0	0	0	0	0	0	0	0	0	0	0	0	0	0	0	0	0	0	0	1	1	0	0	0	0	0	0	0	0	1	0
	VUTI246	0	0	0	0	0	0	0	0	0	0	0	0	0	0	0	0	0	0	0	0	0	0	0	0	0	0	1	0	0	0	0	0	0	0	0	0	1	1	1	0	0	0	1	0	0	0	1	0
	VUTI253	0	0	0	0	0	0	0	1	0	1	0	0	0	0	0	0	0	0	0	0	0	0	0	1	0	0	0	0	0	0	0	0	0	0	0	0	1	1	0	1	0	0	0	1	0	0	1	0
	VUTI255	0	0	0	0	0	0	0	0	0	0	0	0	0	0	0	0	0	0	0	0	0	0	0	0	0	0	0	0	0	0	0	0	0	0	0	0	0	1	0	0	0	0	0	0	0	0	1	0
	VUTI257	0	0	0	0	0	0	0	0	0	0	0	0	0	0	0	0	0	0	0	0	0	0	0	0	0	0	0	0	0	0	0	0	0	0	0	0	1	1	0	0	0	0	0	0	0	0	1	0
	VUTI259	0	0	0	0	0	0	0	0	0	0	0	0	0	0	0	0	0	0	0	0	0	0	0	0	0	0	0	0	0	0	0	0	0	0	0	0	1	1	0	0	0	0	0	0	0	0	1	0
	VUTI262	0	1	0	0	0	1	0	1	0	1	0	0	0	0	0	0	0	0	0	0	0	0	0	1	0	0	0	0	0	1	0	0	0	0	0	0	1	1	1	1	0	0	1	1	0	0	1	1
	VUTI269	0	0	0	0	0	0	0	0	0	0	0	0	0	0	0	0	0	0	0	0	0	0	0	0	0	0	0	0	0	0	0	0	0	0	0	0	1	0	0	0	0	0	0	0	0	1	1	0
	VUTI273	0	0	0	0	0	1	0	1	0	1	0	0	0	0	0	0	0	0	0	0	0	0	0	1	0	0	0	0	0	1	0	0	0	0	0	0	1	1	1	1	0	0	1	1	0	0	1	1
	VUTI274	0	0	0	0	0	0	0	0	0	0	0	0	0	0	0	0	0	0	0	0	0	0	0	0	0	0	0	0	0	0	0	0	0	0	0	0	1	0	0	0	0	0	0	0	0	0	1	0
	VUTI276	0	0	0	0	0	0	0	0	0	0	0	0	0	0	0	0	0	0	0	0	0	0	0	0	0	0	0	0	0	0	0	0	0	0	0	0	1	1	0	0	0	0	0	0	0	0	1	0
	VUTI278	0	0	0	0	0	0	0	1	0	1	0	0	0	0	0	0	0	0	0	0	0	0	0	1	0	0	0	0	0	1	0	0	0	0	0	0	1	1	0	0	1	0	0	1	0	0	1	1
	VUTI279	0	0	0	0	0	1	0	1	0	1	0	0	0	0	0	0	0	0	0	0	0	0	0	1	0	0	0	0	0	1	0	0	0	0	0	0	1	1	1	1	0	0	1	1	0	0	1	1
	VUTI280	0	0	0	0	0	0	0	0	0	0	0	0	0	0	0	0	0	0	0	0	0	0	0	0	0	0	0	0	0	0	0	0	0	0	0	0	1	1	0	0	0	0	0	0	0	0	1	0
	VUTI285	0	0	0	0	0	0	0	0	0	0	0	0	0	0	0	0	0	0	0	0	0	0	0	0	0	0	0	0	0	0	0	0	0	0	0	0	1	0	0	0	0	0	0	0	0	0	1	0
	VUTI291	1	0	1	0	0	1	0	0	1	0	0	1	0	0	1	0	0	0	0	0	0	0	0	0	0	0	0	0	0	1	0	0	0	0	1	0	1	1	1	0	1	0	1	1	0	0	1	1
	VUTI292	0	0	0	0	0	0	0	0	0	0	0	0	0	0	0	0	0	0	0	0	0	0	0	0	0	0	0	0	0	0	0	0	0	0	0	0	1	1	0	0	0	0	0	0	0	0	1	0
	VUTI295	0	0	0	0	0	0	0	0	0	0	0	0	0	0	0	0	0	0	0	0	0	0	0	1	0	0	0	0	0	0	0	0	0	0	0	0	1	1	0	0	0	0	0	0	0	0	1	0
	VUTI298	0	0	0	0	0	0	0	0	0	0	0	0	0	0	0	0	0	0	0	0	0	0	0	0	0	0	0	0	0	0	0	0	0	0	0	0	1	0	0	0	0	0	0	0	0	0	1	0
	VUTI302	0	0	0	0	0	0	0	0	0	0	0	0	0	0	0	0	0	0	0	0	0	0	0	0	0	0	0	0	0	0	0	0	0	0	0	0	1	1	0	0	0	0	0	0	0	0	1	0
	VUTI313	0	0	0	0	0	1	0	1	0	1	0	0	0	0	0	0	0	0	0	0	0	0	0	1	0	0	0	0	0	1	0	0	0	0	0	0	0	1	1	0	0	0	1	1	0	0	1	1
	VUTI315	0	0	0	0	0	1	0	0	0	0	0	0	0	0	0	0	0	0	0	0	0	0	0	1	0	0	0	0	0	1	0	0	0	0	0	0	1	1	1	0	0	0	1	0	0	0	1	1
	VUTI318	0	0	0	0	0	0	0	0	0	0	0	0	0	0	0	0	0	0	0	0	0	0	0	0	0	0	0	0	0	0	0	0	0	0	0	0	1	1	0	0	0	0	0	0	0	0	1	0
	VUTI319	0	0	0	0	0	0	0	0	0	0	0	0	0	0	0	0	0	0	0	0	0	0	0	0	0	0	0	0	0	0	0	0	0	0	0	0	0	1	0	0	0	0	0	0	0	0	1	0
	VUTI324	0	0	0	0	0	0	0	1	0	1	0	0	0	0	0	0	0	0	0	0	0	0	0	0	0	0	0	0	0	0	1	0	0	0	0	0	1	1	1	0	0	0	1	1	0	0	1	0
	VUTI328	0	1	0	0	0	0	0	0	0	0	0	0	0	0	0	0	0	0	0	0	0	0	0	1	0	0	0	0	0	0	0	0	0	0	0	0	1	1	0	0	0	0	0	0	0	0	1	0
	VUTI332	0	0	0	0	0	1	0	1	0	1	0	0	0	0	0	0	0	0	0	0	0	0	0	1	0	0	0	0	0	1	0	0	0	0	0	0	1	1	1	1	0	0	1	1	0	0	1	1
	VUTI334	0	0	0	0	0	0	0	0	0	0	0	0	0	0	0	0	0	0	0	0	0	0	0	0	0	0	0	0	0	0	0	0	0	0	0	0	1	0	0	0	0	0	0	0	0	0	1	0
	VUTI350	0	0	0	0	0	0	0	0	0	0	0	0	0	0	0	0	0	0	0	0	0	0	0	1	0	0	0	0	0	0	0	0	0	0	0	0	1	0	0	0	0	0	0	0	0	0	1	0
	VUTI351	0	0	0	1	1	0	0	0	0	0	0	0	0	0	0	0	0	0	0	0	0	0	0	0	0	0	1	1	0	0	0	0	0	0	0	0	1	1	1	0	0	0	1	0	0	0	1	1
	VUTI352	0	0	0	0	0	0	0	0	0	0	0	0	0	0	0	0	0	0	0	0	0	0	0	0	0	0	0	0	0	0	0	0	0	0	0	0	1	0	0	0	0	0	0	0	0	0	1	0
	VUTI369	0	0	0	0	1	0	0	1	1	1	0	0	0	0	0	0	0	0	0	0	0	0	0	1	0	0	0	1	0	0	0	0	0	0	0	0	1	1	1	1	1	0	1	1	0	0	1	1
	VUTI384	0	0	0	0	0	0	0	0	0	0	0	0	0	0	0	0	0	0	0	0	0	0	0	1	0	0	0	0	0	0	0	0	0	0	0	0	1	1	0	0	0	0	0	0	0	0	1	0
	VUTI388	0	0	0	0	0	0	0	0	0	0	0	0	0	0	0	0	0	0	0	0	0	0	0	0	0	0	0	0	0	0	0	0	0	0	0	0	1	1	0	0	0	0	0	0	0	0	1	0
	VUTI395	0	0	0	0	0	0	0	0	0	0	0	0	0	0	0	0	0	0	0	0	0	0	0	0	0	0	0	0	0	0	0	0	0	0	0	0	1	1	0	0	0	0	0	0	0	0	1	0
	VUTI398	0	0	0	0	0	0	0	0	0	0	0	0	0	0	0	0	0	0	0	0	0	0	0	0	0	0	0	0	0	0	0	0	0	1	0	0	1	1	0	0	0	0	0	0	0	0	1	0
	VUTI399	0	0	0	0	0	1	0	1	0	1	0	0	1	0	0	0	0	0	0	0	0	0	0	0	0	0	0	0	0	1	0	0	0	0	0	0	1	0	1	1	0	0	1	1	0	0	1	1
	VUTI414	0	0	0	0	0	0	0	1	0	1	0	0	0	0	0	0	0	0	0	0	0	0	0	0	0	0	0	0	0	1	0	0	0	0	0	0	1	1	0	0	1	0	0	1	0	0	1	0
	VUTI415	0	0	0	0	0	0	0	0	0	0	0	0	0	0	0	0	0	0	0	0	0	0	0	0	0	0	0	0	0	0	0	0	0	0	0	0	1	0	0	0	0	0	0	0	0	0	1	0
Cystitis	VUTI113	0	1	0	0	0	0	0	1	0	1	0	0	0	0	0	0	0	0	0	0	0	0	0	1	0	0	0	0	0	0	0	0	0	0	0	0	1	1	0	0	0	0	0	1	0	0	1	0
	VUTI117	0	0	0	0	0	1	0	1	0	1	0	0	0	0	0	0	0	0	0	0	0	0	0	1	0	0	0	0	0	1	0	0	0	0	0	0	1	0	1	1	0	0	1	1	0	0	1	1
	VUTI118	0	0	0	0	0	0	0	0	0	0	0	0	0	0	0	0	0	0	0	0	0	0	0	1	0	0	0	0	0	0	0	0	0	0	0	0	1	1	0	0	0	0	0	0	0	0	1	0
	VUTI125	0	0	0	1	0	0	0	0	0	0	0	0	0	0	0	0	0	0	0	0	0	0	0	0	0	0	1	0	0	0	0	0	0	0	0	0	1	1	0	0	1	0	0	0	0	0	1	0
	VUTI126	0	0	0	0	0	0	0	0	0	0	0	0	0	0	0	0	0	0	0	0	0	0	1	0	0	0	0	0	0	0	0	0	0	0	0	0	1	0	0	0	0	0	0	0	0	0	1	0
	VUTI128	0	0	0	0	0	0	0	0	0	0	0	0	0	0	0	0	0	0	0	0	0	0	0	0	0	0	0	0	0	0	0	0	0	0	0	0	1	1	0	0	0	0	0	0	0	0	1	0
	VUTI129	0	0	0	0	0	0	0	0	0	0	0	0	0	0	0	0	0	0	0	0	0	0	0	0	0	0	0	0	0	0	0	0	0	0	0	0	1	1	0	0	1	0	0	0	0	0	1	0
	VUTI134	0	0	0	0	0	0	0	1	0	1	0	0	0	0	0	0	0	0	0	0	0	0	0	1	0	0	0	0	0	0	0	0	0	0	0	0	1	1	0	0	0	0	0	1	0	0	1	0
	VUTI135	0	0	0	0	0	0	0	0	0	0	0	0	0	0	0	0	0	0	0	0	0	0	0	0	0	0	0	0	0	0	0	0	0	0	0	0	1	0	0	0	0	0	0	0	0	0	1	0
	VUTI145	0	0	0	0	0	0	0	0	0	0	0	0	0	0	0	0	0	0	0	0	0	0	0	0	0	0	0	0	0	0	0	0	0	0	0	0	1	1	0	0	0	0	0	0	0	0	1	0
	VUTI146	0	0	0	0	0	0	0	0	0	0	0	0	0	0	0	0	0	0	0	0	0	0	0	0	0	0	0	0	0	0	0	0	0	0	0	0	1	1	0	0	0	0	0	0	0	0	1	0
	VUTI149	0	0	0	1	0	1	1	0	0	0	0	0	0	0	0	0	0	0	0	0	0	0	0	1	0	0	0	0	0	1	0	0	0	0	0	1	1	1	1	0	0	0	1	0	0	0	1	1
	VUTI152	0	1	0	0	0	1	0	0	0	0	0	0	0	0	0	0	0	0	0	0	0	0	0	1	0	0	0	0	0	1	0	0	0	0	0	0	1	1	1	0	0	0	1	0	0	0	1	1
	VUTI163	0	0	0	0	0	0	0	0	0	0	0	0	0	0	0	0	0	0	0	0	0	0	0	0	0	0	0	0	0	0	0	0	0	0	0	0	1	1	0	0	0	0	0	0	0	0	1	0
	VUTI164	0	1	0	0	1	0	0	0	0	0	0	0	0	0	0	0	0	0	0	0	0	0	0	1	0	0	0	1	0	0	0	0	0	0	0	0	1	1	1	1	0	0	1	0	0	0	1	1
	VUTI168	0	0	0	0	0	0	0	0	0	0	0	0	0	0	0	0	0	0	0	0	0	0	0	0	0	0	0	0	0	0	0	0	0	0	0	0	1	0	0	0	0	0	0	0	0	0	1	0
	VUTI172	0	0	0	0	0	0	0	0	0	0	0	0	0	0	0	0	0	0	0	0	0	0	0	0	0	0	0	0	0	0	0	0	0	0	0	0	1	0	0	0	0	0	0	0	0	0	1	0
	VUTI174	0	0	0	0	0	0	0	0	0	0	0	0	0	0	0	0	0	0	0	0	0	0	0	1	0	0	0	0	0	0	0	0	0	0	0	0	1	1	0	0	0	0	0	1	0	0	1	0
	VUTI180	0	0	0	0	0	0	0	0	0	0	0	0	0	0	0	0	0	0	0	0	0	0	0	0	0	0	0	0	0	0	0	0	0	0	0	0	1	1	0	0	0	0	0	0	0	0	1	0
	VUTI182	0	0	0	0	0	0	0	0	0	0	0	0	0	0	0	0	0	0	0	0	0	0	0	0	0	0	0	0	0	0	0	0	0	0	0	0	1	1	0	0	0	0	0	0	0	0	1	0
	VUTI188	0	0	0	0	0	1	0	1	0	1	0	0	0	0	0	0	0	0	0	0	0	0	0	1	0	0	0	0	0	1	0	0	0	0	0	0	0	1	1	0	0	0	1	1	1	0	1	1
	VUTI193	0	0	0	0	0	0	0	0	0	0	0	0	0	0	0	0	0	0	0	0	0	0	0	0	0	0	0	0	0	0	0	0	0	0	0	0	1	1	0	0	0	0	0	0	0	0	1	0
	VUTI194	0	0	0	0	0	0	0	0	0	0	0	0	0	0	0	0	0	0	0	0	0	0	0	0	0	0	0	0	0	0	0	0	0	0	0	0	1	1	0	0	1	0	0	0	0	0	1	0
	VUTI198	0	0	0	0	0	0	0	0	0	0	0	0	0	0	0	0	0	0	0	0	0	0	0	0	0	0	0	0	0	0	0	0	0	0	0	0	1	1	0	0	0	0	0	0	0	0	1	0
	VUTI202	0	0	0	0	0	1	0	1	0	1	1	0	0	0	0	0	0	0	0	0	0	0	0	1	0	0	0	0	0	1	0	0	0	0	0	0	1	1	1	1	0	0	1	1	0	0	1	1
	VUTI204	0	0	0	0	0	0	0	0	0	0	0	0	0	0	0	0	0	0	0	0	0	0	0	1	0	0	0	0	0	0	0	0	0	0	0	0	1	1	0	0	0	0	0	0	0	0	1	0
	VUTI207	0	0	0	0	0	0	0	0	0	0	0	0	0	0	0	0	0	0	0	0	0	0	0	0	0	0	0	0	0	0	0	0	0	0	0	0	1	1	0	0	0	0	0	0	0	0	1	0
	VUTI213	0	0	0	0	0	0	0	0	0	0	0	0	0	0	0	0	0	0	0	0	0	0	0	0	0	0	0	0	0	0	0	0	0	0	0	0	1	0	0	0	0	0	0	0	0	0	1	0
	VUTI215	0	0	0	0	0	0	0	0	0	0	0	0	0	0	0	0	0	0	0	0	0	0	0	0	0	0	0	0	0	0	0	0	0	0	0	0	1	0	0	0	0	0	0	0	0	0	1	0
	VUTI217	0	0	0	0	0	0	0	0	0	0	0	0	0	0	0	0	0	0	0	0	0	0	0	0	0	0	0	0	0	0	0	0	0	0	0	0	1	1	0	0	0	0	0	0	0	0	1	0
	VUTI223	0	0	0	0	0	0	0	0	0	0	0	0	0	0	0	0	0	0	0	0	0	0	0	0	0	0	0	0	0	0	0	0	0	0	0	0	1	0	0	0	0	0	0	0	0	0	1	0
	VUTI224	0	0	0	0	0	0	0	0	0	0	0	0	0	0	0	0	0	0	0	0	0	0	0	0	0	0	0	0	0	0	0	0	0	0	0	0	1	1	0	0	0	0	0	0	0	0	1	0
	VUTI230	0	0	0	0	0	0	0	0	0	0	0	0	0	0	0	0	0	0	0	0	0	0	0	0	0	0	0	0	0	0	0	0	0	0	0	0	1	0	0	0	0	0	0	0	0	0	1	0
	VUTI232	0	0	0	0	0	0	0	0	0	0	0	0	0	0	0	0	0	0	0	0	0	0	0	0	0	0	0	0	0	0	0	0	0	0	0	0	1	1	0	0	0	0	0	0	0	0	1	0
	VUTI237	0	1	0	0	1	0	0	0	0	0	0	0	0	0	0	0	0	0	0	0	0	0	0	1	0	0	0	1	0	0	0	0	0	0	0	0	1	1	1	1	0	0	1	0	0	0	1	1
	VUTI239	0	1	0	0	1	0	0	0	0	0	0	0	0	0	0	0	0	0	0	0	0	0	0	1	0	0	0	1	0	0	0	0	0	0	0	0	1	1	1	0	0	0	1	0	0	0	1	1
	VUTI244	0	0	0	0	0	0	0	0	0	0	0	0	0	0	0	0	0	0	0	0	0	0	0	0	0	0	0	0	0	0	0	0	0	0	0	0	1	0	0	0	0	0	0	0	0	0	1	0
	VUTI249	0	0	0	0	0	0	0	0	0	0	0	0	0	0	0	0	0	0	0	0	0	0	0	0	0	0	0	0	0	0	0	0	0	0	0	0	1	0	0	0	0	0	0	0	0	0	1	0
	VUTI263	0	0	0	0	0	0	0	0	0	0	0	0	0	0	0	0	0	0	0	0	0	0	0	0	0	0	0	0	0	0	0	0	0	0	0	0	1	1	0	0	0	0	0	0	0	0	1	0
	VUTI264	0	0	0	0	1	0	0	1	0	1	0	0	0	0	0	0	0	0	0	0	0	0	0	1	0	0	0	1	0	0	0	0	0	0	0	0	1	1	1	0	1	0	1	1	1	0	1	1
	VUTI265	0	0	0	0	0	0	0	0	0	0	0	0	0	0	0	0	0	0	0	0	0	0	0	0	0	0	0	0	0	0	0	0	0	0	0	0	1	1	0	0	0	0	0	0	0	0	1	0
	VUTI266	0	0	0	0	0	0	0	1	0	1	0	0	0	0	0	0	0	0	0	0	0	0	0	1	0	0	0	0	1	0	0	0	0	0	0	0	0	1	0	0	1	0	0	1	0	0	1	1
	VUTI270	0	0	0	0	0	0	0	0	0	0	0	0	0	0	0	0	0	0	0	0	0	0	0	0	0	0	0	0	0	0	0	0	0	0	0	0	1	0	0	0	0	0	0	0	0	0	1	0
	VUTI272	0	0	0	0	0	0	0	0	0	0	0	0	0	0	0	0	0	0	0	0	0	0	0	1	0	0	0	0	0	0	0	0	0	0	0	0	1	1	0	0	0	0	0	0	0	0	1	0
	VUTI282	0	1	0	0	0	1	0	1	0	1	0	0	0	0	0	0	0	0	0	0	0	0	0	1	0	0	0	0	0	1	0	0	0	0	0	0	1	1	1	0	1	0	1	1	0	0	1	0
	VUTI286	0	0	0	0	0	1	0	1	0	1	0	0	0	0	0	0	0	0	0	0	0	0	0	1	0	0	0	0	0	1	0	0	0	0	0	0	0	1	1	0	1	0	1	1	0	0	1	1
	VUTI288	0	0	0	0	0	0	0	0	0	0	0	0	0	0	0	0	0	0	0	0	0	0	0	0	0	0	0	0	0	0	0	0	0	0	0	0	1	1	0	0	0	0	0	0	0	0	1	0
	VUTI290	0	0	0	0	0	0	0	0	0	0	0	0	0	0	0	0	0	0	0	0	0	0	0	0	0	0	0	0	0	0	0	0	0	0	0	0	1	1	0	0	0	0	0	0	0	0	1	0
	VUTI300	0	0	0	0	0	0	0	0	0	0	0	0	0	0	0	0	0	0	0	0	0	0	0	0	0	0	0	0	0	0	0	0	0	0	0	0	1	1	0	0	0	0	0	0	0	0	1	0
	VUTI307	0	0	0	0	0	0	0	0	0	0	0	0	0	0	0	0	0	0	0	0	0	0	0	0	0	0	0	0	0	0	0	0	0	0	0	0	0	1	0	0	0	0	0	0	0	0	1	0
	VUTI312	0	0	0	0	0	0	0	0	0	0	0	0	0	0	0	0	0	0	0	0	0	0	0	0	0	0	0	0	0	0	0	0	0	0	0	0	1	1	0	0	0	0	0	0	0	0	1	0
	VUTI314	0	0	0	0	0	0	0	0	0	0	0	0	0	0	0	0	0	0	0	0	0	0	0	0	0	0	0	0	0	0	0	0	0	0	0	0	1	1	0	0	0	0	0	0	0	0	1	0
	VUTI316	0	0	0	0	0	0	0	0	0	0	0	0	0	0	0	0	0	0	0	0	0	0	0	0	0	0	0	0	0	0	0	0	0	0	0	0	1	1	0	0	0	0	0	0	0	0	1	0
	VUTI317	0	0	0	0	0	0	0	1	0	1	0	0	0	0	0	0	0	0	0	0	0	0	0	1	0	0	0	0	0	0	0	0	1	0	0	0	0	1	0	0	1	0	0	1	0	0	1	0
	VUTI320	0	0	0	0	0	0	0	0	0	0	0	0	0	0	0	0	0	0	0	0	0	0	0	0	0	0	0	0	0	0	0	0	0	0	0	0	1	0	0	0	0	0	0	0	0	0	1	0
	VUTI325	0	0	1	0	0	1	0	0	0	0	0	1	0	0	1	0	0	0	0	0	0	0	0	0	0	0	0	0	0	1	0	0	0	0	1	0	1	1	1	1	0	0	1	0	0	0	1	1
	VUTI333	0	0	0	0	0	0	0	1	0	1	0	0	0	0	0	0	0	0	0	0	0	0	0	1	0	0	0	0	0	0	0	0	0	0	0	0	1	1	0	0	0	0	0	1	0	0	1	1
	VUTI335	0	0	0	0	0	1	0	0	0	0	0	0	0	0	0	0	0	0	0	0	0	0	0	1	0	0	0	0	0	1	0	0	0	0	0	0	1	1	0	0	0	0	0	0	0	0	1	0
	VUTI337	0	0	0	0	0	0	0	0	0	0	0	0	0	0	0	0	0	0	0	0	0	0	0	0	0	0	0	0	0	0	0	0	0	0	0	0	1	0	0	0	0	0	0	0	0	0	1	0
	VUTI338	0	0	0	0	0	0	0	0	0	0	0	0	0	0	0	0	0	0	0	0	0	0	0	0	0	0	0	0	0	0	0	0	0	0	0	0	1	1	0	0	0	0	0	0	0	0	1	0
	VUTI344	0	0	0	1	0	0	0	0	0	0	0	0	0	0	0	0	0	0	0	0	0	0	0	0	0	0	1	0	0	0	0	0	0	0	0	0	1	1	0	0	0	0	0	0	0	0	1	0
	VUTI349	0	0	0	0	0	0	0	0	0	0	0	0	0	0	0	0	0	0	0	0	0	0	0	0	0	0	0	0	0	0	0	0	0	0	0	0	1	1	0	0	0	0	0	0	0	0	1	0
	VUTI353	0	0	0	0	0	0	0	0	0	0	0	0	0	0	0	0	0	0	0	0	0	0	0	1	0	0	0	0	0	0	0	0	0	0	0	0	1	1	0	0	0	0	0	0	0	0	1	0
	VUTI364	0	0	0	0	0	0	0	0	0	0	0	0	0	0	0	0	0	0	0	0	0	0	0	0	0	0	0	0	0	0	0	0	0	0	0	0	1	1	0	0	0	0	0	0	0	0	1	0
	VUTI366	0	0	0	0	0	0	0	0	0	0	0	0	0	0	0	0	0	0	0	0	0	0	0	0	0	0	0	0	0	0	0	0	0	0	0	0	1	1	0	0	0	0	0	0	0	0	1	0
	VUTI371	0	0	0	0	0	0	0	1	0	1	0	0	0	0	0	0	0	0	0	0	0	0	0	1	0	0	0	0	0	0	0	1	0	1	0	0	1	1	0	0	0	1	0	1	0	0	1	0
	VUTI377	0	0	0	0	0	0	0	0	0	0	0	0	0	0	0	0	0	0	0	0	0	0	0	0	0	0	0	0	0	0	0	0	0	0	0	0	1	1	0	0	0	0	0	0	0	0	1	0
	VUTI380	0	0	0	1	0	0	0	0	0	0	0	0	0	0	0	0	0	0	0	0	0	0	0	0	0	0	1	0	0	0	0	0	0	0	0	0	1	1	1	0	0	0	0	0	0	0	1	0
	VUTI389	0	0	0	0	0	0	0	0	0	0	0	0	0	0	0	0	0	0	0	0	0	0	0	0	1	0	0	0	0	0	0	0	0	0	0	0	1	1	0	0	0	0	0	0	0	0	1	0
	VUTI390	0	0	0	0	0	0	0	0	0	0	0	0	0	0	0	0	0	0	0	0	0	0	0	0	0	0	0	0	0	0	0	0	0	0	0	0	1	1	0	0	0	0	0	0	0	0	1	0
	VUTI397	0	0	0	1	0	0	0	1	0	1	0	1	0	0	0	0	0	0	0	0	0	0	0	1	0	0	1	0	0	0	0	0	0	0	0	0	1	1	0	0	1	0	0	1	0	0	1	0
	VUTI403	0	0	0	0	0	0	0	0	0	0	0	0	0	0	0	0	0	0	0	0	0	0	0	0	0	0	0	0	0	0	0	0	0	0	0	0	1	1	0	0	0	0	0	0	0	0	1	0
	VUTI404	0	0	0	0	0	0	0	0	0	0	0	0	0	0	0	0	0	0	0	0	0	0	0	0	0	0	0	0	0	0	0	0	0	0	0	0	1	1	0	0	0	0	0	0	0	0	1	0
	VUTI405	0	0	0	0	0	0	0	0	0	0	0	0	0	0	0	0	0	0	0	0	0	0	0	0	0	0	0	0	0	0	0	0	0	0	0	0	1	1	0	0	0	0	0	0	0	0	1	0
	VUTI409	0	0	0	0	0	0	0	0	0	0	0	0	0	0	0	0	0	0	0	0	0	0	0	0	0	0	0	0	0	0	0	0	0	0	0	0	1	1	0	0	0	0	0	0	0	0	1	0
	VUTI410	0	0	0	0	0	0	0	0	0	0	0	0	0	1	0	0	0	0	0	0	0	0	0	1	0	0	0	0	0	0	0	0	0	0	0	0	1	1	0	0	0	0	0	0	0	0	1	0
	VUTI412	0	0	0	0	0	0	0	0	0	0	0	0	0	0	0	0	0	0	0	0	0	0	0	0	0	0	0	0	0	0	0	0	0	0	0	0	1	1	0	0	0	0	0	0	0	0	1	0
Pyelonephritis	VUTI115	0	0	0	0	0	0	0	0	0	0	0	0	0	0	0	0	0	0	0	0	0	0	0	0	0	0	0	0	0	0	0	0	0	0	0	0	1	1	0	0	0	0	0	0	0	0	1	0
	VUTI150	0	0	0	0	0	0	0	0	0	0	0	0	0	0	0	0	0	0	0	0	0	0	0	0	0	0	0	0	0	0	0	0	0	0	0	0	0	1	0	0	0	0	0	0	0	0	1	0
	VUTI169	0	0	0	0	0	0	0	0	0	0	0	0	0	0	0	0	0	0	0	0	0	0	0	0	0	0	0	0	0	0	0	0	0	0	0	0	0	1	0	0	0	0	0	0	0	0	1	0
	VUTI199	0	0	0	0	0	0	0	0	0	0	0	0	0	0	0	0	0	0	0	0	0	0	0	0	0	0	0	0	0	0	0	0	0	0	0	0	1	1	0	0	0	0	0	0	0	0	1	0
	VUTI229	0	0	0	0	0	1	0	0	0	0	0	0	0	0	0	0	0	0	0	0	0	0	0	0	0	0	0	0	0	1	0	0	0	0	0	0	0	1	1	0	0	0	1	0	0	0	1	1
	VUTI308	0	0	0	0	0	0	0	0	0	0	0	0	0	0	0	0	0	0	0	0	0	0	0	0	0	0	0	0	0	0	0	0	0	0	0	0	0	1	0	0	0	0	0	0	0	0	1	0
Bacteremia	VUTI159	0	0	0	0	0	0	0	0	0	0	0	0	0	0	0	0	0	0	0	0	0	0	0	0	0	0	0	0	0	0	0	0	0	0	0	0	1	1	0	0	0	0	0	0	0	0	1	0
	VUTI191	0	0	0	0	0	0	0	0	0	0	0	0	0	0	0	0	0	0	0	0	0	0	0	0	0	0	0	0	0	0	0	0	0	0	0	0	1	1	0	0	0	0	0	0	0	0	1	0
	VUTI205	0	0	0	0	0	0	0	0	0	0	0	0	0	0	0	0	0	0	0	0	0	0	0	1	0	0	0	0	0	0	0	0	0	0	0	0	1	1	0	0	1	0	0	0	0	0	1	0
Unclear	VUTI247	0	0	0	0	0	0	0	0	0	0	0	0	0	0	0	0	0	0	0	0	0	0	0	0	0	0	0	0	0	0	0	0	0	0	0	0	1	1	0	0	0	0	0	0	0	0	1	1
		1	9	2	6	6	22	1	28	2	28	1	3	1	1	2	1	1	1	1	1	1	1	1	47	1	1	7	6	1	25	2	1	1	2	2	1	138	121	31	16	15	2	29	31	2	1	150	29

## Sheet: Supplementary Table 5
Virulence Factor frequency on chromosome vs MGE
	# strains with	# without	# on chromosome	# on MGE total	# on plasmid	# on prophage	# on other MGE	Frequency on MGE
aer	151	0	151	0	0	0	0	0
afaA	16	135	14	2	1	1	0	0.125
afaB	16	135	14	2	1	1	0	0.125
afaC	16	135	14	2	1	1	0	0.125
afaD	16	135	14	2	1	1	0	0.125
afaE	2	149	2	0	0	0	0	0
ast	5	146	3	2	2	0	0	0.4
aufA	70	81	70	0	0	0	0	0
cba	1	150	1	0	0	0	0	0
cdt	0	151	0	0	0	0	0	NA
cea	0	151	0	0	0	0	0	NA
cia	7	144	3	4	4	0	0	0.571429
cib	2	149	1	1	1	0	0	0.5
clb	28	123	28	0	0	0	0	0
clbR	49	102	49	0	0	0	0	0
cnf1	37	114	36	1	1	0	0	0.027027
csgA	151	0	151	0	0	0	0	0
csgB	151	0	151	0	0	0	0	0
csgC	151	0	151	0	0	0	0	0
csgD	150	1	150	0	0	0	0	0
csgE	151	0	151	0	0	0	0	0
csgF	151	0	151	0	0	0	0	0
cvaC	3	148	1	2	2	0	0	0.666667
draA	16	135	14	2	1	1	0	0.125
draB	16	135	14	2	1	1	0	0.125
draC	16	135	14	2	1	1	0	0.125
draD	16	135	14	2	1	1	0	0.125
draE	1	150	0	1	1	0	0	1
draP	16	135	14	2	1	1	0	0.125
eae	1	150	1	0	0	0	0	0
eatA	1	150	1	0	0	0	0	0
ecpA	145	6	145	0	0	0	0	0
ecpB	144	7	144	0	0	0	0	0
ecpC	145	6	145	0	0	0	0	0
ecpD	145	6	145	0	0	0	0	0
ecpE	146	5	146	0	0	0	0	0
ecpR	144	7	144	0	0	0	0	0
entD	112	39	112	0	0	0	0	0
escD	1	150	1	0	0	0	0	0
fepA	151	0	151	0	0	0	0	0
fimA	147	4	142	5	0	5	0	0.0340136
fimC	147	4	142	5	0	5	0	0.0340136
fimD	147	4	143	4	0	4	0	0.0272109
fimF	147	4	143	4	0	4	0	0.0272109
fimG	148	3	144	4	0	4	0	0.027027
fimH	148	3	144	4	0	4	0	0.027027
fimI	147	4	142	5	0	5	0	0.0340136
flu	65	86	62	3	3	0	0	0.0461538
focG	13	138	11	2	2	0	0	0.153846
fyuA	122	29	122	0	0	0	0	0
hlyA	40	111	40	0	0	0	0	0
iroB	36	115	32	4	3	1	0	0.111111
iroC	35	116	31	4	3	1	0	0.114286
iroD	38	113	35	3	3	0	0	0.0789474
iroE	38	113	35	3	3	0	0	0.0789474
iroN	36	115	33	3	3	0	0	0.0833333
irp1	120	31	120	0	0	0	0	0
irp2	123	28	123	0	0	0	0	0
iuc	58	93	58	0	0	0	0	0
iutA	56	95	52	4	3	1	0	0.0714286
kpsD	4	147	4	0	0	0	0	0
kpsE	4	147	4	0	0	0	0	0
kpsM	4	147	4	0	0	0	0	0
kpsT	4	147	4	0	0	0	0	0
LT	0	151	0	0	0	0	0	NA
mchB	20	131	20	0	0	0	0	0
mcmA	26	125	26	0	0	0	0	0
neuC	32	119	32	0	0	0	0	0
papA	11	140	10	1	1	0	0	0.0909091
papB	74	77	66	8	8	0	0	0.108108
papC	41	110	32	9	9	0	0	0.219512
papD	44	107	35	9	9	0	0	0.204545
papE	45	106	33	12	12	0	0	0.266667
papF	44	107	33	11	11	0	0	0.25
papGI	4	147	3	1	1	0	0	0.25
papGII	23	128	23	0	0	0	0	0
papGIII	22	129	14	8	8	0	0	0.363636
papH	41	110	33	8	8	0	0	0.195122
papJ	43	108	34	9	9	0	0	0.209302
papK	43	108	34	9	9	0	0	0.209302
pic	22	129	22	0	0	0	0	0
pINV_ipaA	0	151	0	0	0	0	0	NA
pINV_ipaD	0	151	0	0	0	0	0	NA
pINV_virK	7	144	7	0	0	0	0	0		#REF!
sat	52	99	52	0	0	0	0	0
senB	66	85	40	26	26	0	0	0.393939
sfaA	24	127	16	8	8	0	0	0.333333
sfaB	81	70	69	12	12	0	0	0.148148
sfaC	90	61	79	11	11	0	0	0.122222
sfaD	29	122	25	4	4	0	0	0.137931
sfaE	29	122	24	5	5	0	0	0.172414
sfaF	28	123	23	5	5	0	0	0.178571
sfaG	32	119	27	5	5	0	0	0.15625
sfaH	29	122	25	4	4	0	0	0.137931
sfaS	10	141	10	0	0	0	0	0
sta	0	151	0	0	0	0	0	NA
stb	0	151	0	0	0	0	0	NA
stx1	0	151	0	0	0	0	0	NA
stx2	0	151	0	0	0	0	0	NA
tosA	23	128	22	1	1	0	0	0.0434783
tsh	0	151	0	0	0	0	0	NA
tssM	5	146	5	0	0	0	0	0
usp	101	50	101	0	0	0	0	0
vat	61	90	61	0	0	0	0	0
yadC	72	79	72	0	0	0	0	0
yadK	73	78	73	0	0	0	0	0
yadL	73	78	73	0	0	0	0	0
yadM	73	78	73	0	0	0	0	0
yehA	139	12	139	0	0	0	0	0
yehB	146	5	146	0	0	0	0	0
yehC	148	3	148	0	0	0	0	0
yehD	148	3	148	0	0	0	0	0
yehE	150	1	150	0	0	0	0	0

## Sheet: Supplementary Table 6
Genes associated with antibiotic resisistance found on the chromosome versus on MGE
AMR gene	# strains with	# without	# on chromosome	# on MGE total	# on plasmid	# on prophage	# on other MGE	Frequency on MGE
aac(3)-IIa	1	150	1	0	0	0	0	0
aac(3)-IId	9	142	7	2	2	0	0	0.222222
aac(6')-Ib-cr	2	149	2	0	0	0	0	0
aadA1	6	145	6	0	0	0	0	0
aadA2	6	145	6	0	0	0	0	0
aadA5	22	129	14	8	8	0	0	0.363636
ant(2'')-Ia	1	150	1	0	0	0	0	0
aph(3'')-Ib	28	123	15	13	13	0	0	0.464286
aph(3')-Ia	2	149	2	0	0	0	0	0
aph(6)-Id	28	123	18	10	10	0	0	0.357143
blaCTX-M-14	1	150	1	0	0	0	0	0
blaCTX-M-15	3	148	3	0	0	0	0	0
blaCTX-M-27	1	150	0	1	1	0	0	1
blaKPC-2	1	150	0	1	1	0	0	1
blaOXA-1	2	149	2	0	0	0	0	0
blaSHV-1	1	150	0	1	1	0	0	1
blaSHV-102	1	150	0	1	1	0	0	1
blaSHV-48	1	150	0	1	1	0	0	1
blaTEM-10	1	150	1	0	0	0	0	0
blaTEM-106	1	150	1	0	0	0	0	0
blaTEM-143	1	150	1	0	0	0	0	0
blaTEM-15	1	150	1	0	0	0	0	0
blaTEM-1A	1	150	0	1	1	0	0	1
blaTEM-1B	47	104	23	24	23	1	0	0.510638
blaTEM-1C	1	150	0	1	1	0	0	1
blaTEM-232	1	150	1	0	0	0	0	0
dfrA1	7	144	7	0	0	0	0	0
dfrA12	6	145	6	0	0	0	0	0
dfrA14	1	150	1	0	0	0	0	0
dfrA17	25	126	16	9	9	0	0	0.36
dfrA5	2	149	1	1	1	0	0	0.5
dfrA7	1	150	1	0	0	0	0	0
dfrA8	1	150	1	0	0	0	0	0
catA1	2	149	1	1	1	0	0	0.5
catB3	2	149	2	0	0	0	0	0
cmlA1	1	150	1	0	0	0	0	0
formA	138	13	137	1	0	1	0	0.00724638
sitABCD	121	30	118	3	3	0	0	0.0247934
qacE	31	120	22	9	9	0	0	0.290323
tet(A)	16	135	16	0	0	0	0	0
tet(B)	15	136	15	0	0	0	0	0
tet(D)	2	149	2	0	0	0	0	0
sul1	29	122	20	9	9	0	0	0.310345
sul2	31	120	17	14	14	0	0	0.451613
qnrB19	2	149	0	2	2	0	0	1
mcr-9	1	150	1	0	0	0	0	0
mdf(A)	150	1	150	0	0	0	0	0
mph(A)	29	122	28	1	1	0	0	0.0344828

## Sheet: Supplementary Table 7
Virulence-associated gene descriptions and sequences
Genes	Gene Name	Putative Function	Sequence
aer	Aerotaxis receptor	Signal transducer for aerotaxis	TTAATGCAGCACCGTCACCGCGTCTTCCAGTCGGCTGGCGCGGTGTTTCACCATCGCCGACACCTGCGCACTCTCTTCCACTAACTCGGCGTTTTTCTGGGTGATGAGATTAAGCTCATCCACTGCACGGGTCAGGCTGGAAAGCCCATCGGCCTGTTCCAGCGTTGAATGGCTAATCTGAGCTATCAACTGGGTGACGTTTTTTACCTGCGCCACAATATCTTCCATCGTCCGTCCGGCGGCGTGTACCTGCTGCGAACCAGATTGCACCTTATCAGCACTGGCATCAATCAGCTTGCGAATATCGTTGGCAGCATTGGCGCTGCGGCTGGCTAAATGACGCACTTCCCCCGCCACCACTGCAAAACCTTTGCCCTGTTCGCCGGCACGCGCCGCTTC…
afaA	AFA-III adhesion operon regulator	Transcription activator	AATGAGGGAGCGATATCTGTATCTTGCTGACACCCCTCAGGGGATACTGATGTCCGGTCAGGTGCCGGAATATCAGTTCTGGTTACTGGCTGAGATATCGCCGGTACACAGTGAGAAGGTTATTAATGCGCTGAGGGATTATCTGGTAATGGGATATAACCGTATGGAGGCCTGCGGGCGTCATGGTGTGTCGCCGGGATATTTTTCTGGTGCACTGAAGCGGTTTCAGCGGGTCAGTCAGACGGTATACAGGCTGGTGCCTTTTTATTTCCCGGAGGCGGGTCATGAAGTTCACAGGGGAGAGTGA
afaB	Chaperone protein afaB	Chaperone	ATGAAAATGCGGGCTGTGGCTGTGTTCACCGGCATGCTGACGGGAGTGTTATCAGTGACAGGTTTGCTGTCAGCGGGGGCATATGCCGCCGGGGGAGAAGGGAATATGTCTGCATCCGCGACGGAGACAAACGCCAGAGTATTCTCGCTGCATCTGGGGGCCACGCGGGTGGTTTACAACCCGGCCTCGTCGGGGGAGACGCTGACGGTGATTAATGACCAGGACTATCCGATGCTGGTGCAGTCGGAGGTGCTGAGTGAGGACCAGAAGAGTCCGGCGCCTTTTGTGGTGACACCACCGTTGTTCCGTCTTGATGGTCAGCAGTCGAGTCGTCTGCGTATTGTCAGGACGGGCGGGGAGTTTCCGTCAGACCGTGAGAGTCTGCAGTGGATTTGCGTG…
afaC	Outer membrane usher protein AfaC	Export and assembly of adhesion fimbrial subunits across the membrane	ATGCGTGATACTTCTTCAGGGCGGATGAAAACGGGGGTGACAGGGCTGGCGCTGGCTGTGATGGTGGCCTGTGTGATGTTTCGTGCGGAGAGTGGTATTGCGCGCACCTACTCCTTTGATGCGGCCATGCTGAAAGGTGGCGGTAAGGGGGTGGACCTGACCCTGTTTGAGGAAGGTGGGCAGTTACCCGGCATTTATCCGGTTGACATTATCCTGAATGGTTCCCGTGTGGATTCACAGGAGATGGCCTTTCACGCGGAGAGGGACGCGGAGGGCAGGCCTTATCTGAAGACCTGTCTGACCCGTGAGATGCTGGCGCGTTACGGGGTCAGGATTGAGGAATATCCGGCGTTGTTCCGTGCATCCGGAGAGGGTCGTGGTGCCTCCGTGGCGGAGGAG…
afaD	Protein AfaD	Fimbrial protein	ATGAACGGGAGTATAAGGAAGATGATGCGTGTCACCTGCGGGATGTTACTGATGGTCATGAGTGGTGTGTCGCAGGCGGCTGAGCTCCACCTGGAGAGCCGGGGAGGTTCAGGAACGCAGCTGCGCGATGGTGCGAAGCTGGCGACGGGGCGGATTATCTGCCGGGAGGCGCACACGGGTTTTCATGTATGGATGAATGAGCGTCAGGTGGACGGCAGGGCGGAGCGCTATGTGGTGCAGAGTAAGGATGGTCGTCATGAGCTTCGTGTCAGGACAGGAGGAGATGGCTGGTCGCCGGTGAAGGGAGAAGGCGGGAAGGGGGTGTCGAGGCCCGGTCAGGAGGAGCAGGTTTTTTTTGATGTGATGGCGGACGGAAATCAGGACATTGCTCCTGGTGAA…
afaE	Afimbrial adhesin AFA	Dr hemagluttinin binding	ATGAAAAAATTAGCGATCATAGGCGCAACCAGCGTAATGATGATGACCGGCACCGCTCAAGCCAATTTTACCAGCAGCGGCACCAACGGGAAGGTCGACCTGACTATAACCGAAGAATGCCGCGTGACAGTCGAGAGCAAAAGCGAGTCGTTCTTGCGAAGCGGCCTGGTCGCCAACAGGCACATCACTAACCTCGGGATCCAATCCACGGGGTGTGGGACAGGACAACGTGTCGCGCTCAAGCTTGGCGCGGGCTCGTACGACGACACGAACGGGGCGCACATGACGCACGAAAACGGCACTGACAAGCTTCTGGTGAGTATGGGCTCTGCGACGGGCGATGGGACCCAAGACGGCGGTGTATATTATATCAACCGGGACGGGAACTGGAACGGGCAG…
ast	Enterotoxin	Heat stable enterotoxin	ATGCCATCAACACAGTATATCCGGAGACCCACATCCAGTTATGCATCGTGCATATGGTGCGCAACAGTCTGCGCTTCGTGTCATGGAAGGACTACAAAGCCGTCACTCGCGACCTG
aufA	Auf major fimbrial subunit	Adhesin subunit	ATGAAATTCAATTTATCTAATTTATCCGCAGTATTACTGGCATCAGGTATGCTGATGTCTACTGCGGTAACCGCAGCACCCGGCGATGCAGCACAATTTGGTGGAGCGGATACTGACTGGAGCACCGTTGATTATCCCAGGCTCACTGATATGGATGACAACGTTGATTCAATGGGGGGGAAAATCCGCTTTACTGGCCGTGTAGTGAAAGCTACCTGTAAGGTCGCAACCGATTCAAAACAGATTGAAGTTGTCCTGCCGGTTGTGCCTTCCAACCTTTTCACTGGTATCGATGTAGAAGCACAGGGGGCGAGCAACCAGACCGATTTCAATATTAATCTGACCGAATGTAGCAATACAGAGGATCAGAAAATTGAGTTCCGCTTTACCGGTACCGCA…
cba	colicin B	Channel-forming polypeptide toxin	ATGAGTGATAATGAAGGTAGTGTACCGACAGAAGGTATTGATTACGGGGACACAATGGTTGTGTGGCCGTCAACAGGACGAATTCCGGGCGGTGATGTGAAACCCGGAGGCTCATCAGGTCTCGCTCCATCCATGCCTCCGGGATGGGGGGATTACAGCCCACAAGGTATCGCACTTGTACAAAGTGTTCTTTTTCCTGGAATTATTCGCCGGATTATTCTTGATAAGGAACTTGAAGAGGGAGACTGGTCGGGATGGTCTGTCAGTGTGCATAGCCCCTGGGGAAACGAGAAAGTTTCCGCTGCACGAACAGTTCTTGAAAATGGTTTACGTGGTGGTTTGCCAGAACCGTCTCGCCCGGCTGCTGTTTCTTTTGCCCGTCTGGAGCCAGCTTCCGGA…
cdt	Cytolethal distending toxin		ATGGCTAACAAACGTACACCTATTTTTATAGCTGGAATCTTGATCCCCATTTTATTAAATGGTTGCTCATCAGGAAAAAATAAAGCTTATCTTGACCCCAAAGTTTTCCCTCCTCAAGTGGAAGGAGGACCAACCGTTCCTTCCCCCGATGAGCCCGGACTTCCATTGCCCGGGCCAGGACCGGCGCTGCCCACAAATGGCGCAATCCCTATCCCTGAACCAGGTACCGCACCCGCAGTATCTTTAATGAATATGGATGGCTCAGTTCTAACAATGTGGAGCCGCGGAGCTGGTTCATCGTTATGGGCGTATTATATCGGCGACTCCAATTCATTTGGGGAACTACGTAATTGGCAGATTATGCCCGGAACCAGGCCAAATACGATACAGTTTCGCAAT…
cea	Colicin E	Channel-forming polypeptide toxin	ATGGATAAAGTCACTGATAATTCTCCAGATGTGGAGAGCACAGAATCTACTGAGGGGTCATTCCCAACTGTTGGGGTTGATACTGGCGATACGATTACAGCGACGCTTGCAACTGGAACTGAAAATGTTGGTGGAGGCGGTGGAGCATTTGGTGGGGCCAGTGAAAGTTCTGCTGCGATACATGCAACCGCTAAATGGTCTACCGCGCAGTTGAAAAAACATCAGGCTGAACAGGCTGCCCGTGCTGCTGCGGCTGAGGCAGCATTGGCAAAAGCGAAATCTCAGCGTGATGCCCTGACTCAACGTCTCAAGGATATTGTTAATGACGCTTTACGTGCTAATGCCGCCCGTAGTCCATCAGTAACTGACCTTGCTCATGCCAATAATATGGCAATGCAG…
cia	Colicin Ia	Channel-forming polypeptide toxin	ATGTCTGACCCTGTACGTATTACAAATCCCGGTGCAGAATCGCTGGGGTATGATTCAGATGGCCATGAAATTATGGCCGTTGATATTTATGTAAACCCTCCACGTGTCGATGTCTTTCATGGTACCCCGCCTGCATGGAGTTCCTTCGGGAACAAAACCATCTGGGGCGGAAACGAGTGGGTCGATGATTCCCCAACCCGAAGTGATATCGAAAAAAGGGACAAGGAAATCGCAGCGTACAAAAACACGCTCAGCGCGCAGCAGAAAGAAAATGAGAATAAGCGCACTGAAGCCGGAAAACGCCTCTCTGCGGCGATTGCTGCAAGGGAAAAAGATGAAAACACACTGAAAACACTCCGTGCCGGAAACGCAGATGCCGCTGATATTACACGACAGGAG…
cib	Colicin Ib	Channel-forming polypeptide toxin	ATGTCTGACCCTGTACGTATTACAAATCCCGGTGCAGAATCGCTGGGGTATGATTCAGATGGCCATGAAATTATGGCCGTTGATATTTATGTAAACCCTCCACGTGTCGATGTTTTTCATGGTACCCCGCCTGCATGGAGTTCCTTCGGGAACAAAACCATCTGGGGCGGAAACGAGTGGGTCGATGATTCCCCAACCCGAAGTGATATCGAAAAAAGGGACAAGGAAATCACAGCGTACAAAAACACGCTCAGCGTGCAGCAGAAAGAGAATGAGAATAAGCGTACTGAAGCCGGAAAACGCCTTTCTGCGGCAATTGCTGCAAGGGAAAAAGATGAAAACACACTGAAAACACTCCGTGCCGGAAACGCAGATGTCGCTGATATTACACGACAGGAG…
clb	Colibactin	biosynthetic pathway for the genotoxin colibactin	TCAATTCTGCCCATTTGACGAATGAATTAGCTGATAGTCGTGGTGATAAAGTTGGGACTGCATAGGAAATAGTTCAATAGTTATTTTAGGGGTGATGAGTGGAGAGGCTAATGCGAGAAATGAGTTACATATTTTCCATTGAGAGAAATAAACAGGTGAACCTCTATATTTTGAAGTTAGTTTTTTATTTGTTAAATGAAATTCAATACAATCCAGTCCTAAAGATAGGCCTTTACCTCGATATTTGATGTAAGCTTCTTTGAGCGTCCACATTTTCCAAAAAAGTAATTGACCTTCATAACGAGGAAGTGAATCTATGTTAGTAGCTTCCTGTGGAGTAAAAAAATGCTGACTGATATTCAGATAAGAGTTGTCTAAATCTCTTATTTGTTCAATATC…
clbR	Regulator of colibactin	Regulatory protein	ATGGATAAGTTCAAAGAAAAAAACCCGTTATCTCTGCGTGAAAGACAAGTATTGCGCATGCTGGCACAAGGTGATGAGTACTCTCAAATATCACATAATCTTAACATATCAATAAACACAGTAAAGTTTCATGTGAAAAACATCAAACATAAAATACAAGCTCGGAATACGAATCACGCTATACACATTGCTAACAGGAATGAGATTATCTAA
cnf1	cytotoxic necrotizing factor 1	toxin	TCAAAATTTTTTTGAAAATACCTTCAATACCGATATTTCGGAGGCATCTGCATTCAGAGAATAACTCTCAGACAGAGACCTTACGACAACATTGCCGTCCACTCTCACCAGTACAGTCGCCGATGTACCAAAGCCATGTTCAGGTATATTATCAAGGAAGTAAGGGAAAACAGAAACATTATCACGAATAATAGTGATTTGACTATCTGGTTTTTTTTCAGATGATGAGTAAGTTATTAATGAATCTTCAAAATTTTCCGACAGATAATCGACTAAGAAATCATTGCTCATTATTCCCTCCACGCGAGGTATTGGTTCTTTTGTAAGTAGCTCAAGTACTTCAACTGCTTTTTTCACCCCGGTAGTACTGGTAAATCCAGCCAAAGATTTTGTTGTACC…
csgA	Major curlin subunit	Structural subunit of curli	ATGAAACTTTTAAAAGTAGCAGCAATTGCAGCAATCGTATTCTCCGGTAGCGCTCTGGCAGGTGTTGTTCCTCAGTACGGCGGCGGCGGTGGCAACCACGGTGGTGGCGGTAATAACAGCGGTCCGAATTCAGAGCTGAATATTTACCAGTACGGTGGCGGTAACTCTGCTCTTGCTCAGCAAGCTGACGCCCGTAACTCTGATCTGACCATTACCCAGCACGGCGGCGGTAATGGCGCAGATGTGGGCCAAGGTTCTGATGACAGCTCAATCGATCTGACTCAGCGTGGTTTCGGCAACAGCGCTACTCTTGATCAGTGGAATGGTAAAGATTCTACTATGACTGTTAAACAGTTCGGTGGCGGTAACGGTGCTGCTGTTGACCAGACTGCATCTAAC…
csgB	Minor curlin subunit	Structural subunit of curli	ATGAAAAACAAATTGTTATTTATGATGTTAACAATACTGGGTGCGCCTGGGATTGCAGCCGCAGCAGGTTATGATTTAGCTAATTCAGAATATAACTTTGCGGTAAATGAATTGAGTAAGTCTTCATTTAATCAGGCAGCCATAATTGGTCAAGCTGGGACTAATAATAGTGCTCAGTTACGGCAGGGAGGCTCAAAACTTTTGACGGTTGTTGCGCAAGAAGGTAGTAGCAACCGGGCAAAGATTGATCAGACAGGAGATTATAACCTTGCATATATTGATCAGGCGGGCAGTGCCAACGATGCCAGTATTTCGCAAGGTGCTTATGGTAATACTGCGATGATTATCCAGAAAGGTTCTGGTAATAAAGCAAATATTACACAGTATGGTACTCAAAAA…
csgC	Curli assembly protein C	Chaperone protein	ATGAATGCGTTATTACTCCTTGCGGCACTTTCCAGTCAGATAACCTTTAATACGACCCAGCAAGGGGATATGTACACCATTATTCCTGAAGTCACTCTTACTCAATCTTGTCTGTGCAGAGTACAAATATTGTCCCTGCGCGAAGGCAGTTCAGGGCAAAGTCAGACGAAGCAAGAAAAGACCCTCTCATTGCCTGCTAATCAACCCATTGCTTTGACGAAGTTGAGTTTAAATATTTCCCCGGACGATCGGGTGAAAATAGTTGTTACTGTTTCTGATGGACAGTCACTTCATTTATCACAACAATGGCTGCCCTCTTCAGAAAAGTCTTAA
csgD	CsgBAC operon transcriptional regulator	Regulatory protein	TTATCGCCTGAGGTTATCGTTTGCCCAGGAAACCGCTTGTGTCCGGTTTTTTACGGCTATCTTCTTGAAAAGATTATAAAGATGCGTTTTAACCGTATTTTCGCTGATGAACAACGAACGAGCGATCTCGTTATTAGACGCGCCGATACGCAGCTTATTCAGGATCTCTTTTTCCCGATGAGTAAGGAGGGCTGATTCCGTGCTGTTATAACGATAGTTACCTGAATGCGTAATCAGGTAACTGGCAAGCTTTTGCGTAAAGTAGCATTCGCCGCGCAGGACGCCTTGCAACCCATTGACAACACGTTCTTGATCCTCCATGGCATAAAAAACGCCGTTGATATGAGGCCAGTTTTCAATGTCGCGGTACGGGTAATCTTCAGGCGTATTTAGCAACAA…
csgE	Curli assembly/transport component		TTAAAATTCATCATGCGCCAAATCGCCCGTACTTAATAACGCCTGGTTTATCTGGCGACGATTTAGTGCTTCTTCAGTTTGAATCAGTGCAAAGACGACAGTTTTCTCGAAGTCTCTTTTCAACGGAAATAAAAAAGTCTGGAAAATAACGTCCTGATTCACCGTTATTGTGATCCAGCTTCCCCATCGTGCACTGGGCCTTTCATTAATCGTTAAGTTACCCGTATAGTCACTTTCCCATTTATCACTAAAGGCTCGGTAAAAATCATGGCCAATAGATGAAACAGTATGGTCAGTTAACAATCCCGGGACTTCTACCTCAACGGCGTGAAGATTCCCTGCGGCGAACAGAAATTCTGCCGCCACAATCCAGCGTAAATAACGTTTCAT
csgF	Curli assembly protein	Transport and assembly of curli	TTAAAAATCGGTTGAGTTATTTTGTAAACCCGAAACCTGGATGGTCGAGGTTTGTCCGGTTTTACGATCTGTCACGTTCAACTGCAATTGACCATCGCGGTTAGCAATATCAACAATATAATCGTTGGTCACCATGCGGCCCGGTTTACCGGTATTAATATTCGACAGTAGCCCACCCAAAATTTGTGACTGGATGGCCTGAGTAAAGTTATCTAACGCCGAGGGCGTTTCAATACCAAAGTCATCGTTATAGCTCGGATCTTTATAAGAGTTTTGGGCCTGAGCGCTATTTAACAAAAAAGCGCCATTATTTGGGTTACCACCAAAGTTTGGATTACGGAACTGGAAAGTCATGGTTCCAGCCCAACTTAATGGCGAAATAAGCATGAGTAGAACTAC…
cvaC	Colicin V	Channel-forming polypeptide toxin	ATGAGAACTCTGACTCTAAATGAATTAGATTCTGTTTCTGGTGGTGCTTCAGGTCGTGATATTGCGATGGCTATAGGAACACTATCCGGGCAATTTGTTGCAGGAGGAATTGGAGCAGCTGCTGGAGGGGTGGCTGGAGGTGCAATATATGACTATGCATCCACTCACAAACCTAATCCTGCAATGTCTCCATCCGGTTTAGGAGGAACAATTAAGCAAAAACCCGAAGGGATACCTTCAGAAGCATGGAACTATGCTGCGGGAAGATTGTGTAATTGGAGTCCAAATAATCTTAGTGATGTTTGTTTATAA
draA	Dr hemagglutinin structural subunit	Structural subunit of Dr adhesin	ATGAGGGAGCGATATCTGTATCTTGCTGACACCCCTCAGGGGATACTGATGTCCGGTCAGGTGCCGGAATATCAGTTCTGGTTACTGGCTGAGATATCGCCGGTACACAGTGAGAAGGTTATTAATGCGCTGAGGGATTATCTGGTAATGGGATATAACCGCATGGAGGCCTGCGGGCGTCATAGTGTGTCGCCGGGATATTTTTCTGGTGCACTGAAGCGGTTTCAGCGGGTCAGTCAGACGGTATACAGGCTGGTGCCTTTTTATTTCCCGGAGGCGGGTCATGAAGTTCACAGGGGAGAGTGA
draB	Dr hemagglutinin chaperone protein DraB	Periplasmic chaperone protein	ATGAAAATGCGGGCTGTGGCTGTGTTCACCGGCATGCTGACGGGAGTGTTATCAGTGGCAGGTTTGCTGTCAGCGGGGGCATATGCCGCCGGGGGAGAAGGGAATATGTCTGCATCCGCGACGGAGACAAACGCCAGAGTATTCTCGCTGCATCTGGGGGCCACGCGGGTGGTTTACAACCCGGCCTCGTCGGGGGAGACGCTGACGGTGATTAATGACCAGGACTATCCGATGCTGGTGCAGTCGGAGGTGCTGAGTGAGGACCAGAAGAGTCCGGCGCCTTTTGTGGTGACACCGCCGTTGTTCCGTCTTGATGGTCAGCAGTCGAGTCGTCTGCGTATTGTCAGGACGGGCGGGGAGTTTCCGCCAGACCGTGAGAGTCTGCAGTGGATTTGCGTG…
draC	Dr hemagglutinin usher protein DraC	Usher protein for Dr adhesin	ATGCGTGATACTTCTTCAGGGCGGATGAGAACGGGGGTGACAGGGCTGGCGCTGGCTGTGATGGTGGCCTGTGTGATGTTTCGTGCGGAGAGTGGTATTGCGCGCACCTACTCCTTTGATGCGGCCATGCTGAAAGGTGGCGGGAAGGGGGTGGACCTGACCCTGTTTGAGGAAGGTGGGCAGTTACCCGGCATTTATCCGGTTGACATTATCCTGAATGGTTCCCGTGTGGATTCACAGGAGATGGCCTTTCACGCGGAGAGGGACGCGGAGGGCAGGCCTTATCTGAAGACCTGTCTGACCCGTGAGATGCTGGCGCGTTACGGGGTCAGGATTGAGGAATATCCGGCGTTGTTCCGTGCATCCGGAGAGGGTCGTGGTGCCTCCGTGGCGGAGGAG…
draD	Invasin protein DraD	Tip of Dr adhesin	ATGAACGGGAGTATAAGGAAGATGATGCGTGTCACCTGCGGGATGTTACTGATGGTCATGAGTGGTGTGTCGCAGGCGGCTGAGCTCCACCTGGAGAGCCGGGGAGGTTCAGGAACGCAGCTGCGCGATGGTGCGAAGGTGGCGACGGGGCGGATTATCTGCCGGGAGGCGCACACGGGTTTTCATGTGTGGATGAATGAGCGTCAGGTGGACGGCAGGGCGGAGCGCTATGTGGTGCAGAGTAAGGATGGTCGTCATGAGCTTCGTGTCAGGACAGGAGGAGATGGCTGGTCGCCGGTGAAGGGAGAAGGCGGGAAGGGGGTGTCGAGGCCCGGTCAGGAGGAGCAGGTTTTTTTTGATGTGATGGCGGACGGAAATCAGGACATTGCTCCTGGTGAA…
draE	Dr hemagglutinin antigenic and adhesive subunit	Antigenic and adhesive subunit of Dr fimbriae	ATGAAAAAATTAGCGATCATGGCCGCGGCCAGCATGGTGTTCGCCGTGAGCTCCGCGCATGCTGGGTTCACCCCGAGTGGCACCACCGGCACCACCAAACTCACAGTTACCGAAGAGTGCCAGGTACGGGTTGGTGACCTGACCGTGGCTAAGACTCGTGGCCAACTGACGGACGCAGCACCAATAGGGCCGGTCACCGTGCAAGCGCTGGGATGCGACGCCCGCCAGGTCGCGTTGAAGGCAGACACCGATAACTTCGAACAGGGCAAGTTCTTCCTGATCAGCGACAACAATAGGGATAAGCTCTATGTCAATATACGGCCTACGGATAACTCCGCCTGGACGACCGACAATGGTGTCTTCTACAAAAACGATGTCGGGAGCTGGGGTGGAATTATC…
draP	draP	Linker element in Dr adhesin	ATGGGTAATCTGCCAGTGAGAAGTCGTGGTTTATATAAAGGTAAAAAACGCAGCGCCGGTATGAATGAATTACGTCATCCGGGAAGCACACAGATGACGCGCACTGGTCAGGTGCATCGTGGTGGCGAACACCGGCTGAACACGGGGCCACCGGACTGGCAGACCGTGGAATAA
eae	Intimin	Adherence factor for intestinal epithelia	TTTATTAGTATTAATTTACTACTCATTCTAACTCATTGTGGTGGAGCCCAAACATGATTACTCATGGTTTTTATGCCCGGACCCGGCACAAGCATAAGCTAAAAAAAACATTTATTATGCTTAGTGCTGGTTTAGGATTGTTTTTTTATGTTAATCAGAATTCATTTGCAAATGGTGAAAATTATTTTAAATTGGGTTCGGATTCAAAACTGTTAACTCATAATAGCTATCAGAATCGCCTTTTTTATACGTTGAAAACAGGTGAAACTGTTGCCGATCTTTCTAAATCGCAAGATATTAATTTATCGACGATTTGGTCGTTGAATAAGCATTTATACAGTTCTGAAAGCGAAATGATGAAGGCCGAGCCTGGTCAGCAGATCATTTTGCCACTCAAAA…
eatA	Autotransporter serine protease EatA	Autotransporter serine protease	ATGAATAAAGTGTTCTCTCTTAAGTATAGTTTTTTAGCCAAAGGTTTTATTGCTGTTTCTGAACTTGCCCGTCGCGTTTCTGTTAAAGGGAAACTGAAGAGTGCTTCATCAATAATTATTTCACCAATAACAATTGCTATTGTTTCTTATGCCCCCCCATCTCTTGCTGCAACAGTTAATGCAGATATATCGTATCAAACATTTCGGGATTTTGCCGAAAATAAAGGAGCTTTTATAGTTGGCGCATCAAATATAAATATCTACGATAAGAATGGAGTGTTAGTTGGAGTGCTTGATAAAGCTCCAATGCCTGATTTTAGTAGTGCCACGATGAATACAGGGACATTACCACCAGGAGACCATACACTGTACTCACCTCAATATGTTGTCACAGCAAAG…
ecpA	Major subunit for E.coli common pilus	Major pilus subunit	ATGAAAAAAAAGGTTCTGGCAATAGCTCTGGTAACGGTGTTTACCGGCATGGGTGTGGCGCAGGCTGCTGACGTAACAGCTCAGGCTGTAGCGACCTGGTCGGCAACAGCCAAAAAAGACACCACCAGTAAGCTGGTTGTGACGCCACTCGGTAGCCTGGCGTTCCAGTATGCCGAAGGCATTAAAGGTTTTAACTCACAGAAAGGTCTATTTGACGTGGCTATCGAGGGTGACTCAACGGCTACCGCCTTTAAACTGACCTCACGTCTTATCACCAACACATTAACCCAGTTGGATACCTCAGGTTCCACACTGAATGTGGGCGTGGATTATAACGGCGCGGCAGTCGAAAAAACTGGCGATACCGTGATGATCGATACCGCCAACGGCGTACTGGGC…
ecpB	Chaperone protein EcpB	Chaperone protein	ATGAAAAAGCACCTTCTGCCTCTCGCTCTGCTGTTTTCCGGAATATCTCCGGCCCAGGCGCTGGATGTCGGCGATATATCATCGTTTATGAACAGTGACAGCAGCACGCTGAGCAAAACGATCAAAAACAGTACCGACAGTGGTCGCCTTATCAATATCCGTCTCGAACGGCTCTCTTCACCGCTTGACGACGGGCAGGTTATCTCAATGGACAAGCCGGATGAGTTGCTACTCACTCCCGCCAGCTTGCTGCTACCCGCCCAAGCCAGCGAAGTGATCCGCTTCTTCTATAAGGGACCCGCAGATGAAAAAGAGCGCTACTACCGCATTGTCTGGTTTGATCAGGCCCTCAGTGATGCGCAGCGCGATAATGCCAACCGCAGCGCTGTGGCCACTGCT…
ecpC	Outer membrane protein EcpC	Putative fimbrial usher protein	ATGCCTTTACGACGGTTCTCCCCAGGACTGAAAGCCCAGTTTGCCTTCGGCATGGTCTTTTTGTTCGTTCAGCCCGATGCCAGCGCTGCTGACATAAGTGCGCAGCAAATAGGTGGGGTGATTATTCCGCAGGCCTTCAGTCAGGCGCTTCAGGACGGCATGAGCGTCCCGCTCTATATTCATCTCGCCGGTAGCCAGGGTCGCCAGGACGATCAGCGAATCGGCAGCGCTTTTATCTGGCTGGACGATGGACAGCTACGCATCCGGAAAATACAGCTGGAAGAGAGTGAAGATAACGCCAGTGTCAGCGAACAAACTCGACAGCAGCTGATGGCTCTGGCGAACGCCCCGTTCAATGAGGCCCTTACCATCCCCCTGACTGACAACGCGCAGCTGGAT…
ecpD	Tip adhesin protein EcpD	Adhesin subunit	ATGAGAGTTAACCTACTAATAACGATGATAATTTTCGCGCTAATCTGGCCAGTAACTGCGCTCAGAGCGGCAGTGAGCAAAACAACCTGGGCGGATGCACCGGCACGCGAGTTTGTGTTTGTCGAAAACAACTCAGACGACAACTTTTTCGTCACTCCTGGCGGGGCGCTGGATCCGCGCCTGACCGGTGCCAACCGCTGGACCGGTTTAAAATACACTGGTTCAGGAACCATCTATCAGCAAAGCCTCGGCTACATTGATAACGGTTACAACACCGGCCTTTATACCAACTGGAAGTTTGATATGTGGCTGGAAAATTCACCAGTTTCATCTCCTTTAACTGGCTTGCGCTGCATCAACTGGTACGCTGGGTGTAATATGACCACCAGTCTTATCCTG…
ecpE	Chaperone protein EcpE	Fimbriae periplasmic chaperone protein	ATGTTCAGGCGACGTGGCGTAACATTAACTAAGGCCCTGCTGACAGCGGTCTGTATGCTGGCGGCACCTTTGACACAGGCGATTTCGGTCGGCAATCTGACATTTTCGCTGCCGTCCGAGACTGACTTTGTCAGCAAACGTGTAGTGAATAACAACAAAAGCGCACGGATATACCGTATTGCCATCAGTGCTATTGATAGCCCGGGCAGCAGTGAATTGCGCACCCGACCGGTGGATGGTGAACTGCTTTTCGCCCCCCGCCAGCTGGCGTTGCAGGCTGGTGAGAGCGAGTATTTTAAATTTTACTATCATGGTCCACGGGATAACCGCGAGCGCTACTACCGGGTCTCATTTCGCGAGGTCCCCACTCGTAACCATACAAGACGCAGCCCAACCGGC…
ecpR	Transcriptional regulator EcpR	Transcriptional regulator of ecpABCDE operon	ATGGAATGTCAAAACCGTTCTGATAAATACATCTGGTCTCCCCATGACGCCTACTTCTATAAAGGACTATCTGAACTGATTGTGGATATCGACAGATTAATTTATCTATCGTTGGAGAAAATTAGAAAAGATTTCGTGTTTATCAATCTCAGTACGGATTCTTTATCTGAATTTATAAACCGTGATAATGAATGGTTATCCGCGGTAAAGGGGAAACAGGTCGTATTGATTGCGGCCAGAAAGTCAGAGGCCTTAGCAAATTATTGGTATTACAATAGCAATATTAGGGGCGTGGTATACGCTGGACTGAGTCGTGATATTAGAAAAGAACTGGTCTATGTGATTAATGGCAGGTTCCTGAGAAAAGATATTAAGAAAGATAAAATCACGGACCGGGAA…
entD	Enterobactin biosynthesis protein EntD	phosphopantetheinyl transferase	TTAATCGTGTTGGCACAGCGTTATGACTATTTTTTCTTTTATCTGCCAGTGCACAGCAAACTGCTCATCCTCTAGTCGAATGATGATCTGCTGTTTATTCCAGCTAATTATCTGATAATCCAGAAAACCTTGAGCGGCCTGTATCTCACTTGCCTTAAATGCGCTCTCTTTGGCGGAAAATGCCAGTGTCAGCGCCAGAGGAAAGGCTAAACCGCAGTCTGCAAGTCGCTTGTGTTCCGCTGGTGTAATAATGTTGTCTGTCAATTCTCTTGCGGTTTGTGCAGAGAAAATCTCTTCAATATCAATGCCAATTGGTTGACGGGAAACCACGGCTAATGCCGTAGTCCCACAGTGACTAATGCTGCCGTATACCCCCGCAGGCCACACAGGTTGGCGTAG…
escD	Inner membrane protein EscD	T3SS inner membrane protein	ATGTTATCCTCATATAAAATAAAACTTCTCAATGGTGCGATGCGTAATCGGGAATTACAACTTCCGATGGGAAACCTAACGCTAGGTACGGAAGATAACGATATTGTTTACTTTCCTCTTGAACAAGGCCTCAATCAGTTTTTACTTGATATACGTGAGGAAGGTGTTTTCCTTTTATCTCCGGTTGAATTTTGGATTGATGGGCAACCCACGCCCTATGAAGCAGATAAACCATTACCTGTCGGAAAGATTATTGATATAGCGGGATGTTGCTTCATCATTGGTGATATTGACCATTCCTTGCCATTGTCTGATGTGCCAGAAAGGTTTTCTGCCAAAAATCAACGCAAAAAACGCCTTATCCTGGCGAGCGTGATTGGTGCTACTTTTGCGTTGTCT…
fepA	Ferrienterobactin receptor	Iron chelatin siderophore	TCAGAAGTGAGTATTAATGCTCATATACCACGTACGTCCCGGCTCGTTATAGGTATACGCCCCGGCACCTGCGATATAGTTGGCTCCTGCCAGATCGCCCGTGGTCTGGGCATTACCCGCACGCCACAAACGTTTGTCGAACAGGTTGTCCACGCCGCCGGTCAGACTGACATTCTTGGTCACATCCCAGGTCGCGCTCAGGCCAACAATGCTGTACGGACTGATTTCTTTGGTTTCCGGTCCAACCGCTGGCTGACCTTTATAGTTGTACTTCTTCGGCTGCTGTTTGCCGTACCAGGTGAAGGTCGTTTGCATCGACAAATCTTCCCGTGCCTGCCAGCTCAGCGTTGAGTTCAACGTATACTCCGGGATGATCGACAAACGGTCGCCCGTGGTTTT…
fimA	Major subunit of type I fimbriae	Major structural subunit	ATGAAAATTAAAACTCTGGCAATCGTTGTTCTGTCGGCTCTGTCCCTCAGTTCCACAGCGGCTCTGGCCGCTGCCACGACGGTTAATGGTGGGACCGTTCACTTTAAAGGGGAAGTTGTTAACGCCGCTTGCGCAGTTGATGCAGGCTCTGTTGATCAAACCGTTCAGTTAGGACAGGTTCGTACCGCATCGCTGGACCAGGATGGAGCGACCAGCTCTGCTGTCGGTTTTAACATTCAACTGAATGATTGCGATACCGATGTTGCAAGTAAAGCTGCTGTTGCCTTCTTAGGTACAACAATTGACACGAATCATACCAACGTACTGGCTCTGCAAAGTTCTGCTGCGGGTAGCGCAACAAACGTTGGTGTGCAGATCCTGGATAAAACAGGGACTGCG…
fimC	Chaperone protein FimC	Periplasmic chaperone protein	GTGAGTAATAAAAACGTCAATGTAAGGAAATCGCAGGAAATAACATTCTGCTTGCTGGCAGGTATCCTGATGTTCATGGCAATGGTGGTTGCCGGACGCGCTGAAGCGGGAGTGGCCTTAGGTGCGACCCGCGTAATTTATCCGGCAGGGCAAAAACAAGTGCAACTTGCCGTGACAAATAATGATGAAAATAGCACCTATTTAATTCAATCATGGGTGGAAAATGCCGATGGTGTTAAGGATGGTCGTTTTATCGTGACGCCACCTCTGTTTGCGATGAAGGGAAAAAAAGAGAATACCTTGCGTATTCTTGATGCAACAAATAACCAATTGCCACAGGATCGGGAAAGTTTATTCTGGATGAATGTTAAAGCGATTCCGTCAATGGATAAATCAAAA…
fimD	Fimbrial usher protein FimD	Fimbrial usher protein	ATGTCATATCTGAATTTAAGACTTTACCAGCGAAACACACAGTGCTTGCATATTCGTAAGCATCGTTTGGCTGGTTTTTTTGTCCGGCTCTTTGTTGCCTGTGCTTTTGCCGCACAGGCACCTTTGTCATCTGCCGAACTCTATTTTAACCCGCGTTTTTTAGCGGATGATCCCCAGGCTGTGGCTGATTTATCGCGTTTTGAGAATGGGCAAGAATTACCGCCAGGGACGTATCGTGTCGATATCTATTTGAATAATGGTTATATGGCAACGCGTGATGTCACATTTAATACGGGCGACAGCGAACAAGGGATTGTTCCCTGCCTGACACGCGCGCAACTTGCCAGTATGGGGCTGAATACGGCTTCTGTCTCCGGTATGAATCTGCTGGCGGATGAT…
fimF	Type I fimbriae minor component FimF	Tip filibrium protein	ATGAGAAACAAACCTTTTTATCTTCTTTGCGCTTTTTTGTGGCTGGCGGTAAGTCACGCTTTGGCTGCGGATAGCACGATTACTATCCGCGGCTATGTCAGAGATAATGGCTGTAGTGTGGCCGCTGAATCAACCAATTTTACTGTTGATCTGATGGAAAACGCGGCGAAGCAATTTAACAACATTGGTGCGACGACTCCTGTCGTTCCATTTCGTATTTTGCTGTCACCCTGTGGTAACGCTGTTTCTGCCGTAAAGGTTGGGTTTACTGGCGTTGCAGATAGCCACAATGCCAACCTGCTTGCACTTGAAAATACGGTGTCAGCGGCTGCGGGACTGGGAATACAGCTTCTGAATGAGCAGCAAAATGAGATACCCCTTAATGCCCCATCGTCCGCG…
fimG	Type I fimbriae minor subunit FimG	Tip filibrium protein	ATGAAATGGCGCAAACGTGGGTATTTATTGGCGGCAATGTTGGCGTTCGCAAGTGCGACGATACAGGCAGCCGATGTCACCATCACGGTTAACGGTAAGGTCGTCGCCAAACCGTGTACGGTTTCCACCACCAATGCCACGGTAGATCTCGGCGATCTTTATTCTTTCAGTCTGATGTCTGCCGGGGCGGCATCGGCCTGGCATGATGTTGCGCTTGAGTTGACTAATTGTCCGGTGGGAACGTCGAGGGTCACTGCCAGCTTCAGCGGGGCAGCCGACAGTACCGGATATTATAAAAATCAGGGGACCGCGCAAAACATCCAGTTAGAGCTACAGGATGACAGTGGCAACACATTGAATACTGGCGCAACCAAAACAGTTCAGGTGGATGATTCCTCA…
fimH	Type I fimbriae minor subunit FimH	Tip filibrium protein	ATGAAACGAGTTATTACCCTGTTTGCTGTACTGCTGATGGGCTGGTCGGTAAATGCCTGGTCATTCGCCTGTAAAACCGCCAATGGTACCGCAATCCCTATTGGCGGTGGCAGCGCCAATGTTTATGTAAACCTTGCGCCTGCCGTGAATGTGGGGCAAAACCTGGTCGTAGATCTTTCGACGCAAATCTTTTGCCATAACGATTACCCAGAAACCATTACAGACTATGTCACACTGCAACGAGGTTCGGCTTATGGCGGCGTGTTATCTAGTTTTTCCGGGACCGTAAAATATAATGGCAGTAGCTATCCTTTCCCTACTACCAGCGAAACGCCGCGGGTTGTTTATAATTCGAGAACGGATAAGCCGTGGCCGGTGGCGCTTTATTTGACGCCGGTG…
fimI	Type I fimbriae minor subunit FimI	Noncytoplasmic protein necessary for fimbriae biosynthesis	ATGAAAAGGAAGAGATTATTTCTGTTAGCGTCGTTGCTGCCAATGTTTGCTCTGGCCGGAAATAAATGGAATACCACGCTGCCCGGCGGAAATATGCAATTTCAGGGCGTCATTATTGCGGAAGCTTGCCGGATTGAAGCCGGTGATAAACAAATGACGGTCAATATGGGGCAAATCAGCAGTAACCGGTTTCATGCGGTAGGGGAAGATAGCTCACCGGTGCCTTTTGTTATTTATTTACGGGAATGTAGCACGGTGGTGAGTGAACGTGTGGGTGTGGCGTTTCACGGTGTCGCGGATGGTAAAAATCCGGATGTGCTTTCCGTGGGAGAGGGGCCAGGGATAGCCACCAATATTGGCGTAGCGTTATTTGATGATGAAGGAAACCTCGTACCGATT…
flu	Antigen 43	Surface displayed autotransporter	ATGAAACGACATCTGAATACCTGCTACAGGCTGGTATGGAATCACATTACGGGCGCTTTCGTGGTTGCCTCCGAACTGGCCCGCGCACGGGGTAAACGTGGCGGTGTGGCGGTTGCACTGTCTCTTGCCGCGGTCACGCCACTCCCGGTGCTGTCTGCTGACATCGTTGTGCACCCGGGTGAAACAGTGAATGGCGGAACACTGGTAAACCATGACAACCAGTTTGTATCCGGAACAGCTAATGGCGTGACTGTCAGTACCGGGCTTGAGCTGGGGCCGGACAGTGACGAAAACACCGGCGGGCAATGGATAAAAGCGGGTGGCACAGGCAGAAACACCACTGTCACCGCAAATGGTCGTCAGATTGTGCAGGCAGGAGGAACTGCCAGTGATACGGTT…
focG	Minor fimbriae subunit FocG	Minor fimbriae subunit	ATGAAACTGAAAGCTATTATATTGGCCACCGGTCTTATTAACTGTATTGCATTTTCAGCACAGGCAGTGGATACGACGATTACTGTTACAGGGAGGGTATTGCCACGTACCTGTACCATTGGTAATGGAGGAAACCCAAACGCCACCGTTGTTTTGGATAACGCTTACACTTCTGACCTGATAGCAGCCAACAGCACCTCTCAGTGGAAAAATTTTTCGTTGACATTGACGAATTGTCAGAATGTAAACAATGTTACTGCCACCTTTGGTGGAACCGCAGAAAATACAAATTATTACAGAAATACAGGGGATGCTACTAATATCATGGTTGAGCTACAGGAACAAGGTAATGGTAATACCCCCTTGAAAGTTGGTTCAACAAAAGTTGTTACAGTGAGC…
fyuA	Yersiniabactin uptake receptor FyuA	Iron chelatin siderophore	ATGAAAATGACACGGCTTTATCCTCTGGCCTTGGGGGGATTATTGCTCCCCGCCATTGCTAATGCCCAGACTTCACAGCAAGACGAAAGCACGCTGGTGGTTACCGCCAGTAAACAATCTTCCCGCTCGGCATCAGCCAACAACGTCTCATCTACTGTTGTCAGCGCGCCGGAATTAAGCGACGCCGGCGTCACCGCCAGCGACAAACTCCCCAGAGTCTTGCCCGGGCTCAATATTGAAAATAGCGGCAACATGCTTTTTTCGACGATCTCGCTACGCGGCGTCTCTTCAGCGCAGGACTTCTATAACCCCGCCGTCACCCTGTATGTCGATGGCGTCCCTCAGCTTTCCACCAACACCATCCAGGCGCTTACCGATGTGCAAAGCGTGGAGTTGCTG…
hlyA	Alpha hemolysin	Exotoxin	ATGCCAACAATAACCACTGCACAAATTAAAAGCACACTACAGTCTGCAAAGCAATCCTCTGCAAATAAATTGCACTCAGCAGGACAAAGCACGAAAGATGCATTAAAAAAAGCAGCAGAGCAAACCCGCAATGCGGGAAACAGACTCATTTTACTTATCCCTAAAGATTATAAAGGACAGGGTTCAAGCCTTAATGACCTTGTCAGGACGGCAGATGAACTGGGAATTGAAGTCCAGTATGATGAAAAGAATGGCACGGCGATTACTAAACAGGTATTCGGCACAGCAGAGAAATCATTGGCCTCACCGAACGGGGAGTGACTATCTTTGCACCACAATTAGACAAATTACTGCAAAAGTATCAAAAAGCGGGTAATAAATTAGGCGGCAGTGCTGAAA…
iroB	Glucosyltransferase IroB	Salmochelin siderophore biosynthesis	TTACCCTTTCTGTACCATTGTGATCAGGCTTTTCGCCACTTCACCTGGGCAGGGTTGCGCCGCCATTTCCGCTGCTACCTCTTCAGAGGCTTTGCGAAGTGAGCGATTGTTGAGGAAAGCATTGATCATGTTACTCGACAGGCCGACGTCGCCAGGGATAATCCCGCAGCCGCGTTCGGCAACAACGCGGGCATTTACCGGGCGATCGGCTCCCTGGCCGAAGACGATTTGTGGAATACCAGCGTGTAGCGCTGTCAGGGTATTGCCTGCTCCGCCATGATGAATGAAACCATCTGCGCCGTTGAGGAAGACACCCATGGGTATCCAGTCAACCAGGCGAACATTTGACGGCAGCGAGCGCAAATCGGACCGCGCATTGGCTGAAATATGCAGGATGAT…
iroC	Enterobactin IroC	Salmochelin siderophore biosynthesis	CTATCCCGGGGTTTCCTCCTTCATGTTGTGCTGGCGATGGAGAGCAGTACTGCTGACGCTGTCATGCCATAAGCGGGTATAGAGGCCGCCCGCAGATAACAGCTGTTCGTGGGTTCCGTATTCCGCAAGTAACCCCTTATCAATAACGGCAATCAGATCGCAGCGTTGCGCGGTGGTCAGACGATGTGCAACAATCAGCGCCGAGTGCTTCCCGGCATGCACGACATCTGTTAACGATGACATCAGTCGTTCTTCGGATGTGCGATCCAGACATGACGTGGCTTCGTCGAGCAGCAGGATGTGGGCATTCGCCAGTTGCGCGCGGGCCAGCGCAATCAACTGGCGCTGACCTGCGGGCAGATCGGCTCCGCCGTTATTCACCGGTGTCCGGAATCCCTG…
iroD	Enterobactin esterase	Salmochelin siderophore biosynthesis	TCAACCCTGTAGTAAACCAATCCCGTCAATCAGTGCACCGCGCCACCATGCGTAATCGTGACCACCGGTGTAGATTGCGCAATGGCTTTCGACGCCAGCGGTAATCAGCCGCTGGTGAAGCTGCTGAACGTGAGGCACTGTCGAACCTTCCAGCGATCCCACGCACAGGCTGATACGTACGCCCTGCGGTGGGGCAGAAAGCAGATGCTCACTCACCCATGAGGTATCGGTTTCGCTGAACAAGCCTGGTCGACTGGTTCTTTCTGGCGTCCACCACATTGAAGGAGAGTGGCTGAGCACCAGACCGAACGTTTCCGGTGCGTAACGAGCCCCCATTAGCGCACTGATCCCGCCGAGGCTCTGCCCGGCCAGCACTGTGCGCGAACGGTCTGCCCACTG…
iroE	Enterobactin esterase	Salmochelin siderophore biosynthesis	TTAGTGGCTTAACTCATGACAACCTGCTGTGTAATTTGCGTTTTCACCACTGATATCTAACAGTGCCTGGCGAAAGGAGGCATTGAACATCGGCCCGTGTCCCAGGTTGGGGAAATCCCAAAATACGGCATTGACGCCTTTATCTTTCAGTATAGTGAGGGTGGTATGAATTTTCGACAGCACCCCGACAGCATGCGTTTCCCGGTTATCACCCTGTGTCGCCGAGCCTTCCATTATCGCCAGGTGTTTGGCGCAGAATTGCAGAGGCTCAACCGCCGTAACGCGGCTTAGCAAAGCATCATAACCTCTGCCCAACGACGGGCTGGCGCTGTAGTACGACCGGAAGTAAGAGGAGGACAGCCAGGAATCCAGCACGAAGAGGCCGCCGTAGGAGTGCCC…
iroN	Salmochelin Receptor IroN	Salmochelin siderophore receptor	ATGAGAATTAACAAAATCCTCTGGTCGCTAACTGTGCTCCTGGTTGGGTTGAATAGCCAGGTATCAGTAGCCAAATCCTCCGACGATGATAATGACGAGACTCTGGTGGTGGAAGCCACCGCTGAGCAGGTATTAAAACAGCAGCCGGGCGTGTCGGTTATTACCAGCGAGGATATTAAAAAGACCCCTCCGGTAAACGACCTTTCAGATATTATTCGTAAAATGCCTGGCGTCAATCTTACCGGCAATAGCGCCTCGGGCACACGCGGTAACAACCGCCAGATCGATATTCGTGGTATGGGGCCGGAAAACACCTTAATTTTAATTGATGGTGTACCGGTGACGTCACGTAACTCCGTGCGTTATAGCTGGCGTGGAGAGCGTGATACCCGCGGTGAC…
irp1	Yersiniabactin polyketide synthase HMWP1	Siderophore yersiniabactin biosynthesis	ATGGATAACTTGCGCTTCTCTTCTGCGCCGACAGCAGATTCCATTGATGCATCGATCGCTCAACACTACCCGGACTGCGAACCTGTCGCGGTTATCGGCTACGCCTGCCATTTTCCTGAATCGCCGGATGGCGAAACGTTCTGGCAAAATCTGCTGGAAGGTCGTGAATGCAGCCGACGCTTTACGCGCGAAGAGCTTCTGGCCGTCGGTCTGGATGCCGCCATCATTGACGATCCTCATTATGTCAATATCGGTACGGTGTTAGACAACGCCGACTGCTTCGACGCCACCCTGTTTGGCTATTCGCGACAGGAAGCGGAGTCGATGGACCCGCAGCAGCGCCTGTTTTTGCAGGCGGTCTGGCATGCGCTGGAACATGCCGGTTATGCCCCCGGCGCC…
irp2	HMWP2 nonribosomal peptidesynthetase	Yersiniabactin siderophore biosynthesis	ATGATTTCTGGCGCACCATCTCAGGATTCGCTGTTACCGGACAACCGCCACGCGGCTGATTACCAACAATTACGCGAGCGGCTCATACAGGAACTGAATTTAACGCCGCAGCAGTTACATGAAGAGAGCAACCTGATCCAGGCCGGCCTGGATTCCATAAGATTGATGAGATGGTTACACTGGTTTCGTAAAAATGGCTACCGCCTTACCCTTCGCGAGCTGTATGCCGCCCCCACGCTGGCGGCATGGAACCAGTTAATGCTCAGCCGGTCGCCGGAGAACGCGGAAGAAGAAACGCCGCCCGACGAATCATCCTGGCCGAACATGACCGAAAGTACGCCCTTCCCATTGACGCCAGTACAGCACGCCTACCTGACGGGCCGCATGCCGGGGCAGACG…
iuc	Aerobactin operon	Aerobactin siderophore biosynthesis	ATGATCCTGCCCTCTGAAAAATCCGCCACAGATGTGGCTGCGCAGTGCTTCCTGAATGCCTTGATTCGTGAAACCAAAGACTGGCAACTGGCGGAATACCCGCCAGACGAATTGATTATTCCGCTGGACGAACAGAAGTCGCTCCATTTCAGAGTGGCTTATTTCTCCCCAACCCAGCATCACCGCTTTGCATTTCCTGCTCATCTGGTCACGGCATCAGGCAGTTATCCTGTCGACTTTACCACTCTCTCCCGGCTTATTATTGATAAGCTCCGGCATCAACTTTTTCTGCCAGTTCCCCTCTGCGAAACTTTCCACCAACGCGTGCTGGAAAGCTACGCCCATACGCAACAGACAATTGATGCCCGCCATGACTGGGCCATCCTGCGTGAAAAAGCG…
iutA	Ferric aerobactin receptor IutA	Aerobactin siderophore receptor	TCAGAACAGCACTGAGTAGTTCAGACCAAAGGTTCGGCCCCGGCCTTTGTAGTCGTACAGTGAAGCAGGGCCGTAACCCGGGCTGTAGTACAGAGGTGCACGCTGTCCCCAGACAGTGGTATAGTCACGGTCGAAGAGGTTCTCAACGCTGAAGCTGAGTGTTCCCACCGGAAGCTGCCAACTACTGATAAAATCGACGGTAGTGTAACCATTAATATCGTTACCCTCTGCATCGCTTACGTCGAAAGAAGTGGTGCTCTGTACACGCAGACTCCACGGTTCCGGCGCCCAGTTAATGTAAGCTGTCGCTTTCGATGGACTTGATTCCTTCACGTCATATTTTTGCCATTGACCGTTCACTTTCGACTCGGTTTTCAGCACATTGAAGTTCACACCGGT…
kpsD	Polysialic acid transport protein KpsD	Polysialic acid capsule biosynthesis	ATGAAAATTTCGCAACTTAGCACTCTTCTCTTTCTTATTTCTGCATCAGCATTCGCCGCAATAGAGCAAAATCAATCTAATGGTTCACATTTAGATTATGATCTTGCTGCCTCGACAGGAGAGTCTCGGAAAATGCTAGCAGACATCACTGGACAGCCTAATACAACCTCCACAACAGGAAGCTTCACACAACAGAATCGTAATGGGATGTTGCTTCCAGGAGAGTCAGATGTACGAAAATTACTGCCGCAATCTGAAGCAGGCTTACCTCCTCCGTATGGTGCTAATTTATTTGCCGGAGGCTATGAAACAGAAAGGAGTGACGGCTTAAGCGATAATTATTTGATTGCTCCTGGGGATAAGTTAAATATCTGGATTTGGGGAGCGGTCAATTTCTCT…
kpsE	Capsule transport protein KpsE	Capsule biosynthesis	ATGATGCCATCAAAATTTACCAGTCACTTTGAGCAGCAACTGATTATGACATCTCCGAATTCTTCATCCTCAATATCTCGCCTTGCGCGAAAGTTAAGAAAACTGAGCAATAATCCAAAACTATTTTTGATTGATTCGAGAGGATATCAAATTGTACACCGCTCGTGGAAGAAAAGTTTACAGCTAGGCAGTTTTCTTTGGGTAGTTATCTGCTTTTCTATCGCAGTGCTCTATTTTGGCTTCATTGCTTCCGATCGTTATGTGAGCCGGGCTGAATTAATGATTAAACAAGCCGATCAAGTTAAAATGTTGCCTGATGCGTTATCAATGTTAGGGATAGGTGGTAGTAATCATCAGGATATATTACTCGTTCAGGATTATATGAAGTCATGGGATATG…
kpsM	Transport permease protein KpsM	Polysialic acid capsule biosynthesis	ATGGACAAACCCATTATTAGTCAAACTCCACGCACTTCTTTGCAAGTATTACGTGATGTAGTATTTGGCTTATTAATTCGTGAGCTAAAAACAAGATTTGGTAATTACCGACTAGGTTATGCTTGGGCATTACTTGACCCATTATTAATGATTAGCCTGTTCAGCGTAGTATTTGGGATGAGAAGCCAAAGTGGCTTTGGTGGTGTCCCAGCCCAGGTTTTTATTACTGCTGGTTATTTACCTTTCATGTTTTTCAATAAAGTTGTGACTCAGTTGAAATCTGCTGTCAATGCTAATATGGGACTTTTTTGTTATAGACAAGTGACTCCTTTTGCAACTTTTATAGCACGTTTTATGCTAGAAACAATGGTGGGCATGATTGTCGGTATCATCCTAGTA…
kpsT	Polysialic acid transport ATP-binding protein KpsT	Polysialic acid capsule biosynthesis	ATGATTATTCTTGATAATGTATCAAAATATTATCCGACTAAATTTGGACGAAATTATGTCCTGAGGAATGTAAATATTGAGCTACCAAGGGACCGTAATATAGGTATTCTAGGTATCAATGGAGCAGGAAAATCTACTTTGTTACGTTTGTTAGGAGGGATGGATACGCCTAACAGGGGGAAAGTAACTCGTCTCTGCCGAGTATCTTGGCCTCTAGCACTAGGTGGGGGATTTCAAGGTAGTATGACTGGTCGTGAAAACACGCGATTTGTTTGCCGCATTCATGGTGTACGCGATACAAGCACCGTAGAAGAGTGGGTTAAAGAGTTTTCTGAAATTGGACAACATTATGAGTTGCCTATTAAAACATACTCTAGCGGCATGAAATCAAAATTTTCT…
LT	Heat-labile toxin	Enterotoxin	ATGAAAAATATAACTTTCATTTTTGTTATTTTATTAGCATCGCCATTATATGCAAATGGCGACAGATTATACCGTGCTGACTCTAGACCCCCAGATGAAATAAAACGTTCCGGAGGTCTTATGCCCAGAGGGCATAATGAGTACTTCGATAGAGGAACTCAAATGAATATTAATCTTTATGATCACGCGAGAGGAACACAAACCGGCTTTGTCAGATATGATGACGGATATGTTTCCACTTCTCTTAGTTTGAGAAGTGCTCACTTAGCAGGACAGTCTATATTATCAGGATATTCCACTTACTATATATATGTTATAGCGACAGCACCAAATATGTTTAATGTTAATGATGTATTAGGCGTATACAGCCCTCACCCATATGAACAGGAGGTTTCTGCG…
mchB	Microcin H47	Bacteriocidal antibiotic	ATGGGATTCGAAAGATTTTGGTCTGGTCAGGCTGGAAAAACGGAAGTTAAATATGATGGAGTTTATATGCGAGAAATAACAGAATCACAGTTAAGATATATTTCCGGGGCGGGAGGTGCGCCAGCGACTTCAGCTAATGCCGCAGGTGCTGCAGCTATTGTTGGAGCTCTCGCCGGAATACCTGGTGGTCCACTTGGGGTTGTAGTTGGAGCCGTATCTGCCGGTTTGACAACAGCAATTGGCTCGACCGTGGGAAGTGGTAGTGCCAGTTCTTCTGCTGGTGGCGGTAGCTAA
mcmA	Microcin McmA	Siderophore antimicrobial peptide	ATGAGAAAACTATCTGAAAATGAAATAAAACAAATATCTGGAGGTGACGGGAATGACGGGCAGGCAGAATTAATTGCTATTGGTTCACTTGCTGGTACGTTTATTAGCCCGGGATTTGGTTCTATTGCAGGGGCTTATATAGGTGATAAAGTACATTCATGGGCAACGACTGCGACGGTTAGTCCCTCCATGTCTCCCTCAGGTATAGGATTATCATCCCAGTTTGGATCCGGCAGAGGTACATCAAGTGCCTCTTCGTCTGCGGGGAGTGGAAGTTAA
neuC	N-Acetylglucosamine 2-Epimerase NeuC	K1 capsule biosynthesis	CTAGTCATAACTGGTGGTACATTCCGGGATGTCATAAAAATCTTTGTAATCTTTATTTTTTGATTTAATAAAATCCTTAATAATTCTAACAGCATTAATTAAAGCATTTTCTTTAAAATAAGGATTACTAGATGACTGTACAACACTAATAAATTTTTCATCTTGAGATATATTTATCCCTCTGACGATTGCATTTTTTTCAACGGGTACATCTATTACACTGGCTCCACGAACACGGCCTTTCTGCCTATCACCAATGTTAATTGTTGCAACTTTTAAAGATGGAACCTCAATTAAACCAGAGGAGGAGTTCCCAATTAGCCCACAAGAGTATTTAATCATTGCCAAATAATCTTCTGAACGAATAGAAATCAAATATCTGAACTTATACTCTTTGCA…
papA	Pap fimbrial major pilin protein PapA	P-fimbriae structural subunit	TTACTGATAAGTCAGGTTGAAATTCGCAACGGCTGAGAAGGCCCCCTCTTTTACATGGTTGCCACTACCATCTTTCATAACTGCGGCAGTGAAATGAATCGTGTTATCACCATTAATCAGATTTGAAACCCCGGTAGAGGTCCGACCATCAAACTTCACACGTTTGCCATGCGGGTCGATAACAACGATGGCTGTATTGGTCTCGCCATTCGTCTGTAACATGTCATTGGCGTTACCTGCACCTGCTGTAACACCGGAGAATGTCATGGATACTGTTCCTGCTTTAGGTGCGCCGCCTGGAGCGGCACCAGTGGCTGGTTTCTTATAGTTAGTAATATCGCAATTCACGAGCTTAATATCAAAAGCCTTAGGTGTGGTTTGCCCATCATTGTCCAGAAA…
papB	Transcriptional regulator PapB	P-fimbriae transcriptional regulator	TTAGTCAAATGCCGACGACTCATCTGTATAATAAGGTGCAAGCCTTGCTGCAAGAGCATTCAGCCGTATAAGTCTCCCAAGTGTTGTACTGAAATACCCATTATTCATCTGGTGTTTCTCGCAGACCTCCTTACGGGTATGCCCACCTACCAGATAGTCCTTCATAGCCAGAATGACCCTGTCACTGTGAATAGACGAAATACCTATCAGTAAAAAAAAATGCATTTCAGACATAGAGCCGGGCAACAGTACGCTCTCGCGTATATTCAGCAAAAACGCATTTCCTGCCCGACTGATGATTTCATGATGCGCCAT
papC	Outer membrane Usher protein PapC	Usher protein for P-fimbriae	TTATTTCTGAGGTGTACAGGGAAGCAATAACTGCTGGTCAGATATTGCTGTCTCCGGTACATTTACCTGACACTGTATTTTTCCATCCCAGTTTACCGACAGGGTTTCCCCCGGCGTCACGCCACTCAGCCAGGCAAGGCCTTCGTCGGCCACCATGCCCAGTTCCCGGCCTTTTTCACTGGTTACACTGGCACCAAACGGGGGCTGAGAGCCATCAGCAAGACGCAGTATTGCAAACAGACGTTTCCCTTTAAGCACGCTGAATTTCCGGTAACCAATGGCACCTTCTGTCAGCGCCGATTCCACAACAGAACGGGTTGCTTCCACATCATCAGGTAAGCGCTTCAGGTCAACAGAGGTTGTATTCCGGTAATAACTGCTGATGTCAGTCACCACGCC…
papD	Chaperone protein PapD	Periplasmic chaperone protein	TTATTTCTCTTTTTTCACAGAGCAACGACTGCCATTACAGATAAACGACAGTACCGGGCGACCACCATAGTCGTTAATATAAGACAGATAAGGGGTATTATAATTTGCCGATTTTACTGTCTGCTCTGAACGGGGAGACAGCATCACGGTTTCAAACTCACCTTCCTCTGCCTGCTTTTCACTTCCTCCCAGACCAATAACAGTGACATAATAGGGCGTTGGGTTTTCAATACGATACCCACCGCTGACTTTGTTCAGAATTAACTGGTCCTGCCATACTTCATTTGGTCTGGTTTTAATTGCTGCCGGGCGATAAAAAAGCTTTATTTTGGTCTGTAAGGCTATCTGCAGTACATTGGCCTTTTCACTCCTCGGCGGTATTTCCCGGAGATTAAAATA…
papE	Minor pili component PapE	Minor fimbriae subunit	TTACGAATATGATGCAACCAGCGTTGCCGTTGCAGAAAATGTTCCCGCCTGCAAACTCTGCATATTTCCTTTATATCCAAGTTTTGCGTAAAGAGTAATCTTTCTGGCTGGTGCTGTTCCTGTGATTTTTCCGGGCGTAAACTGACTCCCTAAAGTGACAGCGTTACCAATACCACTGTTATTACTATTGTAAAGATAAATGAGCAGCCCATCACCAGAAGCGGTTGAAGTATTAGGCACCAGTATCGAATTACCTGTCTGACCATTTGATGTTATTGTAACTTTCATTGTTCCCAGGCTATAGGGGCAGTTCATGTCGACGGTAAAGTCTTTCTGATTACCGCCATTCTGTACCAGATTCTGAATTTCAATATCTCCCCAGTCAACTTCAGCATTTTG…
papF	Fimbrial Adaptor protein PapF	Linker element in P-fimbriae	TCAGTTATAAATCATGCTCATACTGGCCGTGGTCCGGAAATCCCCGCCATTCAGTATCCCGCTGCCATTACGAAAGGGCACTGAAGTAAAGGTGAACGTTGAACGTGCTGTGTCCAGACCTGCTGTCACTCTGTAACCATTTCCTGAACCATTACCTAATGTAAGAGGTGTTGACATCCCTTTTCCCTGATACAGCGCTATACCAAAATGAGTTATATTTGTTGCCAGTACATTATTCTGACCTCCTCCCATAGTATTTCCCGTAACTTTTATCCAGAGAGAGCCACTCTTATACGGGCAGGATATGCTTATGGTTTTTGTGACTTCACCACGTGAGTTGTCCACGTGCTCAGGATTAATATTCCCAAAATCAACAACAATATTCTGCCCGTTATTAAT…
papGI	PapG adhesin	P-fimbriae adhesin allele I	ATGAAAAAATGGTTCCCTGCTTTTTTATTTTTATCCCTGTCAGGCGGTAATGATGCTTTAGCTGGATGGCACAATGTCATGTTTTATGCTTTTAACGACTATTTAACTACAAATGCTGGTAATGTTAAGGTTATTGACCAACCTCAGCTATATATACCCTGGAATACAGGCTCTGCTACAGCAACTTATTATTCGTGCTCAGGTCCGGAATTTGCGAGTGGAGTGTATTTTCAGGAGTATCTGGCCTGGATGGTTGTTCCTAAACATGTCTATACTAATGAGGGGTTTAATATATTTCTTGATGTTCAGAGCAAATATGGTTGGTCTATGGAGAATGAAAATGACAAAGATTTTTACTTCTTTGTTAATGGTTATGAATGGGATACATGGACAAATAAT…
papGII	PapG adhesin	P-fimbriae adhesin allele II	ATGAAAAAATGGTTCCCAGCTTTGTTATTTTCCTTGTGTGTGTCTGGTGAGTCCTCTGCATGGAATAATATTGTCTTTTACTCCCTTGGAGACGTTAACTCTTATCAGGGAGGGAATGTGGTGATTACTCAAAGGCCACAATTTATAACTTCGTGGCGCCCGGGCATTGCTACGGTAACCTGGAATCAGTGTAATGGTCCTGGGTTTGCTGATGGTTTCTGGGCTTACTACAGGGAGTATATTGCGTGGGTAGTATTCCCCAAAAAGGTTATGACCCAAAATGGATATCCCTTATTTATTGAGGTTCATAATAAAGGTAGCTGGAGTGAGGAGAATACTGGTGACAATGACAGCTATTTTTTTCTCAAGGGGTATAAGTGGGATGAGCGGGCCTTTGAT…
papGIII	PapG adhesin	P-fimbriae adhesin allele III	ATGAAAAAATGGCTCCCTGCTTTTTTATTTTTATCCCTGTCAGGCTGTAATGATGCTCTGGCTGCAAACCAGAGTACAATGTTTTACTCGTTTAATGATAACATTTATCGTCCTCAACTTAGTGTTAAAGTAACCGATATTGTTCAATTCATAGTGGATATAAACTCCGCATCAAGTACGGCAACTTTAAGCTATGTGGCCTGCAATGGATTTACCTGGACTCATGGTCTTTACTGGTCTGAGTATTTTGCATGGCTGGTTGTTCCTAAACATGTTTCCTATAATGGATATAATATATATCTTGAACTTCAGTCCAGAGGAAGTTTTTCACTTGATGCAGAAGATAATGATAATTACTATCTTACCAAGGGATTTGCATGGGATGAAGTAAACTCATCT…
papH	P-fimbriae minor pilin PapH	Minor pilin	TCACTCATAATCGACCCGGAATCCCAGCACGGCAAAATAATTTCCGGCTTCAAGTTTTTTTCCGTTTCTCACAATTCTGAGGGTGTAATCCAGCGCTTCTTCATTACCCGTCAATGGTATTGCAGGCATTACTTTCCCTGCCCGGGCAATATTTCCCCTGGCATCAGCTATCTGCAGATTAATGCCTTTTGCCTGACCGGATAAATTAAACTTATCCGGCGTTTCACCCCGGACACCATCGAAAGTCACCCTTATCCGGGAATCAGAGAAAAGGTTTCCACCCTGACTGTTAAATTCACAGTTCCTGAGCCGTAGGCTGAATTTTCTTTCAGGTCCGGAAAAACCATTCTGTAAATCTCGTACCGGGGTTTCCCCCATATCAATAATCTGCCAGGCGTC…
papJ	PapJ protein	Transport and assembly of P-fimbriae	TTACTCATATTTTATGCTCAGACGCAGCATGGCCGGATTGCTCCTGGCATCAGAATACTCACCCTCCTGTGTCGCCCTTTTCCTCCAGGCGGCCAGCATCTCCTCCTGCCGCCGGTCAGGCCGGCACAGTAAAAAGGTATCACCATCGTGTATAACAAGATGGTCACAGCCGGATAGCTTACGGTCAGGAAGTAAAGCACTTCCGCTTCCGGGACCGGTTACCAGTGAGCCGGAGACTGTCATCGCAACTCCCCGTTTTCCGGGCTGAAGTGCACCACCGTCCCCACATCCTGCCAGCCTCAGCATCAGAGGTGCTCCGGCTGCCGCAGAGTGATTTTCCGGCCGGAGGCTTAACGGCACCTCATTACTCACCAGCGTGCAGGGTGAGGACAGCAGTGC…
papK	Fimbrial adaptor protein PapK	Linker element in P-fimbriae	CTAACGATATGTCAATTCAAACGTGGCTGTTGCTTCATAATCACCGGGCACCACACTCTTCGTCCGCAGGGCTTCCGGCGTAGCCACAACATACGCGCCGAAAGGAAGCTCAAGACTGTTTCCGGTAACCTTTTCCCCCTGGCCTTTGTTATGGGAAGCGCCGGGTTTCAGCAGACTGCTACCATCGGTGTCCAGCAGTGCAATGCCTAACCGACCGGCATTCACTCCGGTTACCTTCAGATGGCCCGGGAGGGCCGCCTCTTCCGTCCCCTTAAAGGTCAGTGTCACAATTTTGCCAACTGCTGTTGCATGGCAGTTTTCCAGCCTGATGACAAACGACTCTGTCGGCGAACGTCCGGGCGGATACCAGAAATCCCTGGACGCCCGGGTTTTGAAGAC…
pic	Serine Protease Pic	Serine protease autotransporter	GTGAATAAAGTTTATTCTCTTAAATATTGCCCTGTCACCGGGGGACTTATTGTTGTCTCTGAACTTGCCAGCAGGGTAATAAAAAAGACATGCCGAAGATTAACGCATATTCTTCTGGCTGGCATTCCAGCAGTCTATCTGTATTACCCTCAGATATCCCAGGCGGGCATTGTCCGTTCCGATATTGCCTATCAGATTTATCGTGATTTCGCTGAAAACAAAGGGCTTTTTGTACCTGGTGCCACAGATATTCCGGTATATGATAAGGACGGAAAACTTGTGGGGAGACTGGATAAAGCCCCAATGGCCGATTTCAGCAGTGTGAGCTCAAATGGCGTTGCTACGCTTGTATCACCTCAGTATATCGTCAGCGTAAAGCATAACGGAGGATATCAGAGT…
pINV_ipaA	Bacterial effector protein IpaA	Secreted plasmid effector	TTAATCCTTATTGATATTCTTTAATACTTTTGATAGGGAAGTGGTTACATCTTTTGCTGCTTTATATATATTATTGTTTTCAGCTGTAATATCATTGTTATTTTTTAAATCAGATATATCATCTGTAAGTAATTCTGCAGAGGTATCGTCAATTTTTGACAATACCTTGCTGAGGGCGCTAGATACTTCTTTTGCCTTTTCATAGATCGCATGATTTTTATCAATTGTATCTGCGTTGGTTTCTGTTACGTAGTTTATTGTATTTGCATCTGTAACTTTTAATTTGTTGTTTATTCTGTGTTCTGTTGTGGATTTTGTAATGTCCTTTGATTTTTCCTGTAACTCTCGTTCTTGTGTTCCTGATTTAGTTCCAATGAGAGATATAAGATTACTTAGGGA…
pINV_ipaD	Invasin protein IpaD	Secreted plasmid effector	TCAGAAATGGAGAAAAAGTTTATCTGTATCTGTACATGAGCTTATTGTACTACTCAAAACCTTTACTAAATTATCAAAAATACTATTGGCATTACTGTATTTTTGAACTAAAGTTTGAAGATTATTTTTCATTGTTTCATCTTCGGCAGAGAATCCGGCATTCCATGCCTGATATTTTGCATTATCTAGCACAACCTCGTCAGTTGTACCTAGCTTATCTAAGCTGTTTAACATATTATTTATTGGGGTCATGTTTATACTGACAACATATCCCCCGTTTTTTGCAGATACCGTGCCGATTGTTCCACCTAATTCTGTAAGCCATTTATTTGCTTCTTGCTCACTAACAGTATTAGTTGCTGGATATAGCGGTTTATCTTCATAGTTTTTCTTGAGTGT…
pINV_virK	Chaperone Protein VirK	Plasmid associated periplasmic chaperone protein	ATGTTTTCTGTAAGTAACTTATCATTTATCGGTTTCCTTAAAAGGATTGTTTTTTCCTCAGATTCACTCCCGGGGAAGTGGGAACACAGAAAATTCCGGTTCATGTACATTTTGCGATGTGCTATAAATCCGGTTGCCAGTATTCGATATTATTACGAACTGCGTTCCTTGCCGTGCATTGAGGATATTCTGGCAATACACCCCACGTTGCCAGCAAGAATTCATCGCCCTTATTTGCATAAAGGGGGGCGCGCCTGGACCCGTGGACAATATATTCTTGAGCATTATCGCTTTGTGCAAAATTTGCCAGAAAAATATTCTAAATTTTTGTTTCCACAAAAATCGGTATCATTAGTCCAATTCATCGGGAAAGATGGAGAGAATTTTGATATCCAGTGT…
sat	Secreted autotransporter Sat	Serine protease autotransporter	ATGAATAAAATATACTCCCTTAAATATAGTGCTGCCACTGGCGGACTCATTGCTGTTTCTGAATTAGCGAAAAGAGTTTCTGGTAAAACAAACCGAAAACTTGTAGCAACAATGTTGTCTCTGGCTGTTGCCGGTACAGTAAATGCAGCAAATATTGATATATCAAATGTATGGGCGAGAGACTATCTTGATCTTGCACAAAATAAAGGTATTTTCCAGCCCGGAGCAACAGACGTAACAATCACTTTAAAAAACGGAGATAAATTCTCTTTCCATAATCTCTCAATTCCGGATTTTTCTGGTGCAGCAGCGAGTGGCGCAGCTACCGCAATAGGAGGTTCTTATAGTGTTACTGTTGCACATAACAAAAAGAACCCTCAGGCCGCAGAAACTCAGGTT…
senB	Enterotoxin SenB	Enterotoxin	ATGAATATTTTCACTTTATCCAAAGCACCGCTATACTTGTTAATTTCACTATTTTTACCCACGATGGCCATGGCTATCGATCCACCTGAACGCGAACTTTCGCGATTTGCCCTGAAAACGAATTACCTTCAGTCCCCTGATGAAGGCGTCTATGAACTGGCGTTTGATAATGCCAGTAAAAAGGTGTTTGCAGCAGTCACCGATCGTGTAAATCGTGAAGCCAATAAAGGCTATCTGTATTCGTTTAATTCAGATTCGCTGAAAGTCGAAAATAAATACACGATGCCATACCGGGCATTTTCGCTGGCGATAAATCAGGATAAACATCAGCTCTATATCGGACACACCCAGTCAGCGTCCCTGCGTATCAGTATGTTTGACACCCCAACCGGTAAACTG…
sfaA	S-fimbrial subunit SfaA		ATGAAGTTAAAATTCATCTCCATGGCTGTATTTTCAGCCCTGACCCTGGGTGTTGCGACAAGTGCGTCTGCCGCACCTGCTACTGTCAATGGTGGCACTGTTCATTTTAAGGGGGAAGTGGTTAATGCTGCATGTGCTGTAAATATGAACTCAGTAGATCAGACAGTTTTGCTCGGTCAAGTTCGTACGAAAAAGTTAGCTAATCTTGATGATGTTAGTGGACCGGTTGGATTTAATATTCAATTAGATGAGTGTGATTCCACAACATCTGGATCTGTGAAGATTCTTTTTTCTGGCACACCTGTTGCTGGAAAAAATAACGCCTTGGCTATACAAAGCTCGGCATCTGGAGCTGCAACAAATGTTGGGATTCAGATACTTGACTCCTCAGGGAATCCT…
sfaB	Putative S-fimbrial switch protein SfaB	Regulatory protein	ATGGCACAGCATGAAGTTATTACCCGGGGAGGGGATGCTTTTTTACTAAAATTACGTGAGAGCGCGCTGTCATCCGGCTCCATGTCTGAAGAACAATTTTTTTTACTGATAGGTATTTCCTCTATTCACAGTGACAGAGTTATTCTCGCTATGAAGGATTATCTGGTCAGTGGTCATTCCCGTAAAGATGTCTGCGAGAAATACCAGATGAATAATGGATATTTCAGTACAACGCTTGGGCGCCTTACCAGGTTGAATGTCCTCGTTGCCAGACTTGCTCCTTATTATACTGATAGTGTATCAGCTATAGCTGAAGCTGCTTCCCTGTAA
sfaC	Putative S-fimbrial switch protein SfaC	Regulatory protein	TTAAGTTGTGGAAGAACAGCTCTGTCCCGCCTGCATCTCTCCTTTCAGAAACCAGTATGTTGCCATGCCTCGTCTTAACGGAGAGCGCTGAACCATACCTTCTTTTTCCAGTAATAACAGGTAATAGCGTGCCTGGTAATCCGTTACCGCCAGCGCCTCCGCAATTTCTGCGGTTTTCCCTCCATTATGTCTGCTCAGAAAACCCATTATTTCATTCTGCAT
sfaD	S-fimbriae minor subunit SfaD	Minor fimbriae subunit	ATGAAAATATCGAAAATGGCAGTAATGTTATTTTTGCTGTCTCCCGCTGCACTGGCCGGAAACCACTGGCATGTCATGCTTCCGGGAGGAAACATGCGCTTCCAGGGAAAAATAATTGCTGAAGCATGCAGTCTTGCCCTGTCAGACAGGCAGATGACTGTGGATATGGGGCAACTCAGCAGCAATCGATTTCACGCCGCCGGTGAGTATGGGGACCCTGTGGGCTTTGATATTCACCTTCAGGACTGCAGCACTGTCGTCAGTCAGCGGGTGGGGATTTCCTTTTATGGCGTATCAGATATTCACGAACCGGAGTTGCTGTCGGTGGAAGAGGAGAATGATGCCTCAGACGGAATCGCTATCGCTTTATTTAATGAAAGCGGAGAGCTGGTAAAACTT…
sfaE	S-fimbriae chaperone protein SfaE	Periplasmic chaperone protein	ATGATGAAGCACATGCGTATATGGGCCGTTCTGGCATCATTTTTAGTCTTTTTTTATATTCCGCAGAGCTATGCCGGGGTTGCTCTGGGGGCCACCCGTGTGATTTACCCTGAAGGGCAAAAACAGGTACAACTGGCGGTAACAAATAATGATGATAAAAGTAGTTACCTTATTCAGTCATGGATTGAAAATGCTGAGGGAAAAAAGGATGCCCGGTTTGTAATTACTCCTCCGTTATTTTCCATGCAGGGAAAGAAAGAGAATACCCTGAGAATTATTGATGCCACAAACGGACAGATGCCGGAAGACAGGGAAAGTTTGTTCTGGGTGAATGTCAAGGCCATCCCGGCCATGGATAAGGCGAAAACCGGCGAGAATTATCTGCAGTTTGCAATTGTC…
sfaF	S-fimbriae usher protein SfaF	Usher protein for S-fimbriae	ATGTTTTCCGGAGATGGCGGACAACTCCTGTCTGATAAATCACTGACCGGCTCTGCTGGCGGGGGTAATAACAGAATGAAATTTAATATACTGCCGCTGGCATTTTTTATCGGGATAATTGTTTCTCCGGCCCGGGCTGAGCTCTATTTTAACCCGCGTTTTCTGTCTGATGACCCGGATGCGGTTGCGGACCTGTCTGCATTTACACAGGGGCAGGAGCTTCCGCCCGGTGTGTACCGGGTGGATATTTATCTGAATGATACGTATATCTCAACCCGTGACGTGCAGTTTCAGATGAGTCAGGACGGGAAGCAACTTGCCCCCTGCCTGAGTCCGGAGCATATGAGTGCGATGGGGGTAAACCGTTATGCCGTGCCGGGTATGGAGAGACTGCCGGCT…
sfaG	S-fimbriae minor subunit SfaG	Minor fimbriae subunit	ATGGTGAAGGATATTATTAAAACAGTGACATTCTCCTGCATGCTGGCCGGCAGTATGTTCGTTACCTGTCATGTCTGTGCAGCGGGTTCTGTGGTGAATATTACAGGCAATGTTCAGGATAACACCTGCGATGTTGACATTAACTCCCGAAACTTTGATGTCAGTCTGGGAAGTTATGACAGCCGACAGTTTACCGCAGCTGGTGATACCACACCTGCGTCGGTATTTCATGTCGGGTTAACCTCCTGCGGCAGTGCTGTCCGTGCAGTGAAGCTGACATTTACGGGCACACCAGATAATCAGGAGGCGGGGCTTATTCAGATTAACAGCATAAATGGAGCACGGGGTGTGGGGATTCAGCTTCTTGATAAGGATAAACATGAGCTGAAAATTAATGTG…
sfaH	S-fimbriae adhesin protein SfaH	S-fimbriae adhesin	ATGCGTAAATATTATCCCCTCTTTAAGAAAAGCACCGTCCTTAAGGGCGGTGTTTTATTCACACTTATAATGGCATATTCCCAGCCATCGTTTGCACTGTTGTGCAGAAATAACCAGACCGGGCAAGTATTTAACTCCGGGGATACATCCTTTCGGGTTAATGTCAGTCCTGTTGTGCAATATGATAAATCCATATCTGTATTGGACCTTTCCCAACTGGTATCATGTCAGAATGAGGACTCGACAGGCCAAAACTATGATTATCTGAAAATATTGAAAGGCAGTGGTTTTTCTCCTGCTCTGGATACCAAAACATACGGACGACTCGATTTTACAAGTCGTCCAACGGGGTATGCCAGGCAATTACCACTTCAGTTTGATTTGCAGGTGACAGAGGCG…
sfaS	S-fimbriae minor subunit SfaS	Minor fimbriae subunit	ATGAAACTGAAAGCTATTATATTGGCCACCGGTCTTATTAACTGTATTGTATTTTCAGCACAGGCAGTGGATACGACGATTACTGTGACGGGTAATGTTTTGCAAAGAACATGTAATGTACCAGGGAATGTGGATGTTTCTTTGGGTAATCTGTATGTATCAGACTTTCCCAATGCAGGAAGTGGATCTCCATGGGTTAATTTTGATCTGTCTCTCACCGGATGCCAGAATATGAATACTGTTCGGGCAACATTTAGTGGTACTGCGGATGGGCAGACATACTATGCGAATACAGGGAATGCTGGCGGTATCAAGATTGAAATTCAGGACAGGGATGGAAGTAATGCATCATATCACAATGGTATGTTCAAGACGCTTAATGTACAAAATAATAATGCA…
sta	Heat stable enterotoxin STa	Enterotoxin	ATGAAAAAGCTAATGTTGGCAATTTTTATTTCTGTATTATCTTTCCCCTCTTTTAGTCAGTCAACTGAATCACTTGACTCTTCAAAAGAGAAAATTACATTAGAGACTAAAAAGTGTGATGTTGTAAAAAACAACAGTGAAAAAAAATCAGAAAATATGAACAACACATTTTACTGCTGTGAACTTTGTTGTAATCCTGCCTGTGCTGGATGTTATTAA
stb	Heat stable enterotoxin STb	Enterotoxin	ATGAAAAAGAATATCGCATTTCTTCTTGCATCTATGTTCGTTTTTTCTATTGCTACAAATGCCTATGCATCTACACAATCAAATAAAAAAGATCTGTGTGAACATTATAGACAAATAGCCAAGGAAAGTTGTAAAAAAGGTTTTTTAGGGGTTAGAGATGGTACTGCTGGAGCATGCTTTGGCGCCCAAATAATGGTTGCAGCAAAAGGATGCTAA
stx1	Shiga toxin type 1	Enterotoxin	ATGAAGTGTATATTGTTAAAATGGATACTGTGCCTGTTGCTGGGCTTTTCTTCGGTATCCTATTCCCGGGAATTTACGATAGACTTTTCGACTCAACAAAGTTATGTCTCTTCGTTAAATAGTATACGGACAGAAATATCGACCCCACTTGAACATATATCTCAGGGGACCACATCGGTGTCTGTTATTAACCACACCCCACCGGGCAGTTATTTTGCTGTGGATATACGAGGGCTTGATGTCTATCAGGCGCGTTTTGACCATCTTCGTCTGATTATTGAGCGAAATAATTTATATGTGGCCGGATTCGTTAATACGGCAACAAATATTTTCTACAGATTTTCAGATTTTGCACATATATCAGTGCCCGGTGTGACAACTGTTTCCATGACAACGGAC…
stx2	Shiga toxin type 2	Enterotoxin	ATGAAGTGTATATTATTTAAATGGGTACTGTGCCTGTTACTGGGTTTTTCTTCGGTATCCTATTCCCGGGAGTTTACGATAGACTTTTCGACCCAACAAAGTTATGTCTCTTCGTTAAATAGTATACGGACAGAGATATCGACCCCTCTTGAACATATATCTCAGGGGACCACATCGGTGTCTGTTATTAACCACACCCCACCGGGCAGTTATTTTGCTGTGGATATACGAGGGCTTGATGTCTATCAGGCGCGTTTTGACCATCTTCGTCTGATTATTGAGCAAAATAATTTATATGTGGCCGGGTTCGTTAATACGGCAACAAATACTTTCTACCGTTTTTCAGATTTTACACATATATCAGTGCCCGGTGTGACAACGGTTTCCATGACAACGGAC…
tosA	Repeat-in-Toxin TosA	Nonfimbrial adhesin	ATGGATGTTCCCGCAACTATTGAAGATAAGGATGATTCCACTGGACTGGTTTATACGGTTTCTCTGAATCATGTCACTACAACAGATGTAACAGTTACAGTTACATTGGGTAGCGGAGCTGGGCATTCTGATGCTGCTGACTATTCTGATATTGGTGGAGCACAGCATAACGGGAAAATTGGCCTTCATGGTGATACTGGAAAAGTAACCTATGATGGTGCAACAACCGTAACAATTGTTATTCCTGCCGGTTCAAAAAGTGTTTCATTTATAGTTGATCCAACGCTTGAGGCTAACCAAGATGCCTTTAATGCCGAGGGTATGGAAAAAGTTGTTGCGACCATTACGGGAACATCTGATAACGTTACGGCAGCTACTGACATCGTTGATAATGCGGGA…
tsh	Temperature-sensitive hemagglutinin Tsh autotransporter	Autotransporter	TTCACATCACGCTATGCCTGTCTCCTTTTTCTGGGGATTCCTCAGGATGATGGTGATTATCCGTTATGCCTGAGTAGTACTGATTTTATTTTTCTCAGGAGTAATTAAAAATGAACAGAATTTATTCTCTTCGCTACAGCGCTGTGGCCCGGGGCTTTATTGCCGTATCTGAGTTTGCCAGGAAATGTGTTCATAAGTCTGTCAGACGTCTGTGTTTCCCGGTTTTATTACTGATCCCGGTACTATTCTCTGCAGGAAGTCTTGCGGGAACGGTCAATAATGAACTCGGGTATCAGTTATTTCGTGATTTTGCTGAAAATAAGGGGATGTTCCGCCCGGGGGCAACGAATATCGCTATTTATAATAAGCAGGGAGAATTTGTCGGTACGCTGGATAAGG…
tssM	Type VI secretion system protein TssM	T6SS membrane protein	TCACAGCGCCCTCTCCGGGCAGGCGAAGCGTTGCAGCAGCCCGCGATTCACCGGGTCAAAGTCTCGCCCGGCGGTGATTTCCAGCACCACCCGACGCCCGTCAAAGCTGTACTCCACCTGCTGTGTTCCCCGCACCGCCGTCTCCTGCGCTTTCCCCGCATCCAGCAGGTGAAACAGCGCCCATGGCCCGTTAGTCAGCAGCGTCGAGGTGTCCTGGCGAATGCGCGGGCTGGCGGTGATTTCCGCCATTGAGCCGTTGCGTGGCCCCGGCCAGTTCACTTTCAGTGGCCTGACCGGGCCGTGAGCGTAGCGCAGCACCTGGCCGTCAATATCAATCACCAGTTCGGTGATAGCCGGGTCCATATCCACGACGCGGACCTGCATCGCCCAGGAAAACTT…
usp	Uropathogenic specific protein Usp	Genotoxin	ATGCTACTGTTTCCGGGTAGTGTGTTGGCGGCTCAAATATGGGGAAAATGGTCGCTCAGTGGCATACTCAGTGCAACCCGCGGCTCTTACATCGGTGCGTTGGCATCTGCTCTGTATATTCCCTCTGCGGGCGAGGGCAGTGCTCGCGTGCCCGGACGTGATGAGTTCTGGTATGAGGAAGAACTGCGGCAGAAAGCACTAGCAGGCAGTACCGCCACCACCCGGGTGCGTTTTTTCTGGGGAACTGACATTCACGGCAAGCCTCAGGTGTATGGTGTTCATACGGGTGAAGGTACGCCGTATGAAAACGTCCGCGTGGCGAACATGCAGTGGAACGAGCAGACGCAGCGTTATGAATTTACCCCCGCTCACGATGTCGATGGCCCCCTGATTACCTGG…
vat	Vacuolating autotransporter toxin Vat	Autotransporter toxin	ATGAATAAAATATACGCTCTAAAATATTGTTATATTACTAACACAGTAAAGGTTGTCTCTGAACTAGCCCGAAGGGTATGTAAAGGGAGTACCCGCAGAGGAAAAAGACTTTCAGTACTTACCTCTCTGGCACTATCTGCATTACTCCCAACCGTTGCTGGTGCATCAACGGTTGGTGGCAACAATCCTTACCAGACATACCGCGACTTTGCAGAAAACAAAGGGCAGTTTCAGGCTGGCGCAACAAACATTCCTATTTTTAATAATAAAGGGGAATTAGTAGGACATCTTGATAAAGCGCCCATGGTTGATTTTAGCAGTGTGAATGTAAGCTCAAATCCCGGCGTTGCAACATTAATTAACCCGCAATATATAGCCAGTGTAAAACATAATAAAGGA…
yadC	Tip adhesin protein YadC	Tip adhesin of Yad fimbriae	TCAGGGGTAGGTAACCTGAAAAGTGCTGGTGGCTTTAAAATCCCCCGGTTCTATAGCAATATTACCGTCTTGTTTTAATGTAGCCTGGAAATGAAGAGGTTGAGAGGTCCCACCGTTGCCATTATCCGGGAAAATCCCCCCAGTAGTGTCATTTTCTGTTTCATAATCTTTATAAATAGACGTTGCATCATTTGGTTTCAGTACCATTTGTGCACTTTTAGTGTTTTTTAAACCTTCAATCAGTACACCAACGCCTTTTGCTGCGTCATTTCCTGTGAGTGTGTTAGCCAAAAGTTCTTTGCTTACACTACCCACCTTGTTTGACTTGAGTTTTGTTTCTATATTGCGAACACGAATACAGTTCTGTAGCGTGATATCAAAAGGAACCGCTGTTGCGCC…
yadK	Fimbrial protein YadK	Putative chaperone usher fimbrial protein	TCAGGGGTAGGTAACCTGAAAAGTGCTGGTGGCTTTAAAATCCCCCGGTTCTATAGCAATATTACCGTCTTGTTTTAATGTAGCCTGGAAATGAAGAGGTTGAGAGGTCCCACCGTTGCCATTATCCGGGAAAATCCCCCCAGTAGTGTCATTTTCTGTTTCATAATCTTTATAAATAGACGTTGCATCATTTGGTTTCAGTACCATTTGTGCACTTTTAGTGTTTTTTAAACCTTCAATCAGTACACCAACGCCTTTTGCTGCGTCATTTCCTGTGAGTGTGTTAGCCAAAAGTTCTTTGCTTACACTACCCACCTTGTTTGACTTGAGTTTTGTTTCTATATTGCGAACACGAATACAGTTCTGTAGCGTGATATCAAAAGGAACCGCTGTTGCGCC…
yadL	Fimbrial protein YadL	Putative chaperone usher fimbrial protein	TTAGTTATAAGTCACGGTGAATGTTGCCGGGGCAGTGAAATCACCCGCAGTGACATTTGTGACAGTTTTATCTTTTGCGACCACCAACACCGCACTCATTGGGTAATCGACAACATTGCTGCCCGTCGCATTAGCAATACTGACTTCTTCTGTTGCGGGGGTGACACAACTGAATTGTTTAGCGCCGTTCTTACCTGGTGTGGATGTGCTCCAGACCTCAACGGCGACCGCCGCTGCTTTTGCTGTTGCCGTTGATGCGTTAGCAAATCCAGGACCATTATTAGAATTACCTTCACATAATGCTCGTGTAGTCAATTTTATTTTGGCCTTTTTCCCGGGAATCCCCGCACAGTCTTTGAACTGTAATTTGAAGGTTTTAATTTTAGTTTCGGCATTAAT…
yadM	Fimbrial protein YadM	Putative chaperone usher fimbrial protein	TTATTGATAGCTGAAGTTAAAAGTTGCCAGTGCGCGAAACTTGCCTGGAACACCTTTCCCTACACTTGTTTCACGCAGTGCGACAGTCATCTCAAGTCCATCGGTGCTAATTTCTGATGCACTCCAACGTATATATTCTGCGCTATTAGGTTTCAGAAATGTATCGCCTGAAGTCGCCTTCCTTTTAAATCCCATTCCGATATAGCTTGTGGTGGAGGTTGTATCACTGGCCAGGGGGATAATTAGCGCGGGTGAACTTCCTGATTGATTTCCTGTCAGGGTTGTATCAATCCAGCTAATTCCACTGCTGCATCCATTGGCTACCAATTTAAAGTTGGCTTCAGATTGTGCTGTTTTATTGGCTATTTTATCCATTCCCATCGAGGGAATAACTAAGGT…
yehA	Fimbrial protein YehA	Putative chaperone usher fimbrial protein	TTAGTCGTATTTCACGTTGATTAATGCGGTTGCCTCCAGTGCGCCAGATTTAACTTTGTTTGTATCGTAGACGTAGTAACTGGCCGTTATCGGAATTGAAACCGTTGTATCTGTAAGTTTTGACTTTGCCGCAATTTCTTTTAAATTTGTATATCCTTTACTGCTGTTAGTGATATTTAAAAGTGTGACTGGCGTACCATTACTTTCAAGAATAAATCCTACGCCATTATCTTCCGCACCTTTCAGGATCGTGTTGCTGTTGGTTAACAAGTCAGAACTTGATAAATACACCTGCATTTTCCGTGATGTTTGATTTTGTTGACCTAATAAATTTTTACAACGCAGAATAATATCCCCTTTTTTACTATTTATTGTTGTTTTGTTACCTGTGGCTGGTAA…
yehB	Fimbrial protein YehB	Putative chaperone usher fimbrial protein	TTACTGGCAAATATAATTTCTACTTTCATCAATCTCTTTACCGAAGGTGATTGTGCATGAAAGCCCTTGTTGCTTATCAATTGCCACATTAACCGATGGCGGTACTTCATTGGTGCGAATAAATAACTGGCTTCCCTGGCCGACAACACCAATATTATGACCATGGATATCATTGACTTCATAACCAAACGTTAATGGTTGCCCATCCGCTCTTAACGCTTTTATAAACCATGGCTTGCGCTGATCGGTATCAAAATTAACCAGTACAACCGCGCCGCGATAAGGGGCGGCAATTTTCCGGTTGCCACGTAATTCTGCTTCGCTATCGCTTTGTGACACATCCAACATCAGGTAATTTTCCCGATAAGGTGTCATTCCGTCGTATACCACCACTCCATT…
yehC	Fimbrial protein YehC	Putative chaperone usher fimbrial protein	TTAAATTTTGTCACTAATATAATTGCCATGGTCATCGATAATGGTCAGATGCCAGTTATTTGCATTATTACTTTTGACATTAACACTCTGACTTTCTAAGGGGGCAATCATAATAGTTTCATAATTGACTTTGACATTATTAGCTTTGACATCCGAAATCGTCACCCAATTAGCTGAGTCATTTTTTATCACCAATCCATTGCCACTGCGATTTACCAGTAACTTTTTAAAGGTCACTTTATTTACCGGAGCAATACCCGCTGGCCGGTAAAACAACTTAATTCTGTTTTGCATCGCAAACTTCAGTGCATTCTTACCTTCTTGTTCTGGACTATTTGGTGGAATATCCAGAACATTCAGATAAAAAATACTCTCTTTATTAGTGGGGAGTTTATTCGG…
yehD	Fimbrial Protein YehD	Putative chaperone usher fimbrial protein	TTAATCCTGCGCCACACGCATAATCAGGGAAGATAACACATCACCTGAATTCACTGAGTTATCTGTCAGTTTCAGGTATTTTGCTTTAAACGGAATGGCATATTGACCGTCCGCTGTTTTATAACTCTCGATGTTGAAAGGTGCAGAAACATCCAGGACATCGCTGTTATCACCTAAATAGAGATAATAACCCACGGTATCGTTGCTACTGGCTATCGCCTTATCGTTTCCGGTTATTTTATCGTTGGTAATCAACGAGAGTTTTACACCAGCAACTTCTTTCGGACAGCTAATTTTTAACATGCTGCTGGTTACACCGACTGCACCATCATAGGTCGAGTATTTAGCTTTACCTTCAAAGACCGTAGTTGGTACAGTTGGCATATTAATACTTAATGA…
yehE	Fimbrial Protein YehE	Putative chaperone usher fimbrial protein	TTAATCGTAGCGATTTAACACGATTCGACGTTTGCTATCGCTATCTGCAGCAATCACTTCCGTCGTTACACCTTTAACTGGCGAAGAAACCTGATGACGGGTATCAACATTATACGTTAACTGACCACAATGCTGTTGAGGTTGACCATTAACCATAGCCATACTGCATGTTGGGGGACTGATCCTACCATTAATCGTTAATGTAGCAGTTTCTGAAGAGAACGCGGGAGAAGCCAATCCATAGGCAAGAAAAATAATTCCTGACAGCCAGTACTTATTCAT
