# Supplementary material for: The Role of Mobile Genetic Elements in Virulence Factor Carriage from Symptomatic and Asymptomatic Cases of Escherichia coli Bacteriuria
Source: Microbiol Spectr. 2023 May 17;11(3):e04710-22. doi: 10.1128/spectrum.04710-22 (PMC10269530; doi:10.1128/spectrum.04710-22)
Supplement: Supplemental file 1 — Tables S1 through S7. Download spectrum.04710-22-s0002.xlsx, XLSX file, 0.2 MB [file spectrum.04710-22-s0002.xlsx]

## Sheet: Supplementary Table 1
Strain information
BioSample Accession	Sample	Clinical Presentation	Phylogroup	Sex	MLST	Genome Size	Number of Contigs	Completeness	N50	Largest Contig	Total prophage	# complete Prophage	# Incomplete Prophage	# questionable Prophage	Total prophage size (kb)	Number of Plasmids	Plasmids with none	Plasmids with VF	Plasmids with AMR	Plasmids with VF and AMR	Other MGE	Insertion sequences	MITE	Composite Tn	Unit transposon	ICE
SAMN26895904	VUTI113	cystitis	D	F	38		87	99.6004	150912	699914	8	5	2	1	264.595	3	1	1	1	1	16	11	5	0	0	0
SAMN26895905	VUTI115	Pyelo	B2	F	1193		68	99.5642	196711	380499	6	3	1	2	143.577	2	2	0	0	0	15	11	4	0	0	0
SAMN26895906	VUTI117	cystitis	B2	F	131		97	99.53	295365	912110	1	1	0	0	54.606	2	0	1	1	1	21	15	5	0	1	0
SAMN26895907	VUTI118	cystitis	B2	F	131		106	99.6004	167530	361713	7	3	2	2	304.956	1	1	0	0	0	16	9	5	1	1	0
SAMN26895908	VUTI121	ASB	B2	F	1193		66	99.2384	237337	788443	9	2	5	2	186.394	1	1	0	0	0	18	9	7	1	0	1
SAMN26895909	VUTI122	ASB	B2	F	127		92	99.5642	217531	564965	7	2	4	1	171.531	1	0	1	0	0	12	7	4	0	1	0
SAMN26895910	VUTI125	cystitis	F	F	62		166	99.5661	77824	295366	10	4	2	4	238.24	11	10	1	0	0	27	15	9	2	1	0
SAMN26895911	VUTI126	cystitis	B1	F	2521		63	99.5642	195736	420857	7	4	2	1	256.496	1	0	0	1	0	21	17	2	1	0	1
SAMN26895912	VUTI128	cystitis	B2	F	95		96	99.4291	268599	417930	6	2	3	1	180.596	5	4	1	0	0	18	10	7	1	0	0
SAMN26895913	VUTI129	cystitis	B2	F	127		78	99.5642	198387	459988	5	2	3	0	123.554	3	2	1	0	0	11	5	6	0	0	0
SAMN26895914	VUTI132	ASB	B2	F	1877		50	99.4383	228478	426087	5	2	3	0	125.843	0	0	0	0	0	30	22	5	2	0	1
SAMN26895915	VUTI133	ASB	B2	F	73		87	99.5642	286306	615587	8	2	6	0	148.041	5	4	1	0	0	21	14	5	1	1	0
SAMN26895916	VUTI134	cystitis	D	F	38		96	99.6004	151274	409495	7	3	4	0	190.922	0	0	0	0	0	17	10	7	0	0	0
SAMN26895917	VUTI135	cystitis	B1	F	6559		57	99.5642	184710	1018927	6	5	0	1	182.997	2	2	0	0	0	8	5	3	0	0	0
SAMN26895918	VUTI137	ASB	F	F	6630		43	99.6004	323828	727382	8	3	5	0	199.793	1	1	0	0	0	26	19	4	2	1	0
SAMN26895919	VUTI139	ASB	B2	F	131		89	99.6004	167563	488924	13	6	5	2	386.096	3	1	1	1	1	20	16	4	0	0	0
SAMN26895920	VUTI140	ASB	B2	F	131		72	99.5189	229828	583993	9	2	5	2	278.107	3	3	0	0	0	23	14	8	0	1	0
SAMN26895921	VUTI142	ASB	A	F	216		115	98.6557	92644	209228	3	2	1	0	98.556	2	2	0	0	0	24	16	5	2	0	1
SAMN26895922	VUTI145	cystitis	B2	F	80		74	99.5642	198314	661585	8	4	3	1	271.769	2	1	1	0	0	24	18	5	0	0	1
SAMN26895923	VUTI146	cystitis	B2	F	73		74	99.5642	193140	438342	5	3	0	2	212.037	2	2	0	0	0	17	12	4	0	1	0
SAMN26895924	VUTI149	cystitis	B2	F	131		145	99.4375	144916	392503	7	3	1	3	217.533	4	2	1	1	1	17	11	6	0	0	0
SAMN26895925	VUTI150	Pyelo	D	F	69		1370	99.1733	102927	363048	7	3	4	0	174.456	2	1	1	0	0	17	12	5	0	0	0
SAMN26895926	VUTI151	ASB	B2	F	1193		64	99.5642	206909	622513	10	2	6	2	226.693	5	5	0	0	0	14	10	4	0	0	0
SAMN26895927	VUTI152	cystitis	B2	F	12		72	99.6004	211928	783915	6	3	2	1	175.029	1	1	0	0	0	20	15	4	1	0	0
SAMN26895928	VUTI153	ASB	B2	F	131		66	99.6004	210035	403144	5	1	2	2	166.218	0	0	0	0	0	11	6	5	0	0	0
SAMN26895929	VUTI156	ASB	B2	F	135		28	99.5642	468537	863458	4	2	0	2	190.71	1	1	0	0	0	10	6	4	0	0	0
SAMN26895930	VUTI158	ASB	B2	M	676		47	99.6004	351009	547181	3	2	0	1	92.507	2	1	1	0	0	17	9	8	0	0	0
SAMN26895931	VUTI159	bacteremia	B1	M	1308		107	99.4827	146684	411685	5	2	2	1	191.976	2	2	0	0	0	25	18	5	1	0	1
SAMN26895932	VUTI161	ASB	B2	F	73		73	99.5642	186539	433383	6	2	3	1	157.582	2	2	0	0	0	27	20	5	1	0	1
SAMN26895933	VUTI163	cystitis	B2	F	73		49	99.4013	397578	636351	2	1	1	0	72.665	4	3	1	0	0	20	16	4	0	0	0
SAMN26895934	VUTI164	cystitis	B2	F	131		63	99.6004	300298	668339	9	3	4	2	304.816	4	3	1	0	0	15	8	7	0	0	0
SAMN26895935	VUTI168	cystitis	B1	F	6422		63	99.5642	147246	456849	4	2	1	1	183.137	1	1	0	0	0	21	11	6	4	0	0
SAMN26895936	VUTI169	Pyelo	D	F	69		78	98.7498	155773	341828	6	1	5	0	154.944	1	1	0	0	0	29	22	6	1	0	0
SAMN26895937	VUTI170	ASB	B2	F	1735		230	99.5642	186528	392200	8	1	5	2	225.747	4	3	1	0	0	22	14	6	2	0	0
SAMN26895938	VUTI172	cystitis	D	F	349		39	99.166	283095	763412	4	2	2	0	127.363	3	3	0	0	0	23	15	5	1	1	1
SAMN26895939	VUTI174	cystitis	B2	F	404		113	99.4556	131573	350216	6	2	3	1	146.99	2	1	1	0	0	21	11	8	1	1	0
SAMN26895940	VUTI176	ASB	B1	F	1431		76	99.5642	139544	378236	5	2	2	1	139.562	4	2	1	1	1	19	15	4	0	0	0
SAMN26895941	VUTI178	ASB	B2	M	131		92	99.2746	158128	388683	7	4	3	0	210.493	6	6	0	0	0	20	16	4	0	0	0
SAMN26895942	VUTI179	ASB	B2	F	131		92	99.6004	154683	619725	6	4	1	1	192.782	7	5	1	1	0	17	13	3	0	0	1
SAMN26895943	VUTI180	cystitis	B2	F	NA		54	99.6004	238904	402813	4	2	2	0	136.911	2	2	0	0	0	9	3	6	0	0	0
SAMN26895944	VUTI182	cystitis	E	F	NA		50	99.6221	253165	767792	3	3	0	0	81.742	0	0	0	0	0	21	16	4	1	0	0
SAMN26895945	VUTI183	ASB	B2	F	131		118	99.5926	191821	372224	6	3	1	2	165.228	6	2	2	2	0	28	17	6	4	1	0
SAMN26895946	VUTI188	cystitis	D	F	69		135	99.5642	97097	464550	11	5	3	3	302.572	6	4	1	1	0	17	8	8	1	0	0
SAMN26895947	VUTI190	ASB	C	F	NA		60	99.5642	164289	512456	7	2	4	1	198.206	0	0	0	0	0	23	17	5	0	0	1
SAMN26895948	VUTI191	bacteremia	B2	M	73		78	99.5642	177431	438319	2	1	0	1	78.454	3	3	0	0	0	22	13	7	1	0	1
SAMN26895949	VUTI193	cystitis	B2	F	127		84	99.5642	263021	786752	4	2	2	0	141.103	6	4	2	0	0	18	9	7	1	0	1
SAMN26895950	VUTI194	cystitis	B2	F	127		90	99.2384	160826	489486	9	3	5	1	227.824	3	1	2	0	0	10	6	4	0	0	0
SAMN26895951	VUTI195	ASB	B2	F	676		25	99.6004	345180	716247	3	1	2	0	57.202	3	2	1	0	0	5	1	4	0	0	0
SAMN26895952	VUTI198	cystitis	B2	F	357		50	99.5176	469405	894683	7	5	2	0	236.55	6	4	2	0	0	21	15	5	1	0	0
SAMN26895953	VUTI199	Pyelo	B2	F	404		105	99.5642	204724	353291	7	4	2	1	204.416	4	4	0	0	0	22	18	4	0	0	0
SAMN26895954	VUTI202	cystitis	B2	F	3329		91	99.2203	152717	544650	5	3	1	1	189.533	3	2	0	1	0	20	17	2	0	1	0
SAMN26895955	VUTI204	cystitis	B2	F	1859		125	99.4556	293050	659537	4	3	1	0	169.423	7	5	1	1	1	18	12	3	2	1	0
SAMN26895956	VUTI205	bacteremia	B2	F	12		35	99.6004	325936	715501	3	2	1	0	111.057	1	0	1	1	1	25	19	5	0	0	1
SAMN26895957	VUTI207	cystitis	B2	F	73		78	99.5642	359992	694432	5	4	0	1	224.044	4	3	1	0	0	15	9	4	2	0	0
SAMN26895958	VUTI213	cystitis	F	F	6633		32	99.3036	332543	621316	3	1	1	1	94.135	2	1	1	0	0	17	9	8	0	0	0
SAMN26895959	VUTI215	cystitis	A	F	NA		101	99.5352	218474	493132	10	6	1	3	316.312	7	6	1	0	0	12	9	3	0	0	0
SAMN26895960	VUTI217	cystitis	B2	F	420		45	99.5642	255942	502412	7	4	0	3	262.968	2	1	1	0	0	11	8	3	0	0	0
SAMN26895961	VUTI219	ASB	B2	F	420		60	99.5642	262490	502181	6	4	2	0	218.924	4	3	1	0	0	14	6	8	0	0	0
SAMN26895962	VUTI223	cystitis	B1	F	2248		60	99.2384	173864	353198	5	4	1	0	164.083	0	0	0	0	0	15	9	4	2	0	0
SAMN26895963	VUTI224	cystitis	B2	F	998		57	99.5642	225525	912537	4	2	2	0	140.826	0	0	0	0	0	24	15	7	1	0	1
SAMN26895964	VUTI227	ASB	B2	F	127		54	99.5642	287675	787936	6	4	2	0	198.121	5	3	2	0	0	27	20	4	3	0	0
SAMN26895965	VUTI229	Pyelo	D	F	393		51	99.6004	194900	621608	6	3	1	2	181.112	1	0	0	1	0	12	8	4	0	0	0
SAMN26895966	VUTI230	cystitis	B2	F	104		19	99.5642	716721	1245352	5	3	0	2	133.532	1	1	0	0	0	23	17	5	0	0	1
SAMN26895967	VUTI231	ASB	B2	F	544		99	99.6004	182253	635547	4	2	2	0	154.354	2	0	1	1	1	27	20	5	1	0	1
SAMN26895968	VUTI232	cystitis	B2	F	73		68	99.5642	263777	626016	5	1	2	2	129.153	3	3	0	0	0	22	15	5	1	1	0
SAMN26895969	VUTI235	ASB	B2	F	404		59	99.5642	213558	421862	5	3	2	0	125.103	1	0	0	1	0	20	16	4	0	0	0
SAMN26895970	VUTI237	cystitis	B2	F	131		49	99.6004	319830	761081	8	2	4	2	248.437	1	1	0	0	0	22	18	4	0	0	0
SAMN26895971	VUTI239	cystitis	B2	F	131		56	99.6004	348252	407127	11	2	5	4	294.187	1	0	1	0	0	33	22	8	3	0	0
SAMN26895972	VUTI241	ASB	B1	F	297		96	99.5642	161838	288674	10	3	6	1	202.309	2	2	0	0	0	33	19	9	5	0	0
SAMN26895973	VUTI244	cystitis	A	F	10		73	99.499	164259	350307	7	3	4	0	181.925	2	1	1	0		12	8	4	0	0	0
SAMN26895974	VUTI245	ASB	B2	F	681		81	98.814	156476	512108	8	3	5	0	215.525	7	5	2	0	0	25	20	5	0	0	0
SAMN26895975	VUTI246	ASB	B2	F	544		91	99.6004	203792	515510	3	2	1	0	132.299	4	1	2	1	0	15	10	5	0	0	0
SAMN26895976	VUTI247	unclear	B2	F	1193		80	99.5642	136822	378401	6	3	1	2	143.434	5	3	1	1	0	17	10	6	1	0	0
SAMN26895977	VUTI249	cystitis	B1	F	388		64	99.6004	162695	408478	7	4	3	0	222.428	0	0	0	0	0	19	15	4	0	0	0
SAMN26895978	VUTI253	ASB	B2	F	131		93	99.6004	158913	430434	6	2	4	0	179.919	4	2	1	1	1	26	17	6	2	1	0
SAMN26895979	VUTI255	ASB	F	M	59		181	97.6595	55038	226219	8	3	3	2	197.455	8	7	1	0	0	18	9	7	1	0	1
SAMN26895980	VUTI257	ASB	B2	F	127		81	99.5642	288848	754683	7	2	4	1	200.325	3	2	1	0	0	18	14	2	1	0	1
SAMN26895981	VUTI259	ASB	B2	F	95		55	99.6004	213402	593153	8	3	5	0	223.823	0	0	0	0	0	24	19	4	1	0	0
SAMN26895982	VUTI262	ASB	B2	M	131		81	99.6004	222688	367027	1	1	0	0	58.164	0	0	0	0	0	26	18	8	0	0	0
SAMN26895983	VUTI263	cystitis	B1	F	7231		72	99.5642	177195	451516	4	2	2	0	118.979	1	1	0	0	0	31	24	5	1	0	1
SAMN26895984	VUTI264	cystitis	B2	F	73		104	99.5642	254025	626227	5	1	3	1	136.991	4	2	1	1	0	17	12	3	2	0	0
SAMN26895985	VUTI265	cystitis	B2	F	95		57	99.5596	189236	539345	6	2	3	1	186.851	1	1	0	0	0	24	15	6	3	0	0
SAMN26895986	VUTI266	cystitis	D	F	69		130	99.2384	137271	423720	8	2	5	1	156.47	1	1	0	0	0	21	12	9	0	0	0
SAMN26895987	VUTI269	ASB	B1	F	4088		44	99.2384	331539	804178	7	5	2	0	311.105	2	1	1	0	0	19	10	9	0	0	0
SAMN26895988	VUTI270	cystitis	B1	F	86		47	98.3078	183123	648818	6	1	3	2	137.65	0	0	0	0	0	18	14	4	0	0	0
SAMN26895989	VUTI272	cystitis	B2	F	131		63	99.6004	276810	717570	7	4	1	2	276.062	4	2	1	1	1	18	14	4	0	0	0
SAMN26895990	VUTI273	ASB	B2	F	131		71	99.6004	181646	533368	8	5	2	1	255.011	1	0	0	1	0	12	6	6	0	0	0
SAMN26895991	VUTI274	ASB	D	F	349		49	99.166	172722	413829	3	3	0	0	140.389	1	1	0	0	0	11	8	3	0	0	0
SAMN26895992	VUTI276	ASB	B2	F	420		39	99.5642	315661	626602	4	2	1	1	140.483	2	1	1	0	0	19	13	5	0	1	0
SAMN26895993	VUTI278	ASB	B2	F	1193		90	99.5642	172498	377593	6	2	3	1	145.28	6	3	1	2	1	16	12	4	0	0	0
SAMN26895994	VUTI279	ASB	B2	F	131		85	99.2746	147046	331266	6	2	3	1	204.977	3	2	0	1	0	20	15	5	0	0	0
SAMN26895995	VUTI280	ASB	B2	F	73		134	99.5642	113268	388910	4	2	1	1	129.026	4	4	0	0	0	12	4	8	0	0	0
SAMN26895996	VUTI282	cystitis	A	F	2509		59	99.5642	203085	977259	3	1	2	0	66.037	1	0	1	1	1	11	3	8	0	0	0
SAMN26895997	VUTI285	ASB	B1	F	1737		62	99.5642	188541	518097	5	3	2	0	141.923	0	0	0	0	0	26	17	6	3	0	0
SAMN26895998	VUTI286	cystitis	D	F	69		153	99.5234	88525	219871	10	3	7	0	222.801	8	7	0	1	0	27	21	5	0	0	1
SAMN26895999	VUTI288	cystitis	B2	F	73		65	99.5642	205409	759781	7	0	3	4	178.278	4	1	3	0	0	16	10	5	0	0	1
SAMN26896000	VUTI290	cystitis	B2	F	2015		57	99.499	185327	382781	3	2	1	0	154.094	1	1	0	0	0	29	15	9	5	0	0
SAMN26896001	VUTI291	ASB	A	M	10		95	98.8313	216974	468848	4	0	3	1	82.705	3	3	0	0	0	20	15	4	1	0	0
SAMN26896002	VUTI292	ASB	D	F	70		41	99.2746	413237	721587	6	2	3	1	197.734	2	1	1	0	0	15	11	4	0	0	0
SAMN26896003	VUTI295	ASB	B2	F	131		80	99.2746	166733	331061	8	3	4	1	227.219	4	2	1	1	1	19	11	7	1	0	0
SAMN26896004	VUTI298	ASB	B1	F	1665		50	99.5642	223801	557637	7	3	2	2	244.042	1	0	1	0	0	14	8	4	1	0	1
SAMN26896005	VUTI300	cystitis	B2	F	998		39	99.537	268810	931504	7	4	3	0	236.983	2	1	1	0	0	17	13	2	2	0	0
SAMN26896006	VUTI302	ASB	B2	F	95		68	99.6004	231152	557747	5	4	1	0	221.216	3	2	1	0	0	25	17	7	1	0	0
SAMN26896007	VUTI307	cystitis	F	F	2618		199	99.6004	76513	363539	11	3	4	4	292.569	10	9	1	0	0	22	14	6	1	1	0
SAMN26896008	VUTI308	pyelo	F	F	59		178	97.3958	57858	192145	8	4	3	1	183.457	5	4	1	0	0	22	15	5	2	0	0
SAMN26896009	VUTI312	cystitis	B2	F	73		85	99.5642	185288	567431	3	0	3	0	76.357	2	2	0	0	0	23	15	6	1	1	0
SAMN26896010	VUTI313	ASB	D	F	69		130	99.5642	89118	353132	10	4	5	1	196.075	3	3	0	0	0	11	8	3	0	0	0
SAMN26896011	VUTI314	cystitis	B2	F	420		46	99.5642	283239	502414	5	2	3	0	134.225	1	0	1	0	0	17	13	4	0	0	0
SAMN26896012	VUTI315	ASB	B2	F	131		68	99.4297	189612	391286	8	3	4	1	216.163	4	1	2	1	1	13	8	4	0	0	1
SAMN26896013	VUTI316	cystitis	B2	F	681		72	99.5176	216943	575404	10	5	3	2	260.814	6	5	1	0	0	33	22	6	5	0	0
SAMN26896014	VUTI317	cystitis	D	F	69		80	99.5642	205557	423599	8	3	4	1	193.052	3	3	0	0	0	17	13	2	1	0	1
SAMN26896015	VUTI318	ASB	B2	F	95		62	99.6004	286962	768504	7	3	3	1	194.349	1	1	0	0	0	33	22	6	4	0	1
SAMN26896016	VUTI319	ASB	D	F	69		67	99.5642	201975	655350	8	5	2	1	221.099	0	0	0	0	0	8	4	4	0	0	0
SAMN26896017	VUTI320	cystitis	D	F	2200		42	99.166	301419	595047	4	2	2	0	88.539	1	0	1	0	0	15	9	5	0	1	0
SAMN26896018	VUTI324	ASB	B1	F	5292		175	96.4683	62495	259820	12	5	6	1	279.571	3	2	0	1	0	25	20	4	0	1	0
SAMN26896019	VUTI325	cystitis	B2	F	131		86	99.5596	158868	355710	9	3	5	1	255.355	2	2	0	0	0	22	17	4	1	0	0
SAMN26896020	VUTI328	ASB	B2	F	131		58	99.6004	256161	443089	7	1	2	4	374.755	1	1	0	0	0	20	16	4	0	0	0
SAMN26896021	VUTI332	ASB	B2	F	131		90	99.6004	209669	623257	9	4	4	1	246.391	3	2	1	0	0	18	12	5	0	1	0
SAMN26896022	VUTI333	cystitis	B2	F	1193		64	99.5424	376677	775134	10	2	7	1	219.278	5	3	1	1	1	18	9	6	3	0	0
SAMN26896023	VUTI334	ASB	D	F	5662		45	99.5642	184153	502985	4	3	0	1	206.771	2	2	0	0	0	19	15	4	0	0	0
SAMN26896024	VUTI335	cystitis	B2	F	131		96	99.6004	138977	426722	9	5	4	0	302.34	5	4	1	0	0	8	4	4	0	0	0
SAMN26896025	VUTI337	cystitis	E	F	2792		42	99.5391	261325	737318	3	2	0	1	111.335	1	1	0	0	0	11	8	3	0	0	0
SAMN26896026	VUTI338	cystitis	B2	F	420		45	99.5642	281987	502153	5	2	3	0	143.084	0	0	0	0	0	17	11	5	0	1	0
SAMN26896027	VUTI344	ASB	B2	F	372		70	98.9127	152654	405798	5	1	4	0	103.422	0	0	0	0	0	16	12	4	0	0	0
SAMN26896028	VUTI349	cystitis	B2	M	131		78	99.6004	173843	394432	8	4	1	3	335.436	6	5	1	0	0	24	13	9	2	0	0
SAMN26896029	VUTI350	ASB	B1	F	3570		138	98.587	115769	264387	5	3	2	0	113.865	2	2	0	0	0	25	14	7	3	1	0
SAMN26896030	VUTI351	ASB	B2	F	127		68	99.5642	280928	639494	5	1	4	0	114.135	0	0	0	0	0	26	17	8	1	0	0
SAMN26896031	VUTI352	ASB	A	F	746		76	99.5424	183175	477754	4	1	1	2	105.304	1	1	0	0	0	18	14	4	0	0	0
SAMN26896032	VUTI353	cystitis	B2	F	131		66	99.6004	216213	404131	7	3	3	1	206.929	2	1	0	1	0	17	8	7	1	0	1
SAMN26896033	VUTI364	cystitis	B2	M	127		55	99.5642	174247	475239	11	5	6	0	274.103	1	0	1	0	0	24	18	5	1	0	0
SAMN26896034	VUTI366	cystitis	B2	F	80		106	99.5642	204605	366092	6	4	2	0	186.832	2	2	0	0	0	23	14	8	1	0	0
SAMN26896035	VUTI369	ASB	E	F	297		99	99.4013	135769	294314	8	3	4	1	149.124	6	4	1	1	0	20	14	5	0	1	0
SAMN26896036	VUTI371	cystitis	D	F	38		154	99.6004	120159	342788	8	3	5	0	229.278	2	1	1	0	0	15	10	3	2	0	0
SAMN26896037	VUTI377	cystitis	B2	F	969		61	99.2384	253090	533047	1	1	0	0	58.184	1	0	1	0	0	18	14	4	0	0	0
SAMN26896038	VUTI380	cystitis	B2	F	73		99	99.2384	213683	601880	2	0	2	0	53.958	2	2	0	0	0	14	8	4	1	1	0
SAMN26896039	VUTI384	ASB	B2	F	1735		188	99.5511	121166	281138	7	2	5	0	211.011	8	4	3	1	1	12	9	3	0	0	0
SAMN26896040	VUTI388	ASB	B2	F	95		85	99.6004	189874	481664	9	3	5	1	251.046	1	1	0	0	0	23	16	2	4	1	0
SAMN26896041	VUTI389	cystitis	B2	F	95		102	99.592	155061	539580	10	4	6	0	223.927	8	4	3	1	0	16	13	2	0	0	1
SAMN26896042	VUTI390	cystitis	B2	F	95		74	99.4375	188718	549594	6	2	2	2	210.977	5	3	2	0	0	13	10	3	0	0	0
SAMN26896043	VUTI395	ASB	B2	F	131		67	99.6004	176773	502224	7	3	2	2	257.554	1	0	1	0	0	25	17	7	0	1	0
SAMN26896044	VUTI397	cystitis	B2	F	636		468	99.2384	125917	400480	6	1	3	2	143.628	8	8	0	0	0	23	17	4	1	1	0
SAMN26896045	VUTI398	ASB	B2	F	131		65	99.5189	152970	379713	2	1	0	1	68.215	2	0	1	1	1	27	23	4	0	0	0
SAMN26896046	VUTI399	ASB	D	F	38		179	99.6004	120238	405347	6	3	3	0	147.137	7	5	1	1	0	12	9	3	0	0	0
SAMN26896047	VUTI403	cystitis	B2	F	420		68	99.5642	199032	502137	4	3	0	1	111.015	3	2	1	0	0	14	8	5	0	1	0
SAMN26896048	VUTI404	cystitis	D	F	963		116	99.4556	126206	315901	3	2	1	0	108.141	2	2	0	0	0	13	10	3	0	0	0
SAMN26896049	VUTI405	cystitis	B2	F	95		104	99.5596	106612	343894	8	2	5	1	204.013	0	0	0	0	0	19	13	5	0	0	1
SAMN26896050	VUTI409	cystitis	B2	F	73		78	99.5642	194425	391003	8	3	5	0	201.273	2	2	0	0	0	22	16	4	1	1	0
SAMN26896051	VUTI410	cystitis	D	M	70		65	99.6004	251250	664015	8	3	4	1	196.219	4	3	0	1	0	19	13	5	1	0	0
SAMN26896052	VUTI412	cystitis	D	F	68		114	99.5642	111407	262266	5	2	3	0	129.914	No Data					16	11	5	0	0	0
SAMN26896053	VUTI414	ASB	B2	F	1193		105	99.5234	118509	378522	8	3	3	2	191.624	3	1	1	1	1	19	11	7	1	0	0
SAMN26896054	VUTI415	ASB	B2	M	127		52	99.5642	307893	476543	6	3	3	0	120.993	3	2	1	0	0	0	0	0	0	0	0

## Sheet: Supplementary Table 2
Presence and absence of virulence-associated genes. Yellow-filled cells indicate absence of the specific virulence gene, and black indicates presence of the specific gene.
		Toxins																				Iron Acqusition													Adhesion
	Sample	ast	cba	cdt	cea	cia	cib	clbR	clb	cnf1	cvaC	LT	mcmA	mchB	hlyA	senB	sta	stb	stx1	stx2	usp	aer	iuc	iutA	entD	fepA	fyuA	irp1	irp2	iroB	iroC	iroD	iroE	iroN	afaA	afaB	afaC	afaD	afaE	aufA	csgA	csgB	csgC	csgD	csgE	csgF	draA	draB	draC
ASB	VUTI121
	VUTI122
	VUTI132
	VUTI133
	VUTI137
	VUTI139
	VUTI140
	VUTI142
	VUTI151
	VUTI153
	VUTI156
	VUTI158
	VUTI161
	VUTI170
	VUTI176
	VUTI178
	VUTI179
	VUTI183
	VUTI190
	VUTI195
	VUTI219
	VUTI227
	VUTI231
	VUTI235
	VUTI241
	VUTI245
	VUTI246
	VUTI253
	VUTI255
	VUTI257
	VUTI259
	VUTI262
	VUTI269
	VUTI273
	VUTI274
	VUTI276
	VUTI278
	VUTI279
	VUTI280
	VUTI285
	VUTI291
	VUTI292
	VUTI295
	VUTI298
	VUTI302
	VUTI313
	VUTI315
	VUTI318
	VUTI319
	VUTI324
	VUTI328
	VUTI332
	VUTI334
	VUTI350
	VUTI351
	VUTI352
	VUTI369
	VUTI384
	VUTI388
	VUTI395
	VUTI398
	VUTI399
	VUTI414
	VUTI415
Cystitis	VUTI113
	VUTI117
	VUTI118
	VUTI125
	VUTI126
	VUTI128
	VUTI129
	VUTI134
	VUTI135
	VUTI145
	VUTI146
	VUTI149
	VUTI152
	VUTI163
	VUTI164
	VUTI168
	VUTI172
	VUTI174
	VUTI180
	VUTI182
	VUTI188
	VUTI193
	VUTI194
	VUTI198
	VUTI202
	VUTI204
	VUTI207
	VUTI213
	VUTI215
	VUTI217
	VUTI223
	VUTI224
	VUTI230
	VUTI232
	VUTI237
	VUTI239
	VUTI244
	VUTI249
	VUTI263
	VUTI264
	VUTI265
	VUTI266
	VUTI270
	VUTI272
	VUTI282
	VUTI286
	VUTI288
	VUTI290
	VUTI300
	VUTI307
	VUTI312
	VUTI314
	VUTI316
	VUTI317
	VUTI320
	VUTI325
	VUTI333
	VUTI335
	VUTI337
	VUTI338
	VUTI344
	VUTI349
	VUTI353
	VUTI364
	VUTI366
	VUTI371
	VUTI377
	VUTI380
	VUTI389
	VUTI390
	VUTI397
	VUTI403
	VUTI404
	VUTI405
	VUTI409
	VUTI410
	VUTI412
Pyelonephritis	VUTI115
	VUTI150
	VUTI169
	VUTI199
	VUTI229
	VUTI308
Bacteremia	VUTI159
	VUTI191
	VUTI205							1
Unclear	VUTI247
[truncated: 65 more columns]

## Sheet: Supplementary Table 3
Presence and absence of complete virulence factors. Yellow-filled cells indicate Absence of the functional virulence factor, and black indicates presence of the full functional virulence factor.
		Toxins																			Iron Acqusition									Adhesion													Autotransporters						Capsule
	Sample	ast	cba	cdt	cea	cia	cib	clb	cnf1	cvaC	LT	mcmA	mchB	hlyA	senB	sta	stb	stx1	stx2	usp	aer	iuc	iutA	entD	fepA	fyuA	irp1	irp2	iro	afaA-E	aufA	csgABCDEF	draA-E	fimABCDEFGHIS	focG	ecpA	papA-K	sfaABCDEFGHS	tosA	tsh	yadCKL	yehABCDE	eae	eatA	pic	sat	vat	flu	kps
ASB	VUTI121
	VUTI122
	VUTI132
	VUTI133
	VUTI137
	VUTI139
	VUTI140
	VUTI142
	VUTI151
	VUTI153
	VUTI156
	VUTI158
	VUTI161
	VUTI170
	VUTI176
	VUTI178
	VUTI179
	VUTI183
	VUTI190
	VUTI195
	VUTI219
	VUTI227
	VUTI231
	VUTI235
	VUTI241
	VUTI245
	VUTI246
	VUTI253
	VUTI255
	VUTI257
	VUTI259
	VUTI262
	VUTI269
	VUTI273
	VUTI274
	VUTI276
	VUTI278
	VUTI279
	VUTI280
	VUTI285
	VUTI291
	VUTI292
	VUTI295
	VUTI298
	VUTI302
	VUTI313
	VUTI315
	VUTI318
	VUTI319
	VUTI324
	VUTI328
	VUTI332
	VUTI334
	VUTI350
	VUTI351
	VUTI352
	VUTI369
	VUTI384
	VUTI388
	VUTI395
	VUTI398
	VUTI399
	VUTI414
	VUTI415
Cystitis	VUTI113
	VUTI117
	VUTI118
	VUTI125
	VUTI126
	VUTI128
	VUTI129
	VUTI134
	VUTI135
	VUTI145
	VUTI146
	VUTI149
	VUTI152
	VUTI163
	VUTI164
	VUTI168
	VUTI172
	VUTI174
	VUTI180
	VUTI182
	VUTI188
	VUTI193
	VUTI194
	VUTI198
	VUTI202
	VUTI204
	VUTI207
	VUTI213
	VUTI215
	VUTI217
	VUTI223
	VUTI224
	VUTI230
	VUTI232
	VUTI237
	VUTI239
	VUTI244
	VUTI249
	VUTI263
	VUTI264
	VUTI265
	VUTI266
	VUTI270
	VUTI272
	VUTI282
	VUTI286
	VUTI288
	VUTI290
	VUTI300
	VUTI307
	VUTI312
	VUTI314
	VUTI316
	VUTI317
	VUTI320
	VUTI325
	VUTI333
	VUTI335
	VUTI337
	VUTI338
	VUTI344
	VUTI349
	VUTI353
	VUTI364
	VUTI366
	VUTI371
	VUTI377
	VUTI380
	VUTI389
	VUTI390
	VUTI397
	VUTI403
	VUTI404
	VUTI405
	VUTI409
	VUTI410
	VUTI412
Pyelonephritis	VUTI115
	VUTI150
	VUTI169
	VUTI199
	VUTI229
	VUTI308
Bacteremia	VUTI159
	VUTI191
	VUTI205
Unclear	VUTI247
[truncated: 4 more columns]

## Sheet: Supplementary Table 4
Presence and absence of genes associated with antibiotic resistance. Yellow-filled squares indicate absence, while black indicate presence.
		Aminoglycoside										Beta-lactam																Trimethoprim							Phenicol			Disinfectant Resistance			Tetracycline			Sulphonamide		Quinolone	Colistin	Efflux Pump	Macrolide
	Sample	aac(3)-IIa	aac(3)-IId	aac(6')-Ib-cr	aadA1	aadA2	aadA5	ant(2'')-Ia	aph(3'')-Ib	aph(3')-Ia	aph(6)-Id	blaCTX-M-14	blaCTX-M-15	blaCTX-M-27	blaKPC-2	blaOXA-1	blaSHV-1	blaSHV-102	blaSHV-48	blaTEM-10	blaTEM-106	blaTEM-143	blaTEM-15	blaTEM-1A	blaTEM-1B	blaTEM-1C	blaTEM-232	dfrA1	dfrA12	dfrA14	dfrA17	dfrA5	dfrA7	dfrA8	catA1	catB3	cmlA1	formA	sitABCD	qacE	tet(A)	tet(B)	tet(D)	sul1	sul2	qnrB19	mcr-9	mdf(A)	mph(A)
ASB	VUTI121	0	0	0	0	0	0	0	0	0	0	0	0	0	0	0	0	0	0	0	0	0	0	0	1	0	0	0	0	0	1	0	0	0	0	0	0	1	1	0	0	1	0	0	0	0	0	1	0
	VUTI122	0	0	0	0	0	0	0	0	0	0	0	0	0	0	0	0	0	0	0	0	0	0	0	0	0	0	0	0	0	0	0	0	0	0	0	0	1	1	0	0	0	0	0	0	0	0	1	0
	VUTI132	0	0	0	0	0	0	0	0	0	0	0	0	0	0	0	0	0	0	0	0	0	0	0	0	0	0	0	0	0	0	0	0	0	0	0	0	1	0	0	0	0	0	0	0	0	0	1	0
	VUTI133	0	0	0	0	0	0	0	0	0	0	0	0	0	0	0	0	0	0	0	0	0	0	0	0	0	0	0	0	0	0	0	0	0	0	0	0	1	1	0	0	0	0	0	0	0	0	1	0
	VUTI137	0	0	0	0	0	0	0	0	0	0	0	0	0	0	0	0	0	0	0	0	0	0	0	0	0	0	0	0	0	0	0	0	0	0	0	0	0	0	0	0	0	0	0	0	0	0	1	0
	VUTI139	0	0	0	0	0	1	0	0	0	0	0	0	0	0	0	0	0	0	0	0	0	0	0	0	0	0	0	0	0	1	0	0	0	0	0	0	1	1	1	1	0	0	1	0	0	0	1	1
	VUTI140	0	0	0	0	0	1	0	1	0	1	0	0	0	0	0	0	0	0	1	1	1	1	0	1	0	1	0	0	0	1	0	0	0	0	0	0	1	1	1	1	0	0	1	1	0	0	1	1
	VUTI142	0	0	0	0	0	0	0	0	0	0	0	0	0	0	0	0	0	0	0	0	0	0	0	0	0	0	0	0	0	0	0	0	0	0	0	0	1	0	0	0	0	0	0	0	0	0	0	0
	VUTI151	0	0	0	0	0	0	0	0	0	0	0	0	0	0	0	0	0	0	0	0	0	0	0	0	0	0	0	0	0	0	0	0	0	0	0	0	1	1	0	0	0	0	0	0	0	0	1	0
	VUTI153	0	1	0	0	0	1	0	0	0	0	0	0	0	0	0	0	0	0	0	0	0	0	0	1	0	0	0	0	0	1	0	0	0	0	0	0	1	1	1	0	0	0	0	0	0	0	1	0
	VUTI156	0	0	0	0	0	0	0	0	0	0	0	0	0	0	0	0	0	0	0	0	0	0	0	0	0	0	0	0	0	0	0	0	0	0	0	0	1	1	0	0	0	0	0	0	0	0	1	0
	VUTI158	0	0	0	0	0	0	0	0	0	0	0	0	0	0	0	0	0	0	0	0	0	0	0	0	0	0	0	0	0	0	0	0	0	0	0	0	1	0	0	0	0	0	0	0	0	0	1	0
	VUTI161	0	0	0	0	0	0	0	0	0	0	0	0	0	0	0	0	0	0	0	0	0	0	0	0	0	0	0	0	0	0	0	0	0	0	0	0	1	1	0	0	0	0	0	0	0	0	1	0
	VUTI170	0	0	0	0	0	0	0	0	0	0	0	0	0	0	0	0	0	0	0	0	0	0	0	0	0	0	0	0	0	0	0	0	0	0	0	0	1	1	0	0	0	0	0	0	0	0	1	0
	VUTI176	0	0	0	0	0	0	0	1	0	1	0	0	0	0	0	0	0	0	0	0	0	0	0	1	0	0	0	0	0	0	1	0	0	0	0	0	1	1	0	0	0	0	0	1	0	0	1	0
	VUTI178	0	0	0	0	0	0	0	1	0	1	0	0	0	0	0	0	0	0	0	0	0	0	0	1	0	0	0	0	0	0	0	0	0	0	0	0	1	0	0	1	0	0	0	1	0	0	1	0
	VUTI179	0	0	0	0	0	1	0	1	0	1	0	0	0	0	0	0	0	0	0	0	0	0	0	1	0	0	0	0	0	1	0	0	0	0	0	0	1	1	1	1	0	0	1	1	0	0	1	1
	VUTI183	0	0	0	0	0	0	0	0	0	0	0	0	0	0	0	0	0	0	0	0	0	0	0	1	0	0	0	0	0	0	0	0	0	0	0	0	1	1	0	0	0	0	0	0	0	0	1	0
	VUTI190	0	0	0	0	0	0	0	0	0	0	0	0	0	0	0	0	0	0	0	0	0	0	0	0	0	0	0	0	0	0	0	0	0	0	0	0	1	1	0	0	0	0	0	0	0	0	1	0
	VUTI195	0	0	0	0	0	0	0	0	0	0	0	0	0	0	0	0	0	0	0	0	0	0	0	0	0	0	0	0	0	0	0	0	0	0	0	0	1	0	0	0	0	0	0	0	0	0	1	0
	VUTI219	0	0	0	0	0	0	0	0	0	0	0	0	0	0	0	0	0	0	0	0	0	0	0	0	0	0	0	0	0	0	0	0	0	0	0	0	1	1	0	0	0	0	0	0	0	0	1	0
	VUTI227	0	0	0	0	0	0	0	0	0	0	0	0	0	0	0	0	0	0	0	0	0	0	0	0	0	0	0	0	0	0	0	0	0	0	0	0	1	1	0	0	0	0	0	0	0	0	1	0
	VUTI231	0	0	0	0	0	0	0	0	0	0	0	0	0	0	0	1	1	1	0	0	0	0	0	0	0	0	1	0	0	0	0	0	0	0	0	0	1	1	1	0	0	1	1	0	0	0	1	0
	VUTI235	0	0	0	0	0	0	0	0	0	0	0	0	0	0	0	0	0	0	0	0	0	0	0	1	0	0	0	0	0	0	0	0	0	0	0	0	1	1	0	0	0	0	0	1	0	0	1	0
	VUTI241	0	0	0	0	0	0	0	0	0	0	0	0	0	0	0	0	0	0	0	0	0	0	0	0	0	0	0	0	0	0	0	0	0	0	0	0	1	0	0	0	0	0	0	0	0	0	1	0
	VUTI245	0	0	0	0	0	0	0	0	0	0	0	0	0	0	0	0	0	0	0	0	0	0	0	0	0	0	0	0	0	0	0	0	0	0	0	0	1	1	0	0	0	0	0	0	0	0	1	0
	VUTI246	0	0	0	0	0	0	0	0	0	0	0	0	0	0	0	0	0	0	0	0	0	0	0	0	0	0	1	0	0	0	0	0	0	0	0	0	1	1	1	0	0	0	1	0	0	0	1	0
	VUTI253	0	0	0	0	0	0	0	1	0	1	0	0	0	0	0	0	0	0	0	0	0	0	0	1	0	0	0	0	0	0	0	0	0	0	0	0	1	1	0	1	0	0	0	1	0	0	1	0
	VUTI255	0	0	0	0	0	0	0	0	0	0	0	0	0	0	0	0	0	0	0	0	0	0	0	0	0	0	0	0	0	0	0	0	0	0	0	0	0	1	0	0	0	0	0	0	0	0	1	0
	VUTI257	0	0	0	0	0	0	0	0	0	0	0	0	0	0	0	0	0	0	0	0	0	0	0	0	0	0	0	0	0	0	0	0	0	0	0	0	1	1	0	0	0	0	0	0	0	0	1	0
	VUTI259	0	0	0	0	0	0	0	0	0	0	0	0	0	0	0	0	0	0	0	0	0	0	0	0	0	0	0	0	0	0	0	0	0	0	0	0	1	1	0	0	0	0	0	0	0	0	1	0
	VUTI262	0	1	0	0	0	1	0	1	0	1	0	0	0	0	0	0	0	0	0	0	0	0	0	1	0	0	0	0	0	1	0	0	0	0	0	0	1	1	1	1	0	0	1	1	0	0	1	1
	VUTI269	0	0	0	0	0	0	0	0	0	0	0	0	0	0	0	0	0	0	0	0	0	0	0	0	0	0	0	0	0	0	0	0	0	0	0	0	1	0	0	0	0	0	0	0	0	1	1	0
	VUTI273	0	0	0	0	0	1	0	1	0	1	0	0	0	0	0	0	0	0	0	0	0	0	0	1	0	0	0	0	0	1	0	0	0	0	0	0	1	1	1	1	0	0	1	1	0	0	1	1
	VUTI274	0	0	0	0	0	0	0	0	0	0	0	0	0	0	0	0	0	0	0	0	0	0	0	0	0	0	0	0	0	0	0	0	0	0	0	0	1	0	0	0	0	0	0	0	0	0	1	0
	VUTI276	0	0	0	0	0	0	0	0	0	0	0	0	0	0	0	0	0	0	0	0	0	0	0	0	0	0	0	0	0	0	0	0	0	0	0	0	1	1	0	0	0	0	0	0	0	0	1	0
	VUTI278	0	0	0	0	0	0	0	1	0	1	0	0	0	0	0	0	0	0	0	0	0	0	0	1	0	0	0	0	0	1	0	0	0	0	0	0	1	1	0	0	1	0	0	1	0	0	1	1
	VUTI279	0	0	0	0	0	1	0	1	0	1	0	0	0	0	0	0	0	0	0	0	0	0	0	1	0	0	0	0	0	1	0	0	0	0	0	0	1	1	1	1	0	0	1	1	0	0	1	1
	VUTI280	0	0	0	0	0	0	0	0	0	0	0	0	0	0	0	0	0	0	0	0	0	0	0	0	0	0	0	0	0	0	0	0	0	0	0	0	1	1	0	0	0	0	0	0	0	0	1	0
	VUTI285	0	0	0	0	0	0	0	0	0	0	0	0	0	0	0	0	0	0	0	0	0	0	0	0	0	0	0	0	0	0	0	0	0	0	0	0	1	0	0	0	0	0	0	0	0	0	1	0
	VUTI291	1	0	1	0	0	1	0	0	1	0	0	1	0	0	1	0	0	0	0	0	0	0	0	0	0	0	0	0	0	1	0	0	0	0	1	0	1	1	1	0	1	0	1	1	0	0	1	1
	VUTI292	0	0	0	0	0	0	0	0	0	0	0	0	0	0	0	0	0	0	0	0	0	0	0	0	0	0	0	0	0	0	0	0	0	0	0	0	1	1	0	0	0	0	0	0	0	0	1	0
	VUTI295	0	0	0	0	0	0	0	0	0	0	0	0	0	0	0	0	0	0	0	0	0	0	0	1	0	0	0	0	0	0	0	0	0	0	0	0	1	1	0	0	0	0	0	0	0	0	1	0
	VUTI298	0	0	0	0	0	0	0	0	0	0	0	0	0	0	0	0	0	0	0	0	0	0	0	0	0	0	0	0	0	0	0	0	0	0	0	0	1	0	0	0	0	0	0	0	0	0	1	0
	VUTI302	0	0	0	0	0	0	0	0	0	0	0	0	0	0	0	0	0	0	0	0	0	0	0	0	0	0	0	0	0	0	0	0	0	0	0	0	1	1	0	0	0	0	0	0	0	0	1	0
	VUTI313	0	0	0	0	0	1	0	1	0	1	0	0	0	0	0	0	0	0	0	0	0	0	0	1	0	0	0	0	0	1	0	0	0	0	0	0	0	1	1	0	0	0	1	1	0	0	1	1
	VUTI315	0	0	0	0	0	1	0	0	0	0	0	0	0	0	0	0	0	0	0	0	0	0	0	1	0	0	0	0	0	1	0	0	0	0	0	0	1	1	1	0	0	0	1	0	0	0	1	1
	VUTI318	0	0	0	0	0	0	0	0	0	0	0	0	0	0	0	0	0	0	0	0	0	0	0	0	0	0	0	0	0	0	0	0	0	0	0	0	1	1	0	0	0	0	0	0	0	0	1	0
	VUTI319	0	0	0	0	0	0	0	0	0	0	0	0	0	0	0	0	0	0	0	0	0	0	0	0	0	0	0	0	0	0	0	0	0	0	0	0	0	1	0	0	0	0	0	0	0	0	1	0
	VUTI324	0	0	0	0	0	0	0	1	0	1	0	0	0	0	0	0	0	0	0	0	0	0	0	0	0	0	0	0	0	0	1	0	0	0	0	0	1	1	1	0	0	0	1	1	0	0	1	0
	VUTI328	0	1	0	0	0	0	0	0	0	0	0	0	0	0	0	0	0	0	0	0	0	0	0	1	0	0	0	0	0	0	0	0	0	0	0	0	1	1	0	0	0	0	0	0	0	0	1	0
	VUTI332	0	0	0	0	0	1	0	1	0	1	0	0	0	0	0	0	0	0	0	0	0	0	0	1	0	0	0	0	0	1	0	0	0	0	0	0	1	1	1	1	0	0	1	1	0	0	1	1
	VUTI334	0	0	0	0	0	0	0	0	0	0	0	0	0	0	0	0	0	0	0	0	0	0	0	0	0	0	0	0	0	0	0	0	0	0	0	0	1	0	0	0	0	0	0	0	0	0	1	0
	VUTI350	0	0	0	0	0	0	0	0	0	0	0	0	0	0	0	0	0	0	0	0	0	0	0	1	0	0	0	0	0	0	0	0	0	0	0	0	1	0	0	0	0	0	0	0	0	0	1	0
	VUTI351	0	0	0	1	1	0	0	0	0	0	0	0	0	0	0	0	0	0	0	0	0	0	0	0	0	0	1	1	0	0	0	0	0	0	0	0	1	1	1	0	0	0	1	0	0	0	1	1
	VUTI352	0	0	0	0	0	0	0	0	0	0	0	0	0	0	0	0	0	0	0	0	0	0	0	0	0	0	0	0	0	0	0	0	0	0	0	0	1	0	0	0	0	0	0	0	0	0	1	0
	VUTI369	0	0	0	0	1	0	0	1	1	1	0	0	0	0	0	0	0	0	0	0	0	0	0	1	0	0	0	1	0	0	0	0	0	0	0	0	1	1	1	1	1	0	1	1	0	0	1	1
	VUTI384	0	0	0	0	0	0	0	0	0	0	0	0	0	0	0	0	0	0	0	0	0	0	0	1	0	0	0	0	0	0	0	0	0	0	0	0	1	1	0	0	0	0	0	0	0	0	1	0
	VUTI388	0	0	0	0	0	0	0	0	0	0	0	0	0	0	0	0	0	0	0	0	0	0	0	0	0	0	0	0	0	0	0	0	0	0	0	0	1	1	0	0	0	0	0	0	0	0	1	0
	VUTI395	0	0	0	0	0	0	0	0	0	0	0	0	0	0	0	0	0	0	0	0	0	0	0	0	0	0	0	0	0	0	0	0	0	0	0	0	1	1	0	0	0	0	0	0	0	0	1	0
	VUTI398	0	0	0	0	0	0	0	0	0	0	0	0	0	0	0	0	0	0	0	0	0	0	0	0	0	0	0	0	0	0	0	0	0	1	0	0	1	1	0	0	0	0	0	0	0	0	1	0
	VUTI399	0	0	0	0	0	1	0	1	0	1	0	0	1	0	0	0	0	0	0	0	0	0	0	0	0	0	0	0	0	1	0	0	0	0	0	0	1	0	1	1	0	0	1	1	0	0	1	1
	VUTI414	0	0	0	0	0	0	0	1	0	1	0	0	0	0	0	0	0	0	0	0	0	0	0	0	0	0	0	0	0	1	0	0	0	0	0	0	1	1	0	0	1	0	0	1	0	0	1	0
	VUTI415	0	0	0	0	0	0	0	0	0	0	0	0	0	0	0	0	0	0	0	0	0	0	0	0	0	0	0	0	0	0	0	0	0	0	0	0	1	0	0	0	0	0	0	0	0	0	1	0
Cystitis	VUTI113	0	1	0	0	0	0	0	1	0	1	0	0	0	0	0	0	0	0	0	0	0	0	0	1	0	0	0	0	0	0	0	0	0	0	0	0	1	1	0	0	0	0	0	1	0	0	1	0
	VUTI117	0	0	0	0	0	1	0	1	0	1	0	0	0	0	0	0	0	0	0	0	0	0	0	1	0	0	0	0	0	1	0	0	0	0	0	0	1	0	1	1	0	0	1	1	0	0	1	1
	VUTI118	0	0	0	0	0	0	0	0	0	0	0	0	0	0	0	0	0	0	0	0	0	0	0	1	0	0	0	0	0	0	0	0	0	0	0	0	1	1	0	0	0	0	0	0	0	0	1	0
	VUTI125	0	0	0	1	0	0	0	0	0	0	0	0	0	0	0	0	0	0	0	0	0	0	0	0	0	0	1	0	0	0	0	0	0	0	0	0	1	1	0	0	1	0	0	0	0	0	1	0
	VUTI126	0	0	0	0	0	0	0	0	0	0	0	0	0	0	0	0	0	0	0	0	0	0	1	0	0	0	0	0	0	0	0	0	0	0	0	0	1	0	0	0	0	0	0	0	0	0	1	0
	VUTI128	0	0	0	0	0	0	0	0	0	0	0	0	0	0	0	0	0	0	0	0	0	0	0	0	0	0	0	0	0	0	0	0	0	0	0	0	1	1	0	0	0	0	0	0	0	0	1	0
	VUTI129	0	0	0	0	0	0	0	0	0	0	0	0	0	0	0	0	0	0	0	0	0	0	0	0	0	0	0	0	0	0	0	0	0	0	0	0	1	1	0	0	1	0	0	0	0	0	1	0
	VUTI134	0	0	0	0	0	0	0	1	0	1	0	0	0	0	0	0	0	0	0	0	0	0	0	1	0	0	0	0	0	0	0	0	0	0	0	0	1	1	0	0	0	0	0	1	0	0	1	0
	VUTI135	0	0	0	0	0	0	0	0	0	0	0	0	0	0	0	0	0	0	0	0	0	0	0	0	0	0	0	0	0	0	0	0	0	0	0	0	1	0	0	0	0	0	0	0	0	0	1	0
	VUTI145	0	0	0	0	0	0	0	0	0	0	0	0	0	0	0	0	0	0	0	0	0	0	0	0	0	0	0	0	0	0	0	0	0	0	0	0	1	1	0	0	0	0	0	0	0	0	1	0
	VUTI146	0	0	0	0	0	0	0	0	0	0	0	0	0	0	0	0	0	0	0	0	0	0	0	0	0	0	0	0	0	0	0	0	0	0	0	0	1	1	0	0	0	0	0	0	0	0	1	0
	VUTI149	0	0	0	1	0	1	1	0	0	0	0	0	0	0	0	0	0	0	0	0	0	0	0	1	0	0	0	0	0	1	0	0	0	0	0	1	1	1	1	0	0	0	1	0	0	0	1	1
	VUTI152	0	1	0	0	0	1	0	0	0	0	0	0	0	0	0	0	0	0	0	0	0	0	0	1	0	0	0	0	0	1	0	0	0	0	0	0	1	1	1	0	0	0	1	0	0	0	1	1
	VUTI163	0	0	0	0	0	0	0	0	0	0	0	0	0	0	0	0	0	0	0	0	0	0	0	0	0	0	0	0	0	0	0	0	0	0	0	0	1	1	0	0	0	0	0	0	0	0	1	0
	VUTI164	0	1	0	0	1	0	0	0	0	0	0	0	0	0	0	0	0	0	0	0	0	0	0	1	0	0	0	1	0	0	0	0	0	0	0	0	1	1	1	1	0	0	1	0	0	0	1	1
	VUTI168	0	0	0	0	0	0	0	0	0	0	0	0	0	0	0	0	0	0	0	0	0	0	0	0	0	0	0	0	0	0	0	0	0	0	0	0	1	0	0	0	0	0	0	0	0	0	1	0
	VUTI172	0	0	0	0	0	0	0	0	0	0	0	0	0	0	0	0	0	0	0	0	0	0	0	0	0	0	0	0	0	0	0	0	0	0	0	0	1	0	0	0	0	0	0	0	0	0	1	0
	VUTI174	0	0	0	0	0	0	0	0	0	0	0	0	0	0	0	0	0	0	0	0	0	0	0	1	0	0	0	0	0	0	0	0	0	0	0	0	1	1	0	0	0	0	0	1	0	0	1	0
	VUTI180	0	0	0	0	0	0	0	0	0	0	0	0	0	0	0	0	0	0	0	0	0	0	0	0	0	0	0	0	0	0	0	0	0	0	0	0	1	1	0	0	0	0	0	0	0	0	1	0
	VUTI182	0	0	0	0	0	0	0	0	0	0	0	0	0	0	0	0	0	0	0	0	0	0	0	0	0	0	0	0	0	0	0	0	0	0	0	0	1	1	0	0	0	0	0	0	0	0	1	0
	VUTI188	0	0	0	0	0	1	0	1	0	1	0	0	0	0	0	0	0	0	0	0	0	0	0	1	0	0	0	0	0	1	0	0	0	0	0	0	0	1	1	0	0	0	1	1	1	0	1	1
	VUTI193	0	0	0	0	0	0	0	0	0	0	0	0	0	0	0	0	0	0	0	0	0	0	0	0	0	0	0	0	0	0	0	0	0	0	0	0	1	1	0	0	0	0	0	0	0	0	1	0
	VUTI194	0	0	0	0	0	0	0	0	0	0	0	0	0	0	0	0	0	0	0	0	0	0	0	0	0	0	0	0	0	0	0	0	0	0	0	0	1	1	0	0	1	0	0	0	0	0	1	0
	VUTI198	0	0	0	0	0	0	0	0	0	0	0	0	0	0	0	0	0	0	0	0	0	0	0	0	0	0	0	0	0	0	0	0	0	0	0	0	1	1	0	0	0	0	0	0	0	0	1	0
	VUTI202	0	0	0	0	0	1	0	1	0	1	1	0	0	0	0	0	0	0	0	0	0	0	0	1	0	0	0	0	0	1	0	0	0	0	0	0	1	1	1	1	0	0	1	1	0	0	1	1
	VUTI204	0	0	0	0	0	0	0	0	0	0	0	0	0	0	0	0	0	0	0	0	0	0	0	1	0	0	0	0	0	0	0	0	0	0	0	0	1	1	0	0	0	0	0	0	0	0	1	0
	VUTI207	0	0	0	0	0	0	0	0	0	0	0	0	0	0	0	0	0	0	0	0	0	0	0	0	0	0	0	0	0	0	0	0	0	0	0	0	1	1	0	0	0	0	0	0	0	0	1	0
	VUTI213	0	0	0	0	0	0	0	0	0	0	0	0	0	0	0	0	0	0	0	0	0	0	0	0	0	0	0	0	0	0	0	0	0	0	0	0	1	0	0	0	0	0	0	0	0	0	1	0
	VUTI215	0	0	0	0	0	0	0	0	0	0	0	0	0	0	0	0	0	0	0	0	0	0	0	0	0	0	0	0	0	0	0	0	0	0	0	0	1	0	0	0	0	0	0	0	0	0	1	0
	VUTI217	0	0	0	0	0	0	0	0	0	0	0	0	0	0	0	0	0	0	0	0	0	0	0	0	0	0	0	0	0	0	0	0	0	0	0	0	1	1	0	0	0	0	0	0	0	0	1	0
	VUTI223	0	0	0	0	0	0	0	0	0	0	0	0	0	0	0	0	0	0	0	0	0	0	0	0	0	0	0	0	0	0	0	0	0	0	0	0	1	0	0	0	0	0	0	0	0	0	1	0
	VUTI224	0	0	0	0	0	0	0	0	0	0	0	0	0	0	0	0	0	0	0	0	0	0	0	0	0	0	0	0	0	0	0	0	0	0	0	0	1	1	0	0	0	0	0	0	0	0	1	0
	VUTI230	0	0	0	0	0	0	0	0	0	0	0	0	0	0	0	0	0	0	0	0	0	0	0	0	0	0	0	0	0	0	0	0	0	0	0	0	1	0	0	0	0	0	0	0	0	0	1	0
	VUTI232	0	0	0	0	0	0	0	0	0	0	0	0	0	0	0	0	0	0	0	0	0	0	0	0	0	0	0	0	0	0	0	0	0	0	0	0	1	1	0	0	0	0	0	0	0	0	1	0
	VUTI237	0	1	0	0	1	0	0	0	0	0	0	0	0	0	0	0	0	0	0	0	0	0	0	1	0	0	0	1	0	0	0	0	0	0	0	0	1	1	1	1	0	0	1	0	0	0	1	1
	VUTI239	0	1	0	0	1	0	0	0	0	0	0	0	0	0	0	0	0	0	0	0	0	0	0	1	0	0	0	1	0	0	0	0	0	0	0	0	1	1	1	0	0	0	1	0	0	0	1	1
	VUTI244	0	0	0	0	0	0	0	0	0	0	0	0	0	0	0	0	0	0	0	0	0	0	0	0	0	0	0	0	0	0	0	0	0	0	0	0	1	0	0	0	0	0	0	0	0	0	1	0
	VUTI249	0	0	0	0	0	0	0	0	0	0	0	0	0	0	0	0	0	0	0	0	0	0	0	0	0	0	0	0	0	0	0	0	0	0	0	0	1	0	0	0	0	0	0	0	0	0	1	0
	VUTI263	0	0	0	0	0	0	0	0	0	0	0	0	0	0	0	0	0	0	0	0	0	0	0	0	0	0	0	0	0	0	0	0	0	0	0	0	1	1	0	0	0	0	0	0	0	0	1	0
	VUTI264	0	0	0	0	1	0	0	1	0	1	0	0	0	0	0	0	0	0	0	0	0	0	0	1	0	0	0	1	0	0	0	0	0	0	0	0	1	1	1	0	1	0	1	1	1	0	1	1
	VUTI265	0	0	0	0	0	0	0	0	0	0	0	0	0	0	0	0	0	0	0	0	0	0	0	0	0	0	0	0	0	0	0	0	0	0	0	0	1	1	0	0	0	0	0	0	0	0	1	0
	VUTI266	0	0	0	0	0	0	0	1	0	1	0	0	0	0	0	0	0	0	0	0	0	0	0	1	0	0	0	0	1	0	0	0	0	0	0	0	0	1	0	0	1	0	0	1	0	0	1	1
	VUTI270	0	0	0	0	0	0	0	0	0	0	0	0	0	0	0	0	0	0	0	0	0	0	0	0	0	0	0	0	0	0	0	0	0	0	0	0	1	0	0	0	0	0	0	0	0	0	1	0
	VUTI272	0	0	0	0	0	0	0	0	0	0	0	0	0	0	0	0	0	0	0	0	0	0	0	1	0	0	0	0	0	0	0	0	0	0	0	0	1	1	0	0	0	0	0	0	0	0	1	0
	VUTI282	0	1	0	0	0	1	0	1	0	1	0	0	0	0	0	0	0	0	0	0	0	0	0	1	0	0	0	0	0	1	0	0	0	0	0	0	1	1	1	0	1	0	1	1	0	0	1	0
	VUTI286	0	0	0	0	0	1	0	1	0	1	0	0	0	0	0	0	0	0	0	0	0	0	0	1	0	0	0	0	0	1	0	0	0	0	0	0	0	1	1	0	1	0	1	1	0	0	1	1
	VUTI288	0	0	0	0	0	0	0	0	0	0	0	0	0	0	0	0	0	0	0	0	0	0	0	0	0	0	0	0	0	0	0	0	0	0	0	0	1	1	0	0	0	0	0	0	0	0	1	0
	VUTI290	0	0	0	0	0	0	0	0	0	0	0	0	0	0	0	0	0	0	0	0	0	0	0	0	0	0	0	0	0	0	0	0	0	0	0	0	1	1	0	0	0	0	0	0	0	0	1	0
	VUTI300	0	0	0	0	0	0	0	0	0	0	0	0	0	0	0	0	0	0	0	0	0	0	0	0	0	0	0	0	0	0	0	0	0	0	0	0	1	1	0	0	0	0	0	0	0	0	1	0
	VUTI307	0	0	0	0	0	0	0	0	0	0	0	0	0	0	0	0	0	0	0	0	0	0	0	0	0	0	0	0	0	0	0	0	0	0	0	0	0	1	0	0	0	0	0	0	0	0	1	0
	VUTI312	0	0	0	0	0	0	0	0	0	0	0	0	0	0	0	0	0	0	0	0	0	0	0	0	0	0	0	0	0	0	0	0	0	0	0	0	1	1	0	0	0	0	0	0	0	0	1	0
	VUTI314	0	0	0	0	0	0	0	0	0	0	0	0	0	0	0	0	0	0	0	0	0	0	0	0	0	0	0	0	0	0	0	0	0	0	0	0	1	1	0	0	0	0	0	0	0	0	1	0
	VUTI316	0	0	0	0	0	0	0	0	0	0	0	0	0	0	0	0	0	0	0	0	0	0	0	0	0	0	0	0	0	0	0	0	0	0	0	0	1	1	0	0	0	0	0	0	0	0	1	0
	VUTI317	0	0	0	0	0	0	0	1	0	1	0	0	0	0	0	0	0	0	0	0	0	0	0	1	0	0	0	0	0	0	0	0	1	0	0	0	0	1	0	0	1	0	0	1	0	0	1	0
	VUTI320	0	0	0	0	0	0	0	0	0	0	0	0	0	0	0	0	0	0	0	0	0	0	0	0	0	0	0	0	0	0	0	0	0	0	0	0	1	0	0	0	0	0	0	0	0	0	1	0
	VUTI325	0	0	1	0	0	1	0	0	0	0	0	1	0	0	1	0	0	0	0	0	0	0	0	0	0	0	0	0	0	1	0	0	0	0	1	0	1	1	1	1	0	0	1	0	0	0	1	1
	VUTI333	0	0	0	0	0	0	0	1	0	1	0	0	0	0	0	0	0	0	0	0	0	0	0	1	0	0	0	0	0	0	0	0	0	0	0	0	1	1	0	0	0	0	0	1	0	0	1	1
	VUTI335	0	0	0	0	0	1	0	0	0	0	0	0	0	0	0	0	0	0	0	0	0	0	0	1	0	0	0	0	0	1	0	0	0	0	0	0	1	1	0	0	0	0	0	0	0	0	1	0
	VUTI337	0	0	0	0	0	0	0	0	0	0	0	0	0	0	0	0	0	0	0	0	0	0	0	0	0	0	0	0	0	0	0	0	0	0	0	0	1	0	0	0	0	0	0	0	0	0	1	0
	VUTI338	0	0	0	0	0	0	0	0	0	0	0	0	0	0	0	0	0	0	0	0	0	0	0	0	0	0	0	0	0	0	0	0	0	0	0	0	1	1	0	0	0	0	0	0	0	0	1	0
	VUTI344	0	0	0	1	0	0	0	0	0	0	0	0	0	0	0	0	0	0	0	0	0	0	0	0	0	0	1	0	0	0	0	0	0	0	0	0	1	1	0	0	0	0	0	0	0	0	1	0
	VUTI349	0	0	0	0	0	0	0	0	0	0	0	0	0	0	0	0	0	0	0	0	0	0	0	0	0	0	0	0	0	0	0	0	0	0	0	0	1	1	0	0	0	0	0	0	0	0	1	0
	VUTI353	0	0	0	0	0	0	0	0	0	0	0	0	0	0	0	0	0	0	0	0	0	0	0	1	0	0	0	0	0	0	0	0	0	0	0	0	1	1	0	0	0	0	0	0	0	0	1	0
	VUTI364	0	0	0	0	0	0	0	0	0	0	0	0	0	0	0	0	0	0	0	0	0	0	0	0	0	0	0	0	0	0	0	0	0	0	0	0	1	1	0	0	0	0	0	0	0	0	1	0
	VUTI366	0	0	0	0	0	0	0	0	0	0	0	0	0	0	0	0	0	0	0	0	0	0	0	0	0	0	0	0	0	0	0	0	0	0	0	0	1	1	0	0	0	0	0	0	0	0	1	0
	VUTI371	0	0	0	0	0	0	0	1	0	1	0	0	0	0	0	0	0	0	0	0	0	0	0	1	0	0	0	0	0	0	0	1	0	1	0	0	1	1	0	0	0	1	0	1	0	0	1	0
	VUTI377	0	0	0	0	0	0	0	0	0	0	0	0	0	0	0	0	0	0	0	0	0	0	0	0	0	0	0	0	0	0	0	0	0	0	0	0	1	1	0	0	0	0	0	0	0	0	1	0
	VUTI380	0	0	0	1	0	0	0	0	0	0	0	0	0	0	0	0	0	0	0	0	0	0	0	0	0	0	1	0	0	0	0	0	0	0	0	0	1	1	1	0	0	0	0	0	0	0	1	0
	VUTI389	0	0	0	0	0	0	0	0	0	0	0	0	0	0	0	0	0	0	0	0	0	0	0	0	1	0	0	0	0	0	0	0	0	0	0	0	1	1	0	0	0	0	0	0	0	0	1	0
	VUTI390	0	0	0	0	0	0	0	0	0	0	0	0	0	0	0	0	0	0	0	0	0	0	0	0	0	0	0	0	0	0	0	0	0	0	0	0	1	1	0	0	0	0	0	0	0	0	1	0
	VUTI397	0	0	0	1	0	0	0	1	0	1	0	1	0	0	0	0	0	0	0	0	0	0	0	1	0	0	1	0	0	0	0	0	0	0	0	0	1	1	0	0	1	0	0	1	0	0	1	0
	VUTI403	0	0	0	0	0	0	0	0	0	0	0	0	0	0	0	0	0	0	0	0	0	0	0	0	0	0	0	0	0	0	0	0	0	0	0	0	1	1	0	0	0	0	0	0	0	0	1	0
	VUTI404	0	0	0	0	0	0	0	0	0	0	0	0	0	0	0	0	0	0	0	0	0	0	0	0	0	0	0	0	0	0	0	0	0	0	0	0	1	1	0	0	0	0	0	0	0	0	1	0
	VUTI405	0	0	0	0	0	0	0	0	0	0	0	0	0	0	0	0	0	0	0	0	0	0	0	0	0	0	0	0	0	0	0	0	0	0	0	0	1	1	0	0	0	0	0	0	0	0	1	0
	VUTI409	0	0	0	0	0	0	0	0	0	0	0	0	0	0	0	0	0	0	0	0	0	0	0	0	0	0	0	0	0	0	0	0	0	0	0	0	1	1	0	0	0	0	0	0	0	0	1	0
	VUTI410	0	0	0	0	0	0	0	0	0	0	0	0	0	1	0	0	0	0	0	0	0	0	0	1	0	0	0	0	0	0	0	0	0	0	0	0	1	1	0	0	0	0	0	0	0	0	1	0
	VUTI412	0	0	0	0	0	0	0	0	0	0	0	0	0	0	0	0	0	0	0	0	0	0	0	0	0	0	0	0	0	0	0	0	0	0	0	0	1	1	0	0	0	0	0	0	0	0	1	0
Pyelonephritis	VUTI115	0	0	0	0	0	0	0	0	0	0	0	0	0	0	0	0	0	0	0	0	0	0	0	0	0	0	0	0	0	0	0	0	0	0	0	0	1	1	0	0	0	0	0	0	0	0	1	0
	VUTI150	0	0	0	0	0	0	0	0	0	0	0	0	0	0	0	0	0	0	0	0	0	0	0	0	0	0	0	0	0	0	0	0	0	0	0	0	0	1	0	0	0	0	0	0	0	0	1	0
	VUTI169	0	0	0	0	0	0	0	0	0	0	0	0	0	0	0	0	0	0	0	0	0	0	0	0	0	0	0	0	0	0	0	0	0	0	0	0	0	1	0	0	0	0	0	0	0	0	1	0
	VUTI199	0	0	0	0	0	0	0	0	0	0	0	0	0	0	0	0	0	0	0	0	0	0	0	0	0	0	0	0	0	0	0	0	0	0	0	0	1	1	0	0	0	0	0	0	0	0	1	0
	VUTI229	0	0	0	0	0	1	0	0	0	0	0	0	0	0	0	0	0	0	0	0	0	0	0	0	0	0	0	0	0	1	0	0	0	0	0	0	0	1	1	0	0	0	1	0	0	0	1	1
	VUTI308	0	0	0	0	0	0	0	0	0	0	0	0	0	0	0	0	0	0	0	0	0	0	0	0	0	0	0	0	0	0	0	0	0	0	0	0	0	1	0	0	0	0	0	0	0	0	1	0
Bacteremia	VUTI159	0	0	0	0	0	0	0	0	0	0	0	0	0	0	0	0	0	0	0	0	0	0	0	0	0	0	0	0	0	0	0	0	0	0	0	0	1	1	0	0	0	0	0	0	0	0	1	0
	VUTI191	0	0	0	0	0	0	0	0	0	0	0	0	0	0	0	0	0	0	0	0	0	0	0	0	0	0	0	0	0	0	0	0	0	0	0	0	1	1	0	0	0	0	0	0	0	0	1	0
	VUTI205	0	0	0	0	0	0	0	0	0	0	0	0	0	0	0	0	0	0	0	0	0	0	0	1	0	0	0	0	0	0	0	0	0	0	0	0	1	1	0	0	1	0	0	0	0	0	1	0
Unclear	VUTI247	0	0	0	0	0	0	0	0	0	0	0	0	0	0	0	0	0	0	0	0	0	0	0	0	0	0	0	0	0	0	0	0	0	0	0	0	1	1	0	0	0	0	0	0	0	0	1	1

## Sheet: Supplementary Table 5
Virulence Factor frequency on chromosome vs MGE
	# strains with	# without	# on chromosome	# on MGE total	# on plasmid	# on prophage	# on other MGE	Frequency on MGE	Chi-Square Result Association with Symptoms?
aer	151	0	151	0	0	0	0	0	p>0.05
afaA	16	135	14	2	1	1	0	0.125	p>0.05
afaB	16	135	14	2	1	1	0	0.125	p>0.05
afaC	16	135	14	2	1	1	0	0.125	p>0.05
afaD	16	135	14	2	1	1	0	0.125	p>0.05
afaE	2	149	2	0	0	0	0	0	p>0.05
ast	5	146	3	2	2	0	0	0.4	p>0.05
aufA	70	81	70	0	0	0	0	0	p>0.05
cba	1	150	1	0	0	0	0	0	p>0.05
cdt	0	151	0	0	0	0	0	NA	p>0.05
cea	0	151	0	0	0	0	0	NA	p>0.05
cia	7	144	3	4	4	0	0	0.571429	p>0.05
cib	2	149	1	1	1	0	0	0.5	p>0.05
clb	28	123	28	0	0	0	0	0	p>0.05
clbR	49	102	49	0	0	0	0	0	p>0.05
cnf1	37	114	36	1	1	0	0	0.027027	p>0.05
csgA	151	0	151	0	0	0	0	0	p>0.05
csgB	151	0	151	0	0	0	0	0	p>0.05
csgC	151	0	151	0	0	0	0	0	p>0.05
csgD	150	1	150	0	0	0	0	0	p>0.05
csgE	151	0	151	0	0	0	0	0	p>0.05
csgF	151	0	151	0	0	0	0	0	p>0.05
cvaC	3	148	1	2	2	0	0	0.666667	p>0.05
draA	16	135	14	2	1	1	0	0.125	p>0.05
draB	16	135	14	2	1	1	0	0.125	p>0.05
draC	16	135	14	2	1	1	0	0.125	p>0.05
draD	16	135	14	2	1	1	0	0.125	p>0.05
draE	1	150	0	1	1	0	0	1	p>0.05
draP	16	135	14	2	1	1	0	0.125	p>0.05
eae	1	150	1	0	0	0	0	0	p>0.05
eatA	1	150	1	0	0	0	0	0	p>0.05
ecpA	145	6	145	0	0	0	0	0	p>0.05
ecpB	144	7	144	0	0	0	0	0	p>0.05
ecpC	145	6	145	0	0	0	0	0	p>0.05
ecpD	145	6	145	0	0	0	0	0	p>0.05
ecpE	146	5	146	0	0	0	0	0	p>0.05
ecpR	144	7	144	0	0	0	0	0	p>0.05
entD	112	39	112	0	0	0	0	0	p>0.05
escD	1	150	1	0	0	0	0	0	p>0.05
fepA	151	0	151	0	0	0	0	0	p>0.05
fimA	147	4	142	5	0	5	0	0.0340136	p>0.05
fimC	147	4	142	5	0	5	0	0.0340136	p>0.05
fimD	147	4	143	4	0	4	0	0.0272109	p>0.05
fimF	147	4	143	4	0	4	0	0.0272109	p>0.05
fimG	148	3	144	4	0	4	0	0.027027	p>0.05
fimH	148	3	144	4	0	4	0	0.027027	p>0.05
fimI	147	4	142	5	0	5	0	0.0340136	p>0.05
flu	65	86	62	3	3	0	0	0.0461538	p>0.05
focG	13	138	11	2	2	0	0	0.153846	p>0.05
fyuA	122	29	122	0	0	0	0	0	p>0.05
hlyA	40	111	40	0	0	0	0	0	p>0.05
iroB	36	115	32	4	3	1	0	0.111111	p>0.05
iroC	35	116	31	4	3	1	0	0.114286	p>0.05
iroD	38	113	35	3	3	0	0	0.0789474	p>0.05
iroE	38	113	35	3	3	0	0	0.0789474	p>0.05
iroN	36	115	33	3	3	0	0	0.0833333	p>0.05
irp1	120	31	120	0	0	0	0	0	p>0.05
irp2	123	28	123	0	0	0	0	0	p>0.05
iuc	58	93	58	0	0	0	0	0	p>0.05
iutA	56	95	52	4	3	1	0	0.0714286	p>0.05
kpsD	4	147	4	0	0	0	0	0	p>0.05
kpsE	4	147	4	0	0	0	0	0	p>0.05
kpsM	4	147	4	0	0	0	0	0	p>0.05
kpsT	4	147	4	0	0	0	0	0	p>0.05
LT	0	151	0	0	0	0	0	NA	p>0.05
mchB	20	131	20	0	0	0	0	0	p>0.05
mcmA	26	125	26	0	0	0	0	0	p>0.05
neuC	32	119	32	0	0	0	0	0	p>0.05
papA	11	140	10	1	1	0	0	0.0909091	p>0.05
papB	74	77	66	8	8	0	0	0.108108	p>0.05
papC	41	110	32	9	9	0	0	0.219512	p>0.05
papD	44	107	35	9	9	0	0	0.204545	p>0.05
papE	45	106	33	12	12	0	0	0.266667	p>0.05
papF	44	107	33	11	11	0	0	0.25	p>0.05
papGI	4	147	3	1	1	0	0	0.25	p>0.05
papGII	23	128	23	0	0	0	0	0	p>0.05
papGIII	22	129	14	8	8	0	0	0.363636	p>0.05
papH	41	110	33	8	8	0	0	0.195122	p>0.05
papJ	43	108	34	9	9	0	0	0.209302	p>0.05
papK	43	108	34	9	9	0	0	0.209302	p>0.05
pic	22	129	22	0	0	0	0	0	p>0.05
pINV_ipaA	0	151	0	0	0	0	0	NA	p>0.05
pINV_ipaD	0	151	0	0	0	0	0	NA	p>0.05
pINV_virK	7	144	7	0	0	0	0	0	p>0.05
sat	52	99	52	0	0	0	0	0	p>0.05
senB	66	85	40	26	26	0	0	0.393939	p>0.05
sfaA	24	127	16	8	8	0	0	0.333333	p>0.05
sfaB	81	70	69	12	12	0	0	0.148148	p>0.05
sfaC	90	61	79	11	11	0	0	0.122222	p>0.05
sfaD	29	122	25	4	4	0	0	0.137931	p>0.05
sfaE	29	122	24	5	5	0	0	0.172414	p>0.05
sfaF	28	123	23	5	5	0	0	0.178571	p>0.05
sfaG	32	119	27	5	5	0	0	0.15625	p>0.05
sfaH	29	122	25	4	4	0	0	0.137931	p>0.05
sfaS	10	141	10	0	0	0	0	0	p>0.05
sta	0	151	0	0	0	0	0	NA	p>0.05
stb	0	151	0	0	0	0	0	NA	p>0.05
stx1	0	151	0	0	0	0	0	NA	p>0.05
stx2	0	151	0	0	0	0	0	NA	p>0.05
tosA	23	128	22	1	1	0	0	0.0434783	p>0.05
tsh	0	151	0	0	0	0	0	NA	p>0.05
tssM	5	146	5	0	0	0	0	0	p>0.05
usp	101	50	101	0	0	0	0	0	p>0.05
vat	61	90	61	0	0	0	0	0	p>0.05
yadC	72	79	72	0	0	0	0	0	p>0.05
yadK	73	78	73	0	0	0	0	0	p>0.05
yadL	73	78	73	0	0	0	0	0	p>0.05
yadM	73	78	73	0	0	0	0	0	p>0.05
yehA	139	12	139	0	0	0	0	0	p>0.05
yehB	146	5	146	0	0	0	0	0	p>0.05
yehC	148	3	148	0	0	0	0	0	p>0.05
yehD	148	3	148	0	0	0	0	0	p>0.05
yehE	150	1	150	0	0	0	0	0	p>0.05

## Sheet: Supplementary Table 6
Genes associated with antibiotic resisistance found on the chromosome versus on MGE
AMR gene	# strains with	# without	# on chromosome	# on MGE total	# on plasmid	# on prophage	# on other MGE	Frequency on MGE
aac(3)-IIa	1	150	1	0	0	0	0	0
aac(3)-IId	9	142	7	2	2	0	0	0.222222
aac(6')-Ib-cr	2	149	2	0	0	0	0	0
aadA1	6	145	6	0	0	0	0	0
aadA2	6	145	6	0	0	0	0	0
aadA5	22	129	14	8	8	0	0	0.363636
ant(2'')-Ia	1	150	1	0	0	0	0	0
aph(3'')-Ib	28	123	15	13	13	0	0	0.464286
aph(3')-Ia	2	149	2	0	0	0	0	0
aph(6)-Id	28	123	18	10	10	0	0	0.357143
blaCTX-M-14	1	150	1	0	0	0	0	0
blaCTX-M-15	3	148	3	0	0	0	0	0
blaCTX-M-27	1	150	0	1	1	0	0	1
blaKPC-2	1	150	0	1	1	0	0	1
blaOXA-1	2	149	2	0	0	0	0	0
blaSHV-1	1	150	0	1	1	0	0	1
blaSHV-102	1	150	0	1	1	0	0	1
blaSHV-48	1	150	0	1	1	0	0	1
blaTEM-10	1	150	1	0	0	0	0	0
blaTEM-106	1	150	1	0	0	0	0	0
blaTEM-143	1	150	1	0	0	0	0	0
blaTEM-15	1	150	1	0	0	0	0	0
blaTEM-1A	1	150	0	1	1	0	0	1
blaTEM-1B	47	104	23	24	23	1	0	0.510638
blaTEM-1C	1	150	0	1	1	0	0	1
blaTEM-232	1	150	1	0	0	0	0	0
dfrA1	7	144	7	0	0	0	0	0
dfrA12	6	145	6	0	0	0	0	0
dfrA14	1	150	1	0	0	0	0	0
dfrA17	25	126	16	9	9	0	0	0.36
dfrA5	2	149	1	1	1	0	0	0.5
dfrA7	1	150	1	0	0	0	0	0
dfrA8	1	150	1	0	0	0	0	0
catA1	2	149	1	1	1	0	0	0.5
catB3	2	149	2	0	0	0	0	0
cmlA1	1	150	1	0	0	0	0	0
formA	138	13	137	1	0	1	0	0.00724638
sitABCD	121	30	118	3	3	0	0	0.0247934
qacE	31	120	22	9	9	0	0	0.290323
tet(A)	16	135	16	0	0	0	0	0
tet(B)	15	136	15	0	0	0	0	0
tet(D)	2	149	2	0	0	0	0	0
sul1	29	122	20	9	9	0	0	0.310345
sul2	31	120	17	14	14	0	0	0.451613
qnrB19	2	149	0	2	2	0	0	1
mcr-9	1	150	1	0	0	0	0	0
mdf(A)	150	1	150	0	0	0	0	0
mph(A)	29	122	28	1	1	0	0	0.0344828

## Sheet: Supplementary Table 7
PlasmidSPAdes information
Plasmid ID	Number of Contigs	Size	plasmidFinder Top Hit	MOB-suite Replicon type	MOB-Suite Nearest Neighbor
pVUTI113_0	2	4161	IncFIB(A001918)	IncFIA	NC_011795
pVUTI113_1	1	6974	Col440I	cluster_2335	NC_021922
pVUTI113_2	1	5292	Col156	cluster_2131	C023898
pVUTI115_0	1	895	No Match	No Match	C019281
pVUTI115_1	1	2240	Col(BS512)	Col(BS512)	C030115
pVUTI117_0	2	1115	IncFIB(A001918)	IncFIB	NC_011513
pVUTI117_1	2	497	No Match	No Match	C031654
pVUTI118_0	2	4249	IncY	IncY	C019188
pVUTI121_0	2	7499	No Match	No Match	C019281
pVUTI122_0	1	14698	No Match	No Match	C010123
pVUTI125_0	1	2103	Col156	cluster_2131	AY178821
pVUTI125_1	1	22553	No Match	No Match	C031766
pVUTI125_2	1	17347	IncFIB(A001918)	IncFIB	LT985303
pVUTI125_4	1	13176	No Match	No Match	NC_017647
pVUTI125_5	1	11894	No Match	No Match	C025919
pVUTI125_6	1	931	Col156	Col156	C023352
pVUTI125_7	1	7114	No Match	cluster_2350	C011137
pVUTI125_8	1	5748	No Match	No Match	C045020
pVUTI125_9	1	4842	No Match	cluster_2350	KT950740
pVUTI126_0	2	917	IncI1	IncI-gamma/K1	C022060
pVUTI128_0	1	2295	IncB/O/K/Z	IncFIA	C025852
pVUTI128_1	1	26042	IncFII	IncFIA	NC_017647
pVUTI128_2	1	1406	IncFIB(A001918)	IncFIB	C011335
pVUTI128_3	1	13330	Col156	cluster_2131	NC_017647
pVUTI128_4	1	5758	No Match	cluster_2401	NC_022662
pVUTI129_0	2	2742	No Match	No Match	C031654
pVUTI129_1	1	558	No Match	No Match	C031899
pVUTI129_2	1	8501	No Match	No Match	C004000
pVUTI133_0	1	54558	IncFII(29)	IncFIA	C014668
pVUTI133_1	2	2837	Col156	cluster_2131	C014087
pVUTI133_2	1	14136	No Match	No Match	C019281
pVUTI133_3	1	794	No Match	No Match	C031654
pVUTI133_4	1	3100	No Match	cluster_2350	C045830
pVUTI135_0	2	3415	No Match	No Match	C019281
pVUTI135_1	1	3933	No Match	cluster_2358	C010161
pVUTI137_0	2	4312	No Match	No Match	C042584
pVUTI139_0	2	376	IncFIA	IncFIA	C025852
pVUTI139_1	2	4381	No Match	No Match	C019281
pVUTI139_2	1	1586	Col(MG828)	Col(MG828)	C023264
pVUTI140_0	2	2334	No Match	cluster_488	NC_003789
pVUTI140_1	1	5294	Col156	Col156	C018967
pVUTI140_2	1	2228	Col(BS512)	Col(BS512)	C030115
pVUTI142_0	2	3190	No Match	No Match	C026282
pVUTI142_1	1	3460	No Match	ColRNAI_cluster_1987	C024485
pVUTI145_0	2	1028	No Match	No Match	C031654
pVUTI145_1	1	794	No Match	No Match	C031654
pVUTI146_0	1	247	No Match	No Match	C031654
pVUTI146_1	1	794	No Match	No Match	C031654
pVUTI149_0	2	198	No Match	No Match	MN101855
pVUTI149_1	1	1489	IncFII	IncFIA	NC_020280
pVUTI149_2	1	302	No Match	No Match	C018958
pVUTI149_3	2	412	No Match	No Match	C041531
pVUTI150_0	2	1505	IncFIB(A001918)	IncFIB	NC_006881
pVUTI150_1	1	10548	Col156	cluster_2131	NC_017647
pVUTI151_0	2	610	IncFIA	IncFII	C024485
pVUTI151_1	2	2687	No Match	No Match	HM037272
pVUTI151_2	1	5843	Col156	cluster_2141	C043022
pVUTI151_3	1	5294	Col156	Col156	C034960
pVUTI151_4	1	2240	Col(BS512)	Col(BS512)	C030115
pVUTI152_0	2	5755	No Match	No Match	C024288
pVUTI156_0	1	93181	No Match	cluster_1704	C041570
pVUTI158_0	2	2701	No Match	No Match	C007150
pVUTI158_1	1	6204	Col156	Col156	A017615
pVUTI159_0	2	1344	No Match	No Match	C025870
pVUTI159_1	1	1633	Col(MG828)	Col(MG828)	C023506
pVUTI161_0	1	794	No Match	No Match	C031654
pVUTI161_1	1	5107	No Match	cluster_2350	C010182
pVUTI163_0	1	223	No Match	cluster_2350	AY123047
pVUTI163_1	1	794	No Match	No Match	C031654
pVUTI163_2	1	10128	No Match	No Match	AF449498
pVUTI163_3	1	5557	Col440II	ColRNAI_cluster_1987	C033764
pVUTI164_0	1	137919	No Match	No Match	C019456
pVUTI164_1	1	1597	IncFII(29)	IncFIA	LT985247
pVUTI164_2	2	1525	No Match	No Match	C025852
pVUTI164_3	1	2846	Col156	cluster_2131	C025852
pVUTI168_0	2	1200	No Match	cluster_488	NC_023916
pVUTI169_0	2	3785	No Match	No Match	C035756
pVUTI170_0	1	533	No Match	No Match	C028121
pVUTI170_1	1	794	No Match	No Match	C031654
pVUTI170_2	1	11263	No Match	No Match	AF449498
pVUTI170_3	1	5364	No Match	cluster_2350	C034826
pVUTI172_0	2	3257	No Match	No Match	LS998788
pVUTI172_1	1	4218	Col8282	cluster_1778	NC_008487
pVUTI172_2	1	4199	No Match	cluster_1778	C036207
pVUTI174_0	2	8015	No Match	No Match	C025919
pVUTI174_1	1	583	No Match	No Match	C019281
pVUTI176_0	2	1506	IncFII	IncFIA	NC_010064
pVUTI176_1	2	744	No Match	No Match	C031654
pVUTI176_2	1	6593	Col440I	cluster_2335	C030330
pVUTI176_3	1	4201	No Match	cluster_1778	C000973
pVUTI178_0	1	32819	IncN2	IncN	C041567
pVUTI178_1	1	330	No Match	No Match	C019138
pVUTI178_2	1	5294	Col156	Col156	C018967
pVUTI178_3	1	4214	No Match	cluster_1778	C010878
pVUTI178_4	1	1679	Col(MG828)	Col(MG828)	C045286
pVUTI178_5	1	1179	No Match	No Match	C024485
pVUTI179_0	1	42962	IncFII(29)	IncFIA	C041523
pVUTI179_1	2	5631	IncFIB(A001918)	IncFIB	C024485
pVUTI179_2	1	17544	No Match	No Match	KU254581
pVUTI179_3	1	30107	IncFIA	IncFIA	C041531
pVUTI179_4	1	5294	Col156	Col156	C018967
pVUTI179_5	1	4214	No Match	cluster_1778	C010878
pVUTI179_6	1	3185	Col(MG828)	Col(MG828)	C035483
pVUTI180_0	2	4073	No Match	No Match	C031654
pVUTI180_1	1	9631	No Match	No Match	C004000
pVUTI188_0	2	256	IncFII(29)	IncFIA	C024485
pVUTI188_1	1	3426	IncFIB(A001918)	IncFIB	C045020
pVUTI188_2	2	5924	No Match	No Match	KJ842484
pVUTI188_3	1	1020	No Match	No Match	C019281
pVUTI188_4	1	2826	Col440I	cluster_2335	C039609
pVUTI188_5	1	1676	Col(MG828)	Col(MG828)	C003038
pVUTI191_0	1	794	No Match	No Match	C031654
pVUTI191_1	1	9693	No Match	No Match	C004000
pVUTI191_2	1	1586	Col(MG828)	Col(MG828)	C023264
pVUTI193_0	2	3295	No Match	No Match	C041531
pVUTI193_1	2	2491	No Match	No Match	C019138
pVUTI193_2	1	15310	IncFII(29)	IncFIA	A014806
pVUTI193_3	1	4960	Col156	cluster_2131	NC_017647
pVUTI193_4	1	12892	No Match	MF_F	C025919
pVUTI193_5	1	10273	No Match	No Match	C025919
pVUTI194_0	2	4341	No Match	No Match	C010123
pVUTI194_1	1	6048	No Match	No Match	C018969
pVUTI194_2	1	10946	Col156	cluster_2131	NC_017647
pVUTI195_0	1	545	IncFII	IncFIB	C019138
pVUTI195_1	1	6302	Col156	Col156	C019955
pVUTI195_2	1	2893	No Match	Col(MG828)	NC_019075
pVUTI198_0	1	41908	IncX1	IncX1	LS999563
pVUTI198_1	1	19754	No Match	No Match	C019456
pVUTI198_2	1	18811	IncFIC(FII)	IncFIC	C025852
pVUTI198_3	1	12144	IncFIB(A001918)	IncFIB	AY230888
pVUTI198_4	1	8680	No Match	cluster_2350	C016009
pVUTI198_5	1	5486	Col8282	cluster_1778	C030189
pVUTI199_0	1	33993	IncX1	IncX1	NC_011739
pVUTI199_1	2	895	No Match	No Match	C031654
pVUTI199_2	2	933	No Match	No Match	C041531
pVUTI199_3	1	5758	No Match	cluster_2401	NC_022662
pVUTI202_0	2	3167	IncFIA	IncFIA	C041531
pVUTI202_1	1	41730	Xuzhou21	cluster_827	C010193
pVUTI202_2	1	5294	Col156	Col156	C018967
pVUTI204_0	1	21804	IncFII	IncFIA	NC_017647
pVUTI204_1	2	1584	No Match	No Match	C041531
pVUTI204_2	1	2846	Col156	cluster_2131	C025852
pVUTI204_3	2	924	No Match	No Match	A014876
pVUTI204_4	1	5796	Col440I	ColRNAI_cluster_1987	C039330
pVUTI204_5	1	5292	Col156	cluster_2131	C023898
pVUTI204_6	1	2860	No Match	No Match	C039511
pVUTI205_0	2	5443	IncFII(29)	IncFIA	C031897
pVUTI207_0	2	945	No Match	No Match	NC_017647
pVUTI207_1	2	3058	No Match	No Match	C010222
pVUTI207_2	1	794	No Match	No Match	C031654
pVUTI207_3	2	1282	No Match	No Match	C031654
pVUTI213_0	1	530	IncFIB(A001918)	IncFIA	C010192
pVUTI213_1	1	8116	No Match	cluster_2350	C010128
pVUTI215_0	1	10770	No Match	No Match	C032813
pVUTI215_1	1	1851	IncFIB(A001918)	IncFIA	C011335
pVUTI215_2	1	22174	No Match	No Match	C030198
pVUTI215_3	2	1129	No Match	No Match	C035489
pVUTI215_4	1	1660	No Match	No Match	KX575838
pVUTI215_5	1	1047	No Match	No Match	C023471
pVUTI215_6	1	4129	No Match	cluster_2350	AY048853
pVUTI217_0	1	5331	IncFIB(A001918)	IncFIB	C031897
pVUTI217_1	1	72359	IncFII(29)	IncFIA	C012634
pVUTI219_0	1	5313	IncFII(29)	IncFIA	C031897
pVUTI219_1	1	29737	IncFIB(A001918)	IncFIB	LT985303
pVUTI219_2	1	7598	Col156	cluster_2131	C025852
pVUTI219_3	2	4171	No Match	No Match	C031654
pVUTI226_0	1	40186	No Match	No Match	C043746
pVUTI226_1	1	9335	No Match	No Match	CU468128
pVUTI227_0	1	3776	IncFII(29)	IncFIA	NC_019094_00090
pVUTI227_1	1	14697	No Match	No Match	C010123
pVUTI227_2	1	2846	Col156	cluster_2131	C025852
pVUTI227_3	1	8471	No Match	No Match	C004000
pVUTI227_4	1	5758	No Match	cluster_2401	NC_019078
pVUTI229_0	2	2157	IncFIB(B171)	IncFIB	NC_007607_00115
pVUTI230_0	1	1132	No Match	No Match	C010192
pVUTI231_0	2	386	Col156	cluster_2131	C014087
pVUTI231_1	2	1112	No Match	No Match	C010123
pVUTI232_0	1	806	No Match	No Match	C031654
pVUTI232_1	1	4429	No Match	Col156	AY079199
pVUTI232_2	1	3300	No Match	cluster_2350	NC_019102
pVUTI235_0	2	7546	IncX1	IncX1	NC_017624_00009
pVUTI237_0	2	6250	No Match	No Match	C010123
pVUTI239_0	2	4881	IncFIB(A001918)	IncFIA	NC_017627_00068
pVUTI241_0	2	2048	No Match	No Match	C031654
pVUTI241_1	1	1132	No Match	No Match	C011019
pVUTI244_0	1	104982	IncFIB(A001918)	IncFIA	NC_017627_00068
pVUTI244_1	1	4766	No Match	cluster_2350	C009169
pVUTI245_0	2	377	No Match	No Match	C019281
pVUTI245_1	1	41729	IncX1	IncX1	NC_019067_00043
pVUTI245_2	1	773	No Match	No Match	C031654
pVUTI245_3	1	526	No Match	No Match	C012492
pVUTI245_4	1	243	No Match	No Match	C031654
pVUTI245_5	1	6644	No Match	No Match	C019025
pVUTI245_6	1	1763	No Match	No Match	C031654
pVUTI246_0	1	55504	IncFII	IncFIA	NC_007675_00027
pVUTI246_1	1	16759	IncFIB(A001918)	IncFIB	NC_017647
pVUTI246_2	1	12256	Col156	cluster_2131	NC_017647
pVUTI246_3	1	11091	No Match	No Match	C010123
pVUTI247_0	2	239	IncFIA	IncFIB	C041531
pVUTI247_1	2	623	No Match	No Match	C019281
pVUTI247_2	2	530	No Match	No Match	C031654
pVUTI247_3	1	10404	Col156	cluster_2131	NC_017647
pVUTI247_4	1	4252	No Match	cluster_2350	NC_019986
pVUTI253_0	2	927	IncFIA	IncFIA	NC_018966_00040
pVUTI253_1	1	2662	No Match	No Match	C014779
pVUTI253_2	1	5294	Col156	Col156	C018967
pVUTI253_3	1	4214	No Match	cluster_1778	NC_016036
pVUTI255_0	1	17886	IncFII(Coo)	IncFIA	NC_009837_00049
pVUTI255_1	1	443	No Match	No Match	C017280
pVUTI255_2	2	729	No Match	No Match	C019281
pVUTI255_3	1	10562	No Match	No Match	C045020
pVUTI255_4	1	5758	No Match	cluster_2401	NC_022662
pVUTI255_5	1	5294	Col156	Col156	C034960
pVUTI255_6	1	2216	Col(BS512)	Col(BS512)	C023838
pVUTI255_7	1	1949	Col(MG828)	Col(MG828)	KJ484633
pVUTI257_0	1	788	No Match	No Match	C031654
pVUTI257_1	2	1511	No Match	No Match	C019281
pVUTI257_2	1	8444	No Match	No Match	C004000
pVUTI263_0	1	59763	IncI2	IncI2	NC_019039_00065
pVUTI264_0	1	2275	No Match	No Match	C031654
pVUTI264_1	2	786	No Match	No Match	C024485
pVUTI264_2	1	5294	Col156	Col156	C018967
pVUTI264_3	1	2744	Col440I	cluster_2335	C018223
pVUTI265_0	1	1583	No Match	No Match	C024664
pVUTI266_0	1	5290	Col156	cluster_2131	C023898
pVUTI269_0	1	112755	No Match	cluster_488	C041569
pVUTI269_1	1	69415	IncFII	IncFIA	NC_007675_00027
pVUTI272_0	2	1380	IncFIA	IncFIA	NC_019094_00068
pVUTI272_1	1	32777	IncN2	IncN	NC_015872_00010
pVUTI272_2	1	5294	Col156	Col156	C018967
pVUTI272_3	1	1692	Col(MG828)	Col(MG828)	C029109
pVUTI273_0	2	7977	IncFIA	IncFIA	NC_022651_00077
pVUTI274_0	1	1367	No Match	No Match	C018984
pVUTI276_0	1	43135	IncX1	IncX1	NC_017624_00009
pVUTI276_1	1	10797	Col156	cluster_2131	NC_017647
pVUTI278_0	2	3089	IncI1	IncFII	NC_022267_00069
pVUTI278_1	1	820	IncFIB(A001918)	IncFIB	-
pVUTI278_2	1	11116	No Match	No Match	NC_019342_00051
pVUTI278_3	2	11049	No Match	cluster_2401	NC_022662
pVUTI278_4	1	10208	No Match	No Match	C019281
pVUTI278_5	1	2240	Col(BS512)	Col(BS512)	C030115
pVUTI279_0	2	1609	IncFIB(A001918)	IncFIB	C012492
pVUTI279_1	1	5294	Col156	Col156	C018967
pVUTI279_2	1	1676	Col(MG828)	Col(MG828)	GQ900404
pVUTI280_0	1	10781	No Match	No Match	C012265
pVUTI280_1	1	9272	No Match	No Match	C004000
pVUTI280_2	1	1597	No Match	No Match	C031654
pVUTI280_3	1	1132	No Match	No Match	C010192
pVUTI282_0	2	5855	IncFIA	IncFII	-
pVUTI286_0	2	543	No Match	No Match	C014084
pVUTI286_1	1	22355	IncH	IncHI1B	C022733
pVUTI286_2	1	18410	No Match	No Match	C014083
pVUTI286_3	2	1830	No Match	No Match	C024485
pVUTI286_4	1	15992	No Match	No Match	C022733
pVUTI286_5	1	8066	ColRNAI	cluster_2350	-
pVUTI286_6	1	5294	Col156	Col156	-
pVUTI286_7	1	4197	No Match	cluster_1778	MOBQ
pVUTI288_0	1	63241	IncFII(29)	IncFIA	NC_007675_00027
pVUTI288_1	1	794	No Match	No Match	C031654
pVUTI288_2	1	10797	Col156	cluster_2131	NC_017647
pVUTI288_3	1	5280	No Match	cluster_2350	NC_018996
pVUTI290_0	1	2017	IncH	IncHI1B	C035313
pVUTI291_0	2	1531	No Match	No Match	C031654
pVUTI291_1	1	4900	No Match	ColRNAI_cluster_1987	MG649064
pVUTI291_2	1	1633	Col(MG828)	Col(MG828)	C023506
pVUTI292_0	1	167	IncFIB(A001918)	IncFIB	NC_019094_00090
pVUTI292_1	1	3264	No Match	cluster_2335	C025238
pVUTI295_0	2	1833	IncFIA	IncFIA	NC_008460_00097
pVUTI295_1	1	5294	Col156	Col156	C018967
pVUTI295_2	1	3172	No Match	cluster_2335	C016527
pVUTI295_3	1	1676	Col(MG828)	Col(MG828)	GQ900404
pVUTI298_0	1	88235	IncI1	IncI1/B/O	NC_015965_00072
pVUTI300_0	1	79443	IncFII(Coo)	IncFIA	NC_007675_00027
pVUTI300_1	1	2717	ColVC	ColVC	AB027308
pVUTI302_0	1	14166	No Match	No Match	C011335
pVUTI302_1	1	13612	No Match	No Match	C015072
pVUTI302_2	1	12501	No Match	No Match	NC_007675_00027
pVUTI307_0	1	36547	No Match	No Match	C017280
pVUTI307_1	1	33951	IncX1	IncX1	NC_017624_00009
pVUTI307_2	1	255	No Match	No Match	C024485
pVUTI307_3	2	1953	No Match	No Match	C031654
pVUTI307_4	1	10977	No Match	cluster_2350	NC_020251_00005
pVUTI307_5	1	10295	IncFIB(A001918)	IncFIB	LT985303
pVUTI307_6	1	5280	No Match	cluster_2350	NC_018996
pVUTI307_7	1	4201	No Match	cluster_1778	NC_013327
pVUTI307_8	1	4014	No Match	cluster_2350	NC_001537
pVUTI307_9	1	2200	No Match	No Match	C045788
pVUTI308_0	1	4175	No Match	No Match	A010962
pVUTI308_1	2	2101	No Match	No Match	C019281
pVUTI308_2	1	6901	Col156	cluster_2141	MOBQ
pVUTI308_3	1	5292	Col156	cluster_2131	C023837
pVUTI308_4	1	2228	Col(BS512)	Col(BS512)	C023648
pVUTI312_0	1	20982	No Match	No Match	NC_016817
pVUTI312_1	1	1673	Col(MG828)	Col(MG828)	JN985534
pVUTI313_0	1	5292	Col156	cluster_2131	C040268
pVUTI313_1	1	4199	No Match	cluster_1778	NC_010672
pVUTI313_2	1	1169	No Match	No Match	C024485
pVUTI314_0	1	13515	Col156	cluster_2131	NC_017647
pVUTI315_0	1	10248	IncFII	IncFIA	NC_019094_00090
pVUTI315_1	1	19470	IncFIA	IncFII	NC_006816
pVUTI315_2	1	6774	No Match	cluster_2350	C018943
pVUTI315_3	1	5290	Col156	cluster_2131	C023898
pVUTI317_0	1	33636	No Match	IncX4	-
pVUTI317_1	2	4493	No Match	No Match	C031654
pVUTI317_2	1	5758	No Match	cluster_2401	NC_019078
pVUTI318_0	1	5758	No Match	cluster_2401	NC_022662
pVUTI320_0	2	3502	IncFII	IncFIA	NC_017054_00096
pVUTI324_0	2	1795	IncFIB(A001918)	ColRNAI_cluster_1857	-
pVUTI324_1	1	2228	Col(BS512)	Col(BS512)	C030115
pVUTI324_2	1	1673	Col(MG828)	Col(MG828)	JN985534
pVUTI325_0	1	2228	Col(BS512)	Col(BS512)	C030115
pVUTI325_1	1	1586	Col(MG828)	Col(MG828)	C023264
pVUTI332_0	2	1133	IncY	IncY	C024485
pVUTI332_1	1	1563	IncFII(RSB107)	IncFIA	mobilizable
pVUTI332_2	1	3956	No Match	cluster_2401	NC_001537
pVUTI333_0	2	1588	IncFIA	IncFIB	NC_022267_00069
pVUTI333_1	2	1443	No Match	No Match	C031654
pVUTI333_2	1	5291	Col156	cluster_2131	C040268
pVUTI333_3	1	4199	No Match	cluster_1778	MOBQ
pVUTI333_4	1	2240	Col(BS512)	Col(BS512)	C030115
pVUTI334_0	1	110295	No Match	cluster_488	C041569
pVUTI334_1	1	5153	No Match	cluster_2350	C010195
pVUTI335_0	1	137926	No Match	No Match	C019456
pVUTI335_1	1	128	No Match	No Match	conjugative
pVUTI335_2	1	12575	IncFIB(A001918)	IncFIB	LT985303
pVUTI335_3	2	4328	No Match	No Match	NC_009791
pVUTI335_4	1	5294	Col156	Col156	C018967
pVUTI337_0	1	31891	IncX4	IncX4	-
pVUTI349_0	2	1695	IncB/O/K/Z	IncFIA	MOB
pVUTI349_1	1	93488	No Match	cluster_2164	C041570
pVUTI349_2	1	5758	No Match	cluster_2401	NC_019078
pVUTI349_3	1	4219	Col8282	cluster_1778	NC_016036
pVUTI349_4	1	1676	Col(MG828)	Col(MG828)	GQ900404
pVUTI349_5	1	1586	Col(MG828)	Col(MG828)	C023264
pVUTI350_0	1	526	No Match	No Match	C035506
pVUTI350_1	2	1068	No Match	No Match	C019281
pVUTI352_0	2	4880	No Match	No Match	NC_003789
pVUTI353_0	2	3983	IncFIA	IncFIA	C024288
pVUTI353_1	1	4200	No Match	cluster_1778	NC_013327
pVUTI364_0	1	14698	No Match	No Match	C010123
pVUTI366_0	1	794	No Match	No Match	C031654
pVUTI366_1	1	1132	No Match	No Match	C010192
pVUTI369_0	1	25710	No Match	No Match	NZ_AGTD01000004_00099
pVUTI369_1	1	23331	IncI2	IncI2	C042249
pVUTI369_2	1	13565	IncFII(Coo)	IncFIA	NC_017658
pVUTI369_3	1	11917	No Match	No Match	C045020
pVUTI369_4	1	11584	No Match	No Match	-
pVUTI369_5	1	5727	No Match	No Match	C045020
pVUTI371_0	1	13014	No Match	No Match	LT985303
pVUTI371_1	1	10363	Col156	cluster_2131	NC_017647
pVUTI377_0	1	794	No Match	No Match	C031654
pVUTI380_0	2	1392	No Match	No Match	C031654
pVUTI380_1	1	1601	Col(MG828)	Col(MG828)	C018359
pVUTI384_0	2	200	IncFIB(A001918)	IncFIB	NC_022267_00069
pVUTI384_1	2	133	No Match	No Match	C031654
pVUTI384_2	1	280	No Match	No Match	C031654
pVUTI384_3	2	461	No Match	No Match	C031899
pVUTI384_4	1	224	No Match	No Match	C031654
pVUTI384_5	1	6265	Col156	Col156	A017615
pVUTI384_6	1	5329	No Match	cluster_2358	FN649415
pVUTI384_7	1	1060	No Match	No Match	C010192
pVUTI388_0	1	9272	No Match	No Match	C004000
pVUTI389_0	1	39418	IncB/O/K/Z	IncI1/B/O	C032260
pVUTI389_1	1	37004	No Match	No Match	NC_014843_00041
pVUTI389_2	1	25227	IncFII	IncFIA	-
pVUTI389_4	1	30649	No Match	No Match	NC_007675_00027
pVUTI389_5	1	13245	No Match	No Match	C041358
pVUTI389_6	1	11773	No Match	No Match	C025918
pVUTI389_7	1	5758	No Match	cluster_2401	NC_022662
pVUTI390_0	1	58937	IncB/O/K/Z	IncK2/Z	NC_014843_00041
pVUTI390_1	1	36751	No Match	No Match	NC_007675_00027
pVUTI390_2	1	14965	IncFIB(A001918)	IncFIB	C011418
pVUTI390_3	1	12697	IncFII	IncFIA	-
pVUTI390_4	1	5780	No Match	No Match	C031654
pVUTI395_0	1	91997	IncB/O/K/Z	IncK2/Z	NC_014843_00041
pVUTI397_0	1	16430	No Match	No Match	C031654
pVUTI397_1	1	4639	IncQ1	IncQ1	GQ379901
pVUTI397_2	1	5557	Col440II	ColRNAI_cluster_1987	C016722
pVUTI397_3	1	5294	Col156	cluster_2131	C034960
pVUTI397_4	1	3399	No Match	cluster_2350	C016713
pVUTI397_5	1	2717	ColVC	ColVC	AB027308
pVUTI397_6	1	2228	Col(BS512)	Col(BS512)	C030115
pVUTI397_7	1	1132	No Match	No Match	C010192
pVUTI398_1	2	3679	IncFIB(A001918)	IncFIA	NC_009837_00049
pVUTI399_0	2	882	No Match	No Match	C031654
pVUTI399_1	1	1120	No Match	No Match	C023352
pVUTI399_2	1	2226	No Match	No Match	EF015636
pVUTI399_3	1	509	No Match	No Match	C031654
pVUTI399_4	1	3577	No Match	No Match	KX523904
pVUTI399_5	1	10921	No Match	No Match	A019857
pVUTI399_6	1	1714	No Match	No Match	LT985313
pVUTI403_0	1	262	No Match	No Match	C014200
pVUTI403_1	1	40132	IncFIB(A001918)	IncFIB	-
pVUTI403_2	1	54189	IncFII(29)	IncFIA	NC_007675_00027
pVUTI404_0	1	13659	No Match	No Match	C020521
pVUTI404_1	1	3058	No Match	cluster_2350	LT985294
pVUTI409_0	1	10878	No Match	No Match	C012265
pVUTI409_1	1	1132	No Match	No Match	C010192
pVUTI410_0	1	43748	recA	cluster_1367	C011598
pVUTI410_1	1	200	IncN	IncN	NC_008612_00190
pVUTI410_2	2	348	No Match	No Match	MN101855
pVUTI410_3	1	5294	Col156	Col156	C034960
pVUTI415_0	1	25763	IncFII(29)	IncFIA	-
pVUTI415_1	1	15981	No Match	No Match	NC_007675_00027
pVUTI415_2	1	1217	Col156	cluster_2131	C014087
