# Supplementary material for: The Role of Mobile Genetic Elements in Virulence Factor Carriage from Symptomatic and Asymptomatic Cases of Escherichia coli Bacteriuria
Source: Microbiol Spectr. 2023 May 17;11(3):e04710-22. doi: 10.1128/spectrum.04710-22 (PMC10269530; doi:10.1128/spectrum.04710-22)
Supplement: Supplemental file 3 — Sequence file in FASTA format. Download spectrum.04710-22-s0004.txt, TXT file, 0.2 MB [file spectrum.04710-22-s0004.txt]

>aer_Aerotaxis receptor
TTAATGCAGCACCGTCACCGCGTCTTCCAGTCGGCTGGCGCGGTGTTTCACCATCGCCGACACCTGCGCACTCTCTTCCACTAACTCGGCGTTTTTCTGGGTGATGAGATTAAGCTCATCCACTGCACGGGTCAGGCTGGAAAGCCCATCGGCCTGTTCCAGCGTTGAATGGCTAATCTGAGCTATCAACTGGGTGACGTTTTTTACCTGCGCCACAATATCTTCCATCGTCCGTCCGGCGGCGTGTACCTGCTGCGAACCAGATTGCACCTTATCAGCACTGGCATCAATCAGCTTGCGAATATCGTTGGCAGCATTGGCGCTGCGGCTGGCTAAATGACGCACTTCCCCCGCCACCACTGCAAAACCTTTGCCCTGTTCGCCGGCACGCGCCGCTTCCACCGCCGCATTCAGGGCCAGAATATTGGTCTGAAACGCAATATCGTTAATCAGCGAAGTAATGGTGCCAATGCGCTGGGTACTGTCGGCAATATCGTCCATTGTCTTGATCACCGTAGTCATCGCCTCCCCGCCCTGCACTGCCGCATTACTGGCGGTGATAGAAAGTTTATCGGCAGCCGACGCCGTGGCAGAGTTCTGTTTCACCGACGCCGCCATTTGGTTCATGGTCGCCACCGTTTGCTGAACGTTATCAACTGTCTGCTGGGTATGTTCGTTCAGTTCATCGGTGCCTTTCGCCAGCGTCTCACTGCCATTTCTGACACTGGACACCTGGCTTGAGACATCGTTAATTAGCCAACGGCACATCAGGCCAAGCTGCCCTACCGCGCGTAATGTCAGCCCCAGCTCATCGCTGCGATTCAGATGCTCAACACTATTACGCTCTCCGGTCGCCACCTTCAGTGCCTGACGGGCGACATTTTCTATCGGGCGGACAATCTGCCATTCAAAACAGGCGCTTGCCAACAATACCACTAACGCACAGAGGATATACGTCACCACCGGGGCAGCAACAAACCAAAGCATGACCGCCAGCAAGATAAACATCAGGGTCATCACGCCACGCGCCCGCCAGCGAAGCGGTAATGAAGGCAGTTTACCCAGCCAGCCTTTACGCACCACCAGGCCTTTATGAATACGCTTACTGGTACGTCCGGCGTTCAACGCTTTGTACAGCGGCTCCACCGCCGCGATCTCTTCATCCGTCGCCCGGGTACGAATCGACATATAGCCACTGATTTTTCCCTCGCGCACCATCGGTACCGCATTGGCCCGCACCCAATAATGGTCGCCATTTTTGCGGCGATTTTTCACGATGCCGCTCCAGGGCTCCCCTTTTTTCAGGGTGAACCACATATCCGCAAACGCCGCTTTTGGCATATCCGGGTGACGCACCATGTTGTGCGGTTGACCCTGTAACTCCTGCAAGGTATAGCCGCTCACCTGCACAAAAGTGTCATTAGCATGAGTGATATAGCTTTGCAGATCGGTAGTGGACATCAGAGTGGTGTCGTCCGCCAGCGGGGTATTTTGCTGGGTGACATACGGATGAGAAGACAT
>afaA_AFA-III adhesion operon regulator
AATGAGGGAGCGATATCTGTATCTTGCTGACACCCCTCAGGGGATACTGATGTCCGGTCAGGTGCCGGAATATCAGTTCTGGTTACTGGCTGAGATATCGCCGGTACACAGTGAGAAGGTTATTAATGCGCTGAGGGATTATCTGGTAATGGGATATAACCGTATGGAGGCCTGCGGGCGTCATGGTGTGTCGCCGGGATATTTTTCTGGTGCACTGAAGCGGTTTCAGCGGGTCAGTCAGACGGTATACAGGCTGGTGCCTTTTTATTTCCCGGAGGCGGGTCATGAAGTTCACAGGGGAGAGTGA
>afaB_Chaperone protein afaB
ATGAAAATGCGGGCTGTGGCTGTGTTCACCGGCATGCTGACGGGAGTGTTATCAGTGACAGGTTTGCTGTCAGCGGGGGCATATGCCGCCGGGGGAGAAGGGAATATGTCTGCATCCGCGACGGAGACAAACGCCAGAGTATTCTCGCTGCATCTGGGGGCCACGCGGGTGGTTTACAACCCGGCCTCGTCGGGGGAGACGCTGACGGTGATTAATGACCAGGACTATCCGATGCTGGTGCAGTCGGAGGTGCTGAGTGAGGACCAGAAGAGTCCGGCGCCTTTTGTGGTGACACCACCGTTGTTCCGTCTTGATGGTCAGCAGTCGAGTCGTCTGCGTATTGTCAGGACGGGCGGGGAGTTTCCGTCAGACCGTGAGAGTCTGCAGTGGATTTGCGTGAAAGGCATTCCGCCGAAGGAGGATGACAGGTGGGCGGAAGGGAAGGACGGGGAGAAGAAGGCTGACAAAGTCTCCCTGAATGTACAGCTTTCAGTGAGCAGCTGCATCAAGCTGTTTGTTCGTCCGCCGGCGGTGAAGGGGCGACCGGATGATGTGGCCGGCAAGGTGGAGTGGCAGAGGGCCGGCAACAGGCTGAAGGGGGTTAACCCGACGCCGTTTTACATCAACCTGTCCACGCTGACGGTGGGGGGTAAGGAAGTGAAGGAGCGTGAATATATTGCGCCGTTTTCCTCCCGTGAATATCCGCTGCCTGCGGGGGCATCGGGTAAGGTTCAGTGGAAGGTGATAACGGATTACGGCGGGACCAGTAAGCAGTTTGAGGCAGAGCTGAAGGGTTGA
>afaC_Outer membrane usher protein AfaC
ATGCGTGATACTTCTTCAGGGCGGATGAAAACGGGGGTGACAGGGCTGGCGCTGGCTGTGATGGTGGCCTGTGTGATGTTTCGTGCGGAGAGTGGTATTGCGCGCACCTACTCCTTTGATGCGGCCATGCTGAAAGGTGGCGGTAAGGGGGTGGACCTGACCCTGTTTGAGGAAGGTGGGCAGTTACCCGGCATTTATCCGGTTGACATTATCCTGAATGGTTCCCGTGTGGATTCACAGGAGATGGCCTTTCACGCGGAGAGGGACGCGGAGGGCAGGCCTTATCTGAAGACCTGTCTGACCCGTGAGATGCTGGCGCGTTACGGGGTCAGGATTGAGGAATATCCGGCGTTGTTCCGTGCATCCGGAGAGGGTCGTGGTGCCTCCGTGGCGGAGGAGGCCTGTGCTGACCTGACGGCGATACCGCAGGCCACGGAGAGTTATCAGTTTGCTGCCCAGCAGCTGGTTCTGGGTATCCCTCAGGTGGCACTGCGTCCGCAGCTGAGGGGGATTGCGCCGGAGGCGTTATGGGATGATGGCATTCCGGCTTTTCTGCTGAACTGGCAGGCGAATGCGGGGCGCAGTGAGTACCGGGGTTACGGGAAGCGTGTCACGGACAGTTACTGGGTCAGTCTGCAGCCGGGAATCAACATTGGACCCTGGCGTGTTAGGAACCTGACCACCTGGAACAGGTCATCCGGTCAGTCGGGAAAATGGGAGAGTTCATACATACGTGCTGAGCGGGGGCTGAACGGGATAAAGAGTCGCCTGACGCTGGGTGAGGATTACACGCCGTCAGACATTTTTGACAGTGTGCCTTTCCGGGGTGCGATGATGAGTTCTGATGAGAGCATGGTGCCTTATAACCTGCGTGAATTTGCGCCGGTTGTACGTGGCATTGCCCGGACACAGGCGCGGATAGAGGTGCGTCAGAACGGGTATCTGATACAGAGTCAGACGGTGGCGCCGGGGGCATTTGCCCTGACGGACCTGCCGGTGACGGGGTCCGGCAGTGACCTGCAGGTGACGGTGCTGGAATCAGACGGGACGGCGCAGGTTTTCACGGTGCCGTTCACCACGCCGGCCATTGCGCTGCGTGAGGGGTACCTGAAGTACAACGTCACGGCGGGTCAGTACCGTTCATCGGATGATGCGGTTGAGCACACGTCGCTGGGACAGGTGACGGCCATGTACGGTCTGCCGTGGGGGCTGACGGTGTACGGGGGGCTTCAGGGAGCGGAGCATTACCAGTCTGCGGCTCTGGGGCTTGGCTGGTCACTGGGGCGTCTGGGGGCGGTGTCGCTGGACACGACGCACTCCCGGGGGCAGCAGAAGGGACATGATTATGAGACCGGTGACACCTGGCGTATCCGTTATAACAAGTCGTTTGAGCTGACGGGGACGAGTTTTACGGCAGCGAGTTATCAGTACTCATCGGATGGTTACCATACGCTGCCGGACGTGCTGGACACCTGGCGTGATGACCGGTACGCATACCGTCACACGGAGAACCGGAGTCGCCGTACCACGCTGAGTCTGAGTCAGTCCCTGGGTCAGTGGGGCTATGTGGGACTGAACGGCAGCCGGGATGAGTACCGTGACAGACCGCACCGTGATTATTTTGGCGCGTCATACAGTACGTCCTGGAACAATATCTCGCTGTCGGTTAACTGGTCACGCAACCGCAACAGCGGCGGCTATTACGGTGGCTGGTCGCGTACGGAAGACAGTGTCAGTATGTGGATGAGTGTGCCGCTGGGACGCTGGTTTGGGGGGACGGATAACGACATCAGTGCCACGGCGCAGATGCAGCGTTCCACGGGACAGGATACCCGGTATGAGGCCGGGCTGAACGGACGGGCATTTGACCGCCGGCTGTACTGGGATGTCCGTGAGCAGATGGTGCCGGGCAGTGAGAGCCATGCTGACACCAGTCGTCTGAACCTGACGTGGTACGGGACATATGGTGAACTGACGGGGATGTACAGTTACAGCAGCACGATGCGCCAGCTGAACGCCGGGATGTCCGGCAGCATGGTGGCCCACAGTGAGGGGGTCACCTTTGGTCAGCGGACCGGGGATACGGTGGCACTGATTGCGGCACCGGGCGTGAGTGGTGCGTCTGTGGGTGGCTGGCCGGGTGTGAGAACGGATTTCCGGGGGTATACGCTGGCCGGTTATGCGTCACCGTATCAGGAGAACGTGCTGACACTGGACCCGACGACGTTTCCGGAGGATGCGGAAGTGCCGCAGACGGACAGTCGTGTGGTGCCGACGAAGGGGGCAGTGGTCCGGGCCGGATTCAGGACCCGTGTGGGTGGTCGTGCGCTGGTGAGTCTGGCCCGTCAGGACGGAACGCCGCTGCCGTTTGGTGCGGTGGTGACAGTTGAGGGCGAAGCGGGTCAGGCTGCGGGCTCAGCCGGTGTGGTGGGAGACCGTGGTGAGGTGTACCTGAGCGGGCTGAAGGAAAGCGGTAAGCTGAAGGCGCAGTGGGGAGAGAACAGTCTGTGCCATGCGGATTACCGTCTTCCGGAAGAGAAGGGGCCTGCGGGGATATTTCTGACCCGTACGGTGTGTATGTGA
>afaD_Protein AfaD
ATGAACGGGAGTATAAGGAAGATGATGCGTGTCACCTGCGGGATGTTACTGATGGTCATGAGTGGTGTGTCGCAGGCGGCTGAGCTCCACCTGGAGAGCCGGGGAGGTTCAGGAACGCAGCTGCGCGATGGTGCGAAGCTGGCGACGGGGCGGATTATCTGCCGGGAGGCGCACACGGGTTTTCATGTATGGATGAATGAGCGTCAGGTGGACGGCAGGGCGGAGCGCTATGTGGTGCAGAGTAAGGATGGTCGTCATGAGCTTCGTGTCAGGACAGGAGGAGATGGCTGGTCGCCGGTGAAGGGAGAAGGCGGGAAGGGGGTGTCGAGGCCCGGTCAGGAGGAGCAGGTTTTTTTTGATGTGATGGCGGACGGAAATCAGGACATTGCTCCTGGTGAATACCGGTTTTCGGTTGGCGGAGCCTGTGTGGTGCCACAGGAATAA
>afaE_Afimbrial adhesin
ATGAAAAAATTAGCGATCATAGGCGCAACCAGCGTAATGATGATGACCGGCACCGCTCAAGCCAATTTTACCAGCAGCGGCACCAACGGGAAGGTCGACCTGACTATAACCGAAGAATGCCGCGTGACAGTCGAGAGCAAAAGCGAGTCGTTCTTGCGAAGCGGCCTGGTCGCCAACAGGCACATCACTAACCTCGGGATCCAATCCACGGGGTGTGGGACAGGACAACGTGTCGCGCTCAAGCTTGGCGCGGGCTCGTACGACGACACGAACGGGGCGCACATGACGCACGAAAACGGCACTGACAAGCTTCTGGTGAGTATGGGCTCTGCGACGGGCGATGGGACCCAAGACGGCGGTGTATATTATATCAACCGGGACGGGAACTGGAACGGGCAGATGGTGTTCATCGTACGAAATGACCAACAGCACCTACCAACCGGCAAGTACACCCTGAACCTCGAAGGCGGGTTCTGGACAAAATAA
>ast_Heat stable enterotoxin
ATGCCATCAACACAGTATATCCGGAGACCCACATCCAGTTATGCATCGTGCATATGGTGCGCAACAGTCTGCGCTTCGTGTCATGGAAGGACTACAAAGCCGTCACTCGCGACCTG
>aufA_Auf major fimbrial subunit
ATGAAATTCAATTTATCTAATTTATCCGCAGTATTACTGGCATCAGGTATGCTGATGTCTACTGCGGTAACCGCAGCACCCGGCGATGCAGCACAATTTGGTGGAGCGGATACTGACTGGAGCACCGTTGATTATCCCAGGCTCACTGATATGGATGACAACGTTGATTCAATGGGGGGGAAAATCCGCTTTACTGGCCGTGTAGTGAAAGCTACCTGTAAGGTCGCAACCGATTCAAAACAGATTGAAGTTGTCCTGCCGGTTGTGCCTTCCAACCTTTTCACTGGTATCGATGTAGAAGCACAGGGGGCGAGCAACCAGACCGATTTCAATATTAATCTGACCGAATGTAGCAATACAGAGGATCAGAAAATTGAGTTCCGCTTTACCGGTACCGCAGATAGCGCTAATAAAACGCTCGCTAACGAAGTAGAAGGATCAACGGATGCTGACAACAGCGGCAATGCGGGGGCGACTGGTGTAGGGATTCGAATTTACTCCAAAGGTACGACGAATAATGGTCTGATTAACCTGAATACTACTGCGGCAGAGGGTGGCGCCTCCACCGCCGCTTATACAATTCCAGGAAATGCTACGACCCATGATTTCAGTGCGGCCTTTACTGCAGGTTATGCTCAAAACGGTAGCACTGTTGCACCAGGTGTAGTTAAGTCAACAGCAAGTTTTGTTGTGCTGTACGAGTAA
>cba_colicin B
ATGAGTGATAATGAAGGTAGTGTACCGACAGAAGGTATTGATTACGGGGACACAATGGTTGTGTGGCCGTCAACAGGACGAATTCCGGGCGGTGATGTGAAACCCGGAGGCTCATCAGGTCTCGCTCCATCCATGCCTCCGGGATGGGGGGATTACAGCCCACAAGGTATCGCACTTGTACAAAGTGTTCTTTTTCCTGGAATTATTCGCCGGATTATTCTTGATAAGGAACTTGAAGAGGGAGACTGGTCGGGATGGTCTGTCAGTGTGCATAGCCCCTGGGGAAACGAGAAAGTTTCCGCTGCACGAACAGTTCTTGAAAATGGTTTACGTGGTGGTTTGCCAGAACCGTCTCGCCCGGCTGCTGTTTCTTTTGCCCGTCTGGAGCCAGCTTCCGGAAATGAGCAAAAAATTATTCGTCTTATGGTTACACAGCAACTGGAGCAGGTAACGGATATCCCTGCCAGCCAGTTACCAGCAGCGGGTAATAATGTACCGGTAAAATATCGTCTGACGGACCTTATGCAGAATGGTACACAATATATGGCTATTATCGGAGGTATTCCGATGACAGTGCCAGTAGTGGATGCCGTTCCAGTTCCGGACCGGAGTCGTCCGGGAACCAATATTAAAGATGTTTACAGTGCCCCTGTATCACCAAATCTACCGGACCTGGTATTAAGTGTGGGTCAGATGAATACTCCAGTTCGGTCTAATCCCGAAATCCAGGAAGATGGCATTATTTCTGAGACAGGGAATTATGTTGAGGCTGGTTATACGATGTCCAGTAATAATCATGATGTCATTGTCCGTTTTCCTGAAAGCAGTGGGGTTTCTCCGCTATATATTTCAGCCGTGGAGATTCTGGACAGTAATAGTTTAAGCCAGCGCCAGGAAGCCGAAAATAACGCAAAGGATGACTTCAGAGTCAAGAAAGAACAAGAAAATGACGAGAAGATGGTCCTGACAAAAACCAGCGAGGTCATCATTAGTGTCGGTGACAAAGTCGGGGAATATCTTGGAGATAAATACAAGGCGCTTTCCCGTGAAATTGCAGAGAATATAAATAATTTTCAGGGAAAAACGATTCGTAGTTATGATGATGCAATGTCTTCCATTAATAAGTTAATGGCTAACCCCAGCCTTAAAATAAATGCAACGGACAAAGAAGCCATTGTGAATGCGTGGAAAGCATTTAATGCTGAGGATATGGGGAATAAATTTGCTGCGTTGAGTAAGACGTTCAAAGCAGCAGATTATGCAATAAAGGCAAACAACATCAGGGAGAAGAGTATTGAGGGTTACCAGACTGGTAACTGGGGGCCATTAATGCTGGAAGTCGAGTCCTGGGTTATCAGTGGGATGGCATCTGCTGTAGCTCTCAGTTTGTTTTCTTTGACATTAGGCTCGGCCCTTATAGCCTTTGGTCTTTCGGCCACAGTTGTTGGTTTTGTTGGCGTAGTTATTGCAGGTGCTATTGGTGCATTTATCGATGATAAATTTGTTGATGAGTTGAATCACAAGATCATAAAATAA
>cdt_Cytolethal distending toxin
ATGGCTAACAAACGTACACCTATTTTTATAGCTGGAATCTTGATCCCCATTTTATTAAATGGTTGCTCATCAGGAAAAAATAAAGCTTATCTTGACCCCAAAGTTTTCCCTCCTCAAGTGGAAGGAGGACCAACCGTTCCTTCCCCCGATGAGCCCGGACTTCCATTGCCCGGGCCAGGACCGGCGCTGCCCACAAATGGCGCAATCCCTATCCCTGAACCAGGTACCGCACCCGCAGTATCTTTAATGAATATGGATGGCTCAGTTCTAACAATGTGGAGCCGCGGAGCTGGTTCATCGTTATGGGCGTATTATATCGGCGACTCCAATTCATTTGGGGAACTACGTAATTGGCAGATTATGCCCGGAACCAGGCCAAATACGATACAGTTTCGCAATGTAGACGTTGGTACCTGTATGACAAGTTTCCCAGGATTTAAAGGGGGAGTACAACTTTCTACAGCACCTTGCAAGTTTGGACCGGAACGTTTCGATTTCCAGCCAATGGCAACACGCAATGGTAATTACCAGTTAAAATCTTTATCTACAGGTTTATGCATCAGAGCGAATTTTTTAGGAAGAACACCATCATCTCCGTACGCAACGACATTAACAATGGAGCGTTGCCCATCAAGTGGAGAGAAAAACTTTGAATTCATGTGGTCCATAAGCGAACCATTAAGGCCTGCTCTGGCCACTATTGCCAAGCCAGAAATACGCCCATTTCCACCACAGCCAATAGAACCAGATGAGCATTCAACTGGAGGAGAACAATGAAAAAATATATTATATCTCTGATAGTGTTTTTATCATTTTACGCTCAAGCAGATTTAACTGATTTTCGCGTTGCGACCTGGAATCTTCAAGGTGCATCCGCTACGACTGAAAGTAAATGGAATATAAATGTCCGGCAATTAATTTCTGGTGAAAATGCTGTAGACATTTTAGCTGTACAAGAGGCAGGCTCTCCGCCGTCAACGGCTGTAGATACAGGTACACTTATTCCTTCCCCAGGAATTCCCGTCCGAGAGCTTATCTGGAACTTGTCGACAAATAGCAGGCCACAGCAAGTATATATATATTTTTCCGCTGTTGATGCCCTCGGTGGAAGAGTCAATCTTGCTCTGGTTAGCAATCGGCGGGCCGATGAAGTGTTTGTTCTTAGTCCTGTAAGACAAGGTGGACGACCATTGCTTGGCATACGAATTGGTAATGATGCATTTTTCACTGCACACGCCATAGCTATGCGAAACAATGATGCCCCGGCTCTTGTTGAGGAAGTGTATAACTTCTTCCGCGACAGCAGAGACCCAGTACACCAGGCGCTTAACTGGATGATTCTTGGTGATTTCAACCGTGAACCTGCGGATTTAGAGATGAACCTTACTGTTCCCGTAAGAAGGGCATCAGAAATTATTTCACCAGCGGCGGCAACACAAACCAGCCAGCGAACATTAGATTATGCAGTAGCAGGAAACTCTGTGGCATTTAGACCATCTCCGCTACAAGCGGGAATTGTATATGGAGCCAGGAGAACTCAAATATCTTCAGATCATTTCCCTGTTGGCGTATCCAGACGATAAAAGAGGCTATCATAATGAAAAAATTAGCAATTGTTTTTACTATGCTGCTAATAGCTGGATGCTCTTCATCACAGGATTCAGCTAACAATCAGATAGATGAATTAGGAAAAGAAAACAATTCTCTATTCACATTCCGCAATATCCAAAGTGGCTTAATGATCCATAATGGATTACATCAGCATGGCCGAGAGACTATTGGATGGGAAATAGTCCCTGTGAAAACACCTGAAGAAGCACTTGTTACCGATCAAAGCGGGTGGATAATGATTCGAACGCCAAACACAGACCAATGTTTAGGGACGCCTGATGGAAGGAACCTGCTAAAAATGACGTGTAATTCAACAGCTAAGAAAACTTTGTTTTCTCTCATACCGTCAACAACAGGGGCAGTACAAATCAAAAGCGTTCTGTCTGGGCTTTGTTTCTTAGATAGTAAAAATAGCGGATTAAGTTTTGAAACGGGGAAATGCATTGCTGACTTCAAAAAACCATTTGAAGTTGTACCACAGAGCCATTTGTGGATGTTGAACCCATTAAATACTGAATCGCCTATTATTTAA
>cea_Colicin E
ATGGATAAAGTCACTGATAATTCTCCAGATGTGGAGAGCACAGAATCTACTGAGGGGTCATTCCCAACTGTTGGGGTTGATACTGGCGATACGATTACAGCGACGCTTGCAACTGGAACTGAAAATGTTGGTGGAGGCGGTGGAGCATTTGGTGGGGCCAGTGAAAGTTCTGCTGCGATACATGCAACCGCTAAATGGTCTACCGCGCAGTTGAAAAAACATCAGGCTGAACAGGCTGCCCGTGCTGCTGCGGCTGAGGCAGCATTGGCAAAAGCGAAATCTCAGCGTGATGCCCTGACTCAACGTCTCAAGGATATTGTTAATGACGCTTTACGTGCTAATGCCGCCCGTAGTCCATCAGTAACTGACCTTGCTCATGCCAATAATATGGCAATGCAGGCAGAGGCTGAGCGTTTGCGCCTTGCGAAGGCAGAGCAAAAAGCCCGTGAAGAAGCTGAAGCAGCAGAAAAAGCGCTCCGGGAAGCAGAACGCCAACGTGATGAGATTGCCCGCCAACAGGCTGAAACCGCGCATTTGTTAGCAATGGCGGAGGCAGCAGAGGCTGAGAAAAATCGACAGGATTCTCTTGATGAAGAGCATCGGGCTGTGGAAGTGGCAGAGAAGAAGCTGGCTGAGGCTAAAGCTGAACTGGCGAAGGCCGAAAGCGATGTACAGAGTAAGCAAGCGATTGTTTCCAGAGTTGCAGGGGAGCTTGAAAACGCTCAAAAAAGTGTTGATGTGAAGGTTACTGGATTTCCTGGATGGCGTGATGTTCAGAAAAAACTGGAGAGACAATTGCAGGATAAGAAGAATGAATATTCGTCAGTGACGAATGCTCTTAATTCTGCGGTTAGCATTAGAGATGCTAAAAAAACAGATGTTCAGAATGCTGAGATAAAATTAAAAGAAGCTAAGGATGCTCTTGAGAAGAGTCAGGTAAAAGACTCTGTTGATACTATGGTTGGGTTTTATCAATATATAACCGAACAATATGGGGAAAAATATTCCAGAATAGCTCAGGATTTAGCTGAAAAGGCGAAGGGTAGTAAATTTAGTAGTGTTGATGAAGCTCTTGCTGCATTTGAAAAGTATAAAAATGTACTGGATAAGAAAATCAGTAAGGTTGATCGGGATGCTATTTTTAATGCGTTAGAGTCTGTTAATTATGATGAGTTATCTAAGAATTTAACGAAGATATCAAAGTCGCTTAAAATCACTAGTCGAGTATCTTTTCTATATGATGTTGGTTCTGATTTTAAAAATGCAATAGAAACTGGTAACTGGCGACCTTTGTTTGTCACGCTGGAGAAAAGTGCGGTCGATGTAGGTGTGGCAAAAATTGTGGCATTAATGTTTAGTTTTATTGTTGGTGTGCCTCTTGGTTTCTGGGGGATTGCAATTGTCACAGGTATTGTTTCTTCTTACATAGGGGATGATGAGTTGAACAAACTTAATGAGTTGTTAGGGATTTAA
>cia_Colicin Ia
ATGTCTGACCCTGTACGTATTACAAATCCCGGTGCAGAATCGCTGGGGTATGATTCAGATGGCCATGAAATTATGGCCGTTGATATTTATGTAAACCCTCCACGTGTCGATGTCTTTCATGGTACCCCGCCTGCATGGAGTTCCTTCGGGAACAAAACCATCTGGGGCGGAAACGAGTGGGTCGATGATTCCCCAACCCGAAGTGATATCGAAAAAAGGGACAAGGAAATCGCAGCGTACAAAAACACGCTCAGCGCGCAGCAGAAAGAAAATGAGAATAAGCGCACTGAAGCCGGAAAACGCCTCTCTGCGGCGATTGCTGCAAGGGAAAAAGATGAAAACACACTGAAAACACTCCGTGCCGGAAACGCAGATGCCGCTGATATTACACGACAGGAGTTCAGACTCCTGCAGGCAGAGCTGAGAGAATACGGATTCCGTACTGAAATCGCCGGATATGATGCCCTCCGGCTGCATACAGAGAGCCGGATGCTCTTTGCTGATGCTGATTCTCTTCGTATATCTCCCCGGGAGGCCAGGTCGTTAATCGAACAGGCTGAAAAACGGCAGAAGGATGCGCAGAACGCAGACAAGAAGGCCGCTGATATGCTTGCTGAATACGAGCGCAGAAAAGGTATTCTGGACACGCGGTTGTCAGAGCTGGAAAAAAATGGCGGGGCAGCCCTTGCCGTTCTTGATGCACAACAGGCCCGTCTGCTCGGGCAGCAGACACGGAATGACAGGGCCATTTCAGAGGCCCGGAATAAACTCAGTTCAGTGACGGAATCGCTTAACACGGCCCGTAATGCATTAACCAGAGCTGAACAACAGCTGACGCAACAGAAAAACACGCCTGACGGCAAAACGATAGTTTCCCCTGAAAAATTCCCGGGGCGTTCATCAACAAATCATTCTATTGTTGTGAGCGGTGATCCGAGATTTGCCGGTACGATAAAAATCACAACCAGCGCAGTCATCGATAACCGTGCAAACCTGAATTATCTTCTGACCCATTCCGGTCTGGACTATAAACGCAATATTCTGAATGACCGGAATCCGGTGGTGACAGAGGATGTGGAAGGTGACAAGAAAATTTATAATGCTGAAGTTGCTGAATGGGATAAGTTACGGCAACGATTGCTTGATGCCAGAAATAAAATCACCTCTGCTGAATCTGCGGTAAATTCGGCGAGAAATAACCTCAGTGCCAGAACAAATGAGCAAAAGCATGCAAATGACGCTCTTAATGCCCTGTTGAAGGAACAAGAGAATATCCTTAACCAGCTTGCCGGCATCAATCAGAAGATAGCGGAAGAGAAAAGAAAACAGGATGAACTGAAGGCAACGAAAGACGCAATTAATTTCACAACAGAGTTCCTGAAATCAGTTTCAGAAAAATATGGTGCAAAAGCTGAGCAGTTAGCCAGAGAGATGGCCGGGCAGGCTAAAGGGAAGAAAATACGTAATGTTGAAGAGGCATTAAAAACGTATGAAAAGTACCGGGCTGACATTAACAAAAAAATTAATGCAAAAGATCGTGCAGCGATTGCCGCAGCCCTTGAGTCTGTGAAGCTGTCTGATATATCGTCTAATCTGAACAGATTCAGTCGGGGACTGGGTTATGCAGGAAAATTTACAAGTCTTGCTGACTGGATCACTGAGTTTGGTAAGGCTGTCCGGACAGAGAACTGGCGTCCTCTTTTTGTTAAAACAGAAGCCATTATAGCAGGCAATGCCGCAACGGCTCTTGTTGCACTGGTCTTCAGTATTCTTACCGGAAGCGCTTTAGGCATTATCGGGTATGGTTTACTGATGGCTGTCACCGGTGCGCTGATTGATGAATCGCTTGTGGAAAAAGCGAATAAGTTCTGGGGTATTTAA
>cib_Colicin Ib
ATGTCTGACCCTGTACGTATTACAAATCCCGGTGCAGAATCGCTGGGGTATGATTCAGATGGCCATGAAATTATGGCCGTTGATATTTATGTAAACCCTCCACGTGTCGATGTTTTTCATGGTACCCCGCCTGCATGGAGTTCCTTCGGGAACAAAACCATCTGGGGCGGAAACGAGTGGGTCGATGATTCCCCAACCCGAAGTGATATCGAAAAAAGGGACAAGGAAATCACAGCGTACAAAAACACGCTCAGCGTGCAGCAGAAAGAGAATGAGAATAAGCGTACTGAAGCCGGAAAACGCCTTTCTGCGGCAATTGCTGCAAGGGAAAAAGATGAAAACACACTGAAAACACTCCGTGCCGGAAACGCAGATGTCGCTGATATTACACGACAGGAGTTCAGACTCCTGCAGGCAGAGCTGAGAGAATACGGATTCCGTACTGAAATCGCCGGATATGATGCCCTCCGGCTGCATACAGAGAGCCGGATGCTGTTTGCTGATGCTGATTCTCTTCGTATATCTCCCCGCGAGGCCAGGTCGTTAATCGAACAGGCTGAAAAACGGCAGAAGGATGCGCAGAACGCAGACAAGAAGGCCGCTGATATGCTTGCTGAATACGAGCGCAGAAAAGGTATTCTGGACACGCGGTTGTCAGAGCTGGAAAAAAATGGCGGGGCAGCCCTTGCCGTTCTTGATGCACAACAGGCCCGTCTGCTCGGGCAGCAGACACGGAATGACAGGGCCATTTCAGAGGCCCGGAATAAACTCAGTTCGGTGACGGAATCGCTTAAGACGGCCCGTAATGCATTAACCAGAGCTGAACAACAGCTGACGCAACAGAAAAACACGCCTGACGGCAAAACGATAGTTTCCCCTGAAAAATTCCCGGGGCGTTCATCAACAAATCATTCTATTGTTGTGAGTGGTGATCCGAGATTTGCCGGTACGATAAAAATCACAACCAGCGCGGTCATCGATAACCGTGCAAACCTGAATTATCTTCTGACCCATTCCGGTCTGGACTATAAACGCAATATTCTGAATGACCGGAATCCGGTGGTGACAGAGGATGTGGAAGGTGACAAGAAAATTTATAATGCTGAAGTTGCTGAATGGGATAAGTTACGGCAACGATTGCTTGATGCCAGAAATAAAATCACCTCTGCTGAATCTGCGGTAAATTCGGCGAGAAATAACGTCAGTGCCAGAACAAATGAACAAAAGCATGCAAATGATGCTCTTAACGCCCTGTTGAAGGAAAAAGAGAATATCCGTAGCCAGCTTGCTGACATAAATCAGAAAATAGCTGAAGAGAAAAGAAAAAGGGATGAAATAAATATGATAAAGGATGCCATAAAACTCACCTCTGATTTCTACAGAACGATATATGATGAGTTCGGTAAACAAGCATCCGAACTTGCTAAGGAGCTGGCTTCTGTATCTCAAGGGAAACAGATTAAGAGTGTGGATGATGCACTGAACGCTTTTGATAAATTCCGTAATAATCTGAACAAGAAATATAGCATACAAGATCGCATGGCCATTTCTAAAGCCCTGGAAGCTATTAATCAGGTCCATATGGCGGAGAATTTTAAGCTGTTCAGTAAGGCATTTGGTTTTACCGGAAAAGTTATTGATCGTTATGATGTTGCTGTGGAGTTACAAAAGGCTGTAAAAACGGACAACTGGCGTCCATTTTTTGTAAAACTTGAATCACTGGCAGCAGGAAGAGCTGCTTCAGCAGTTACAGCATGGACGTTTTCCGTCATGCTGGGAACCCCTGTAGGTATTCTGGGTTTTGCAATTATTATGGCGGCTGTGAGTGCGTTTGTTAATGATAAGTTTATTGAGCAGGTCAATAAACTTATTGGTATCTGA
>clb_Colibactin	biosynthetic pathway
TCAATTCTGCCCATTTGACGAATGAATTAGCTGATAGTCGTGGTGATAAAGTTGGGACTGCATAGGAAATAGTTCAATAGTTATTTTAGGGGTGATGAGTGGAGAGGCTAATGCGAGAAATGAGTTACATATTTTCCATTGAGAGAAATAAACAGGTGAACCTCTATATTTTGAAGTTAGTTTTTTATTTGTTAAATGAAATTCAATACAATCCAGTCCTAAAGATAGGCCTTTACCTCGATATTTGATGTAAGCTTCTTTGAGCGTCCACATTTTCCAAAAAAGTAATTGACCTTCATAACGAGGAAGTGAATCTATGTTAGTAGCTTCCTGTGGAGTAAAAAAATGCTGACTGATATTCAGATAAGAGTTGTCTAAATCTCTTATTTGTTCAATATCGACACCAAGCTCGCAGTGAGAACTAATAGCAACGGCTACTGTATCTATAGTATGGGAAAGGTTAAAAAAAATCTTTTTTGCCAACTGAGGAAAAACTATAAATGGTTTGCCATATTTGCACGTACTAAATTGCCATGATTGTAATGAGACATCAGGTTGATATCTTTTTAGTGCTGTTTTGAGCAGGATACGGCTTAAAATATAGAGTTCTTTATCACTCACAAAATGAAACTGATCATAGCGTTTTATTTCTTCCTCATTGAGATAGTGAAGGAAGTTATCTCTACTGGTTTGATGAAAAAAACTAGTGTGTCCAATTAATATATCAATCCTCATTTAGATAATCTCATTTCTGTTAGCAATGTGTATAGCGTGATTCGTATTCCGAGCTTGTATTTTATGTTTGATGTTTTTCACATGAAACTTTACTGTGTTTATTGATATGTTAAGATTATGTGATATTTGAGAGTACTCATCACCTTGTGCCAGCATGCGCAATACTTGTCTTTCACGCAGAGATAACGGGTTTTTTTCTTTGAACTTATCCATGTTTCCCCCCATCCTGAATGGTATCTGTGTATCTGTGTATCTGTGTATCTGTGTATCTGTGTATCTGTGTATCTGTGTATCTGTGTATCTGTGTATCTGTTGTTTTGGCAGTATTTAAGAGGAATTTACGATACAACGGTTTTTATGTAAATGGGAATTACGCATTATTTTCTATGTGGTGGCTGTATCAATTCATACCCGCTACATCATGTATGTACTGCATGACTTACATGTTTTTGCTTACAGACAGAATCTAATTCATTGAAGAAAAACATGTAATCAGAATATAAGGATTTTTTTGGGGTATTCCTGTAAGTGATAAAATGCAATATGATTATATGAATACGCAATAAAAAACTATACTTGCGGATAGGTGTGCCATTTAGAATAATCATGTTAAATAATCTATAAATCCGATAATAAGGTGATGGTTATGGATAATACCTCTGGAGATTTTCCATGTAATAAGATGGACACACGTAAGCAGTTACCGCTAACACCAAGTCAACAGGGGTTTTTATTCCATTCCTTAAAGGATAAGAAAAGGAGTAACTACCATGAGCATTTTACATGCATTTTTTCTCAGCATGTAGATAGCGCCCACTTCAAGTGGGCGCTGGAAACGTTATTTCGAAAGCATGAGTGTTTTCGCACTGATTATAACTGGGAGATTGATGAGCGCCCTTGTCAGGTGGTGAAGACCGATGTGTTGCCGGATATATATGTGTTAGACTGTGAGCAAGAGGAAATACGTTTTCTACTAGCTAATGATGACATTATCATTCCTGTCCCGCAGGATGACGGTATTGATGCTATAATTCCTCAACTGCTACAGGCTGATTTAAAATACCCATTTTCCTTGAAAACGATCCCAGTCCGGGCCTACCTTATTCAGTCAACGAAAGAAAGTGCTTTTATACTATCATACCATCATATTGTGATGGATGGCTGGAGCTTATCCCTTTTCATTAAACAGTTGCTCCAACTCTATGGAGCGGCTGTGGTCAGTGGTGTGAGGGATGATAGCGCCATTATCCCCTCATCTCTGAAACCCCTTGTAGACACACTGTCGGCCCGACGTCACACCTTTCAGCACGAATATTGGGCTGCATATCTTCGGGAGGGAACACCAACTTGTATCGTGCCGCTGTCACAATATCACACAGATACTGAAGCCGAGAACAATTCTTACGTTAATCAAACAAATCATGTGGAGATCAATTTGTCTCCGGATGTGTGTCAGAAAATACAGACGCTATGCAGCGATTATCGTATCACCCCCGCAGTAATCTTCTATGTGGCTTGGGGCATCCTGCTACAACGTTGGTGCTATGCTGACGATGTGTTATTCGGCGCGACAATATCAGGGCGAAATATACCAATTGATGGTATAGAAGAAACACTAGGGCTATTTATTAACACGTTGCCGCTGCGTCTGCGTGATGATGGGGCGACACTGTTGCAACACTTACAACGTATGCACCAAACACTAATAGCTCACTACAGCAATGAACATGATGCCTTAGCCAGCATACAACGGTTGGTACATAAAGAAGGTCATGCTGGTGATCTTTTTAATACCTTAGTGGTGTTGGAGAATTATCCCGTTGATATGACATTATTGTCATGCGCGTCGCCCGTGGCAATTCGCCATCTCAGTGTACATGAACAAACGCACTATCCGCTGACCTTGACCATCACTCAACAGAAGGGATTCCGTTTCAGTATTGCATATGCCCTTAACTACCTGACCAACAACATGGCGCAAGCGTTGCTGATGCACCTGAGTTATCTGCTTGAACAACTGGTGGACAATCCGCAGCGCCCCATTGCTGCGTTGGTAAACTTGTCCCCATGCCAGCAGGCGCAGGTACTTCAACCCTATCTGGAACGCATGGCATGCCGGGATTGGGATAGTCAATCCAACGTCATCGAACAATTTCATCAAGTTGCTGCGACTTCGCCAGCACAGGTCGCAGTGGTTGATGAATTGTGCGCGTTGACCTATTCGGAGTTGGCAGCACAAGCTGAGCAGCTCGCGGCTTATTTGGTACAGCAGGGTGTTATGGTTGGCGATACTGTAGGCATAATTAGCGAACGCCGGGTAAACACCGTGGTTGCCATCATCGCCATCATGTTGATCGGGGCTGCTTATGTGCCCATCAGCCCCGACTACCCAGTGGGTAGGATGCAGGAAATTATTGATGACAGCGGCTTGGCGCTGTTGCTGGTACATGGCAAACCGCTAGATGCATTAAACGTTGCGCAGAGTGACCTCTGTGCATTTCCCGTTGCGCCCTCGGTGGTATTTCCGGTTATCACACCAGATTCTCGCGCTTATGTGATTTATTCATCGGGGTCGACGGGTAAGCCAAAAGGTATCGCGGTGGCGCACCGCGGTTTATTGCGCCTGATACAAGGCGACAGCCCGCTGAAGGTGGAGAGCGGTGAGACAACGCTGCTGACCTGCCCATTTGAGTTTGATGTTTCGGTGTTTGAGATGTGGTCTACCTTGCTCAACCACGGCAAACTAGTATTACTCAGCAAACAGGCATTACTTGATATCGATCACATTCGCCGCACGATCGCTGATGAACAGGTGGCGCGCGCCTGGTTTACCTCATCCTTGTTTAACTCCTATGTGGCAGAAGGTGCCGATTTCTTCGGTATGTTACAACACATTACGGTGGGCGGCGAAGCAGTATCTGCGTGGCATGTCAACGACGTGATGCAAAAATACCCGCATCTGGTGGTGACAAACGGTTATGGGCCGACGGAAAACACTATTTTTACCACCGCATACCGTTTCAACGGGTTGCAACCCGCCCGAGTCCCGATAGGATACGCGGTACCGGGCACCTCGCTCTACATTACCGATCTCCATGGGCATTTGTTGCCTATCGGTGCCACCGGTGAACTAGTAGCGGGTGGAGTGGGGGTCGCCATCGGCTATCAGAACAACCCGGCGCTAAGTGCGACGGTTTTTGTCCCTGATCCTTTTATTCCCGGCGGTATGATGTACAAAACTGGCGATTATGCCCGGTTGCTGGATGATGGCTGTGTTGACTGTTTTGGGCGTAAAGACGGTCAAATTAAGATCAATGGACAACGAATTGAAACCGGAGAGATCGAGCAGCGCCTGCTGGAGTGCTCCGGCATTATCGAGGCGGTAGTGGTTCCTTACCGCGTACGTGAAACGCTGCATATTGCGGCAGTGGTCTGCGTCAATGATAGCTATGATGAGGTGGAAGTTCGAGGGCAATTGGCTGACAGATTGCCGCCATTCGCTATTCCGGAATCCTTGGTGGTGGTGACGGAGATTGCAAAAAGCCATAGTGGCAAGGCCGACTTGACGCAGTTGCGGTATCTCCTGCCCGCAACTCAGTGCAACGCCGTGTCCACCACGATATCAGAGGTGCATAGTGACATGGAACATGCGCTGCATGCTATCTGGCAACGCGTACTTGATAGACAAGACATTGATAGCAATGCCTCCTTTTTCGCCCTCGGTGGCACCTCATTGGATACCATCAGGGTTAAAGGGGATATTAAGCGGCAACTTGGCTTGGAGATTGATATTACCGATCTCTTTAAGTACCCAACGCTCACGGCGTTAGCACATTTTCTCGATACTGCCGTATCGCCGGAGGATGCAATTCCAACGCGTGCTGTTGTCTACAGCGACATGCCGGTGGCGATTGTCGGTATGGCGGGACGTTTCCCCGGTGCGGCGAATATTGCAGCGTTGTGGACGCTGGTTGTAGGAGGGGAATCGGGATTAACACTGTTCAGTGATGAAGAGTTGCGCGCGCATGGTGTGACACCTGACACGCTTAAACAAGCGAATTATATAAAAACCAAAGGGATTGTTGATGATCACGAATGGTTTGATGCGGATTTCTTTGGTTATACTCCCAACGAGGCGGAATGTATGGATCCGCAAATTCGCTTATTGCATCAGTGCTGCTGGCAAACTCTGGAACACGCTGGGTGCGATCCTGCCACCTTTACTGGTGCGATTGGCATTTATGCCGGACTGCTGACATCCCCCCACTGGCTTAATGCGGTAATGCAAGACACTACCGACTCTACCGCCCTGTACAAGGCCAGTATCCTGAATATCCATTCCGTCACAGCATTGATTGCCCATGCGCTTAACCTCACCGGCCCTGCCGTGACGCTTGACACCGCCTGCTCCACTTCGGCAGTGGCTATCCACCAGGCCTGCATCGCACTACGTAACCGGGATTGCGATGCGGCATTGGCGGGCGGCGTTTCTATCGAGATGCCTGCGTACCGGGGCTATGAATATCATGAAGGCATGATCAATGCGCGAGATGGTGTCTGTCGTCCTTTCGATAGCCAAGCCTCTGGCACAGTCACCGGTGATGGCTTAGGAATGCTGCTGCTAAAACGTCTGGACGACGCGCTGGCGGATCGGGACTGCATCTATGGTGTGATCAAAGGTTCGGCGGTCAATAATGATGGCAATAACAAAATCGGCTATACCGCGCCGAGTGTGATCGGGCAATCAACGGTAATCCGCACCAGTTTGCGCCGTGCCGGTTTTGATAGCGACAGTATCGGATTGGTGGAAGCGCACGGCACCGGTACGGTGCTGGGTGATCCTATTGAGTTACGTGCGCTTAATGAGGTGTTTGGCCCAACACCTGTTCCGTTTTGTGTGGTTTCAGCGCTGAAAAGTAATATTGGCCACCTCAACTCCGCTGCGGGAGTGGCGGGCGTCATCAAAACAACGCTCGCCCTGCATCATCAAGTGTTGCCACCAACAGCGCACTTTCGCCAACTCAATCCTGCTATAGATCTATCGCGTTCTGCATTGTACGTTAACCAGCAAGTCCAACCGTGGCCGTCGACGCGTCCTCGTCGTGCACTGGTGAGCTCCTTCGGCATCGGCGGCACCAATGCCAGCATCGCACTAGAAGCACATCAACATGAGGACGATCCTTCAGCGACGGGGGTACGCGACAGCTATCTGTTGTTGTTCTCCGCTAAAACACCCGCTGCGTTAGAGTTGCGCGTGGCCTCCACACTGGAATATGTCAAGCATGGAGTAGGGGTGCGCCTGCCGGATGTGGCTTATACATTGCAAACTGGACGCACAGCCTTTGACCATCGGCGGGCTTATTTGGTGAGTCGTGGGTCGAAAATCGATCTCTCCTGTGCCACGATATTGCAAGCGGAAATCTTCAATGGTCAGCGCACGACAGCGGAGATCTGCTTCATGTTTCCTGGTCAAGGTAGCCAATATCACGGCATGGCCAGCGCGCTCTATGCTCATCAACCCATGTTTCGCCAGCACATGGATCGCTGCTTTGCTGCATTCCAACGCTATTCGACGGTCGATCTCAAGGCGTTGTTGTTTGACGATGAGGATACGCGGGATATTGATCAAACGCAGTTCACACAACCAGCGTTGTTCTGTGTCGAATACAGCCTAGCGCGCACCTTGATTGATCTGGGGATTACGCCGGACAGTATGATCGGGCACAGTCTGGGCGAGTATGTTGCGGCCTGTATTGCTGGCGTATTTACTCTTGAGGATGCGCTGCACGTCATTGAGGCGCGCGGACGTTTGATGCAGTCCATGCGTCCCGGTAGCATGATGGCGGTCTACCTTAGTCGCGAACAGTTGACCCCATGGCTAGCTGCAGAACGGGGTATTGAACTGGCGGCTAATAATAGCGCGCATTTTTGCGTAGTCGCGGGCGAGCAGGCGGCCATTTCCCGTTTGAGCACACGCTTAGTCGAGGGCGGGATACAGCACAGGCGCCTGAAAACCTCTCACGCATTCCACTCGGCCATGATGACGCCGATGCTGCACGATTTTGCACAGTTGCTGGGGCAAATCCCGATGCACGCGCCGCACAAGCGCTTTATATCTAATGTAAGCGGTACATGGATTACTGAGGAGCAAGCTACCTCGCCGGATTACTGGGTGCAGCAAGTGCGCAACGCGGTGCTGTTTAGCGAAGGTGCGGCGCAACTGTTGGTACAACCCACGCTGTTTATCGAATGTGGGCCGGGTAATACGCTCTCTACCTTTATTCAAGGACATAACCAATACAGCGATCAGCCGACCCTGTTGACGCTACGCAAAGCCAACGCGGCGATCGATGATGAGCACATGTTGCATCGTACGCTGGCGGCGCTGTGGGTCAGGGGGGAGAATATTGATTGGAGACGCTTTAACCAGACGGCACTCGGCAAGCACATTCCATTGCCGGATTACCCCTTCGAACAGACTTATTACTATCGCTATGGTGCTGCACTTTCCGGTTATCGCCAGTATCCAAATCCTCTGCGCCGTCCGCAAGATGAGTGGCTCCAGCGTGTGCTGTGGCGGATGCACGACACATCCTTGCGGGAGGCGTTCTATGCGCCGGGCGAATTGATCATCATTATTAGTGCTGACGGCGACAAGTTACAGCAGACGCTGATGAGTAGTGGTGTCGACAGCATCACAATGCCGCTGCCGATATCGTCAGAGGACGACGTGTGGGATAATGACCGTATTCTGATGCATTTCCACGACATCTGCGCACTTTTAGCACACAAAACCTACCGACAGTTACATTGCTTGTATGCTCCCGGTGCGGAGGCAGGATCATCGTTGACACAGTCGCTCTCGGGACTTTATCGTGTTGCTCGCTGGTGTATGCACAGCACCACGCCGCTGGCGTCCTTAACAGTATTGACCCATGGTGCGTTTCGCGTACAGGAAGAGGATAATCCCGAACCGACGCTGGCAGCGTTGTCGGGCGCAGTAAACGTGTTTGCCCAAGAGCTGCACCCGACCGAAGTACGATTGATCGATATCGATGCGCAGAGCAGTGATGAGAATCTGAACTTGCTAACCCAGCGTCTGGCCCCGAAACAAGAAACGGTAATGGCGCTCAGGCAGGGGATGCTCTACCTGCGACGCTTTATCCCGACACGGCTGTTGGCGCACTTACCCCCTCAAACAGGGTGTATACCGGGCAACGTACTGTGGATTATCGGCGGTGAAAAGGGGATTGGCCGCATGATCGGCGAAGCGCTTGCTCAGCGTGAGGGAGTCCGTGTGGTACTGAGCAGCCGCACAGGTTATCACCATGAAGCGGTGCAGCAGGACGCATTAGACGTTATCCACTGCGACGTGACGCAGGCGGAGGCGGTTAGAGCTTGTCTGGCAACTCTGCTCGAACGCTATGGACGGTTGGATGGCGTGATTTTTGCTGCCGACGCTACCACCACATTGACACTGCATCAATTGAGCGAATCTGCGCTACGCGACACGCTAACGGTGAAAGAACGGGGTACTGCTAATGTGCTGCATGCGTTAGCGCAACGGAATCTGCTGGATGAGCGTCTGCTACTGCTGTTCTGTAACTCGTTGGCTGCCGTGAATGCGGAGATTGGCCAGACAGGCTATGCTACCGCCAGCGCCTATTTGGATGCACTGGCACAGCAACTGCGTACCCGCTACAAGGTGAATGCGCTCAGTATCGGGTTGGATGCATTGCGTGAGCAGGGCATGTTGTTGGATGCTATAAACGGCAGTGAATACGATGTCTTGCGTGGACTGCGCCCTTTGATGACGGGAACGTTGCTACAGGCTTATAAACAACAAGGGGCTGACACCAGCTACTACGCGCGATTATCCCCCGAGTCCGATTGGCTGCTGGATGAGCACCGGATATCCGGTATCGCCACGCTGCCGGGAACCGGCTATCTGGCGCTGGCGTATGAAGCTCTGCGCCATTACTTTGTGCAAGACCAAATCTGCATTGATGAATTGGTCTTTTTGGCACCGTTGACTGTGATGGACAACTGCAGTGTTGACGTTTTTGTTGACATTTCACCTAACGGGCAAGGAGTTAGTGTCGAGGTGAAATCAATGACGGAGCGCTTTAGTGGCACGTTAACAACCCATGCCAGAGGCAGGGCGACGCGTCTGATGGTAGACGATAATGTTGTGTGCGATCTCACGGGGCTGATGCGCGAGATGCACACTATCACTCCTCCAACAAAGGAATTATCGAGCACGCATTTCCACTATGGGCCGCGCTGGCACAGCGTACAACAACTGTATGGCAATACCGCCCAGACTCAGGTTTTCGCAACGCTGGCCCTGCCCACCGTTGCCGCTAATGATACGATCGCACTGCACCCTGCGCTGTTGGACATCGCCAGCAGTGTTGTCGAACAACTGCCTGGTTTTCATACTGATTCGGTACCTTTCCTTTATCAGGATTTACGCCTGTACCGCCCGTTGCCGAACACCTTACATGTGGCGCTGACTGTCAATCGGCACGATGAGGAGGGTGACAGCTACGCTTTCACCCTCTACGACATGGCAGGCGAGATGGTTGCCCGCTGTGCGGCAATGGTGAAGCACAAGGTACAGCTCCACATACAAGATGTCGATGACGACACGCGACTGCGCGTGCCCAGTGCCGATAACTACCAACTGCGGCTGGCCGCTGAGGGGGAGGGGGCAGGAAAGCTAGCGTTGTGCCCTACGCCGCGCTTAGCGCTGGGGGATTCACAAGTAGAGATTGAGGTACTGGCCACCGGACTGAACTTTAAGGATGTGCTGTTCACCACGGGATTGCTCCGGCAGCAGCCGGGTGAGGCTCCGCTGCAATTGGGACTGGAGTGCGCCGGACGCATTACTCGCGTGGGTAAAAATGTCACTGAATTTGCCCCGGGAGAGGATGTTATGGCGGTGCTAAACGGTGGTTTTGTCCAGTACGCACGGGTAGAAAGCGATTGCGTAGTGAGAAAACCAGCCCATTGTCGCATCGAACAGGCGGCTGTGCTGCCTATCGCATACCTCACCGCCTATTACGCACTGGTGGTGCGCGCTAATTTGCAACCCGGAGAACGAGTATTGATCCATAGTGCGGCGGGGGGCGTTGGCTTGGCTGCGCTACATATTGCCAAACGCTGCGGAGCACAGATCTTCGCCACAGCAGGTAGCGAGCAGAAACGCGATTACTTGCTTTCGCTAGGCGTACATGCCGTAGCTGATTCACACGACGAACAGTTCGCTGCCACTCTGCTGACCGCATCGGACGGACAGGGGATGGATGTGATCCTTAACTCCCTCACAGGCCGTCTGCTTGACGCTAGCCTCGCGCTGCTGGCACCGCTGGGCCGTTTTCTTGAGCTGGGCAGCAAGGACATTGTGGAAGACAAAGCGCTACCGATGCGTTTCTTCGCCCAAGGCGGCACCTTTATTCCGATTAATTTTCACGCGGCGCATGGTGCGTTTAGTCGCTACCTGCAACAGATTGTCGCTTGGATAGATGATAACACGCTACCGCTCCTTCCATGCAAATCCGTACCATTGCCCGAGGTTGCACGCGCCTTCGCCTCCCTGACCACGCCGCAGCATATTGGCAAGGTGGTGGTAACGCATCGCACTGCGGCAGGCATGGACCGGCTGAACGCCATGATAGCAGAAAGGCGCCTCGGCGGCTATGCGCTCAGCATGAGCAATGCCGAGGTGATGCGCCAATTGTGGCCGATACTGAACACTCGCAGTCCGTGGGCGCAACTGCTGCTCTCACCTCGGGCGATCGATAGATTAGCGCGGGGCAACCGGGTGGATCGCGGTGTACCGTCTGCCGCTAACGATACGATTACTCAGCAGACAGTGAAAAAGCGGCCCCGTCCGGAAATTGGCGTGCCTTACAGCCCCGCGACACGTGAAGTGGAACGCGTGCTCTGCCAAATCCTGGAAGAGTATCTGGGTCTGGATAGAGTAGGCATTGACGACAACTATGCCGAATTAGGGGCAACCTCACTCGATATGGTGCAACTGAGTGGGCAAATGGCGTGTCACTATCCGCAAGTGAGCGTGGTGTCGCTGTACAACCACGCCACCGTGCGTCAGCTGGCGACGTTTTGCCAGCCCCCGGAGGGCGAGTCAAATGCGCCATCACCACAGCCTGCAGTACAGACGAATACGCGCGCGAATCAGATAGCAAAACGTGCTTTGCAAATTGCGAAAAATACTGCGCGCAGTCACACGTCTTTGCATTAATCCGGGCGCCTCCTCGCCCTGAAGAAAGGTAATGAAGTTTATGGAATACGCAAGCGAAATGAACGGCATGGAAATCGCCATTATTGGTATGGCGGTCCGTTTCCCGCAGTCCCGGACGTTACACGAATTCTGGCATAACATCGTTCAGGGTAAAGAGTGCGTCACCTTCTTTAGCGAGGAGGAGTTGCTGGCCGAAGGCGTCGAACAGAGTACTCTGGACAACCCGGCCTATGTACGGGCCAAGCCCTATATCGAGGGCATATGCGACTTTGATGCTGCATTTTTCGGTTACAGTCACAAAGAGGCGCAGACTCTGGATCCGAAATCCCGCGTATTACATGAAGTTGCCTACCATGCGCTGGAAGATGCAGGCTATGCCCAACGTACCAGCGATCTGATCACCGGGGTATTCGTGGGGGCGTCAGAAGATGTGGATTGGCTACGGCGTTCGCTGTCACAGATTGGCGGCGATGCGCTGAATCGTTTTGAGTCTGGCATCTATGGTCATAAGGATCTGCTCGCACATCTCATTGCCTACAGTCTCAATCTCAACGGTCCGGTGTATAGTCTCTACACCAGTTGTTCGACTTCTCTGAGTGCAACGCATATCGCTTGCCGCAGCTTGTTGTTTGGCGAATGTGATCTGGCGTTGGCGGGTGGAATTACTATCGATTTACCGCAGAAGTCAGGCTACTTCTGTCAACAGGGCATGATCCACTCCACCGATGGCCACTGCCGTCCTTTTGACAGTCAGGCTTCTGGCACCCTGTTTGGCGATGGCGCGGGTGTGGTTGTGCTTCGGCGTTTGGAAGATGCTCTGGCAGCGGGCGATCGCATCTATGCGGTGATCCGGGGTAGCGCGGTCAACAATGACGGTAAACAAAAAATCGGTTTTGTCGCGCCTGGTCATGAGGGACAGAAGGCGGTCATTTGTGCGGCCTGTCATCTGGCAGAAGTAAGCCCAGAAAGCATCGGCTACGTTGAAACCCACGGTACCGGCACCCGTATTGGCGATCCTATCGAGTTCGCTGCGTTGACGGAGGCGTTCGATACTTCACACCGCCAATACTGTGCACTAGGGGCTGTAAAGGCGAATATTGGCCACACCCACGCGGCGGCGGGCGTGGCTGGGTTAATCAAGACGGCGCTGGTACTTCATCACCGGACCATTCCGCCGCTCGCCAACTATCAAATGCCTAACTCGAAGCTGGATCTGGCGCATTCACCGTTTTATATCCCGATACAGCCGCAGGAGTGGCCCGCATCGCGGATGCCGCCCCGCGCTGGCGTCAGTTCTTTTGGCATTGGCGGTACTAATGTGCATATGATTTTGGAAGGGCTGAATCCTGCGGTGCGCGATGACCATGACCAAGTGCGAGCACCGGTGTTTATCCCTCTCTCCGCGCCGTCTTTCGAGCAGTTGGATGAGCTGACGCAACAGCTTACCCCGTTGCTGGCTACCCTTGATGCGTCAACGCTAGCCTACACACAACAAGTGGCGCGCCCCGTGTTTGATTGCCGCCGAGTGATACAAGTGGAAAACGATGGTACGCAAGCGATGCTGGCATCGCTGGATAACCTAATGCCCGACGCTCCTTGGGGCCTACACTGTCCAGATCTACGTACTACGAACGATGGCACTTACGCACAGTGGCTGGCGCATTCGGCACATTATCAACGCGAAGCGACTGCTCTGACGGCATTACTCGACGGCATGAATATTCCCCCCGCTTATTGCCACGCTGAAACGTGGGCGGCACAAGCGAGCAGTAGCCTGCTAATCAGAGGCTGCCAGACTATCGCCGCGCTAAAAACCTGGATGAACCTGCTACCGACATTAACACTGCTGTCGGGTGCTGGAACAGGCCTTTTGCCTGCCGCTGCAGCCAGTGGCATGATTGCGACGCAAGACGTGTTGCATTTGCTGTGGGAAATGGAGCAAAAGGCGCTTCATCTCTGGCTTCCTGAGCGCCATGAACCTATCCCCGGCTACGTGCTGGCTTGGCAAGGAAATCCCATCACCGATGCACAGCGTAATGACAGAGGGTTTTGGAGTGAAGCGCTGTTGGCAGATACCCGAGAACTGGGGGAGGGCGTTCACAGTATCAACTGGGTTAGGCTGCCGCCGGAAATAAGAGAAGACGTTGATGTATTGCGCTACGTGGCGCAACTGTGGTGTGCAGGTATCAATGTGGATTGGGCCGTGTGGTACGGCACTCCGCTGCCGCAACGCGGGAGCGCATCAGCATATCCCTTCGCACACAACCACTACCCATTGCCTGGACGGGTAATGGGTAGTGTGGAGACCCAACCCGAAGCAGGACCCGAAACGCACCACCCTTATCAGGCACGTCCCGTGTTAAGCGTACCTTTCGTAGCCGCACACTCGCGGGGTATGCAGTATATCACAGGTCTGATGGAACTGTTGCTGGAAATATCGCCGGTCGGGGTGGACGACGACTTTTTTGAATTAGGCGGGCATTCGCTGCTGGTGACGCAATTGACCTCCCGTTTAGAACGCGATTTCAACGTACATATCGATCTTTTGACCCTGATGGAAAACCCCAATCCGCGCAATATCTACGCGCATATCGCGGCGCAACTGGGGGGCGAAGACAACCTCGAAATAGCCTGTCAGTAAAGGAGCTCAATGATGAACGTGGCGGTAATAGGTGCAGGAGTAATGGGAACTGGCGTCGCTCATAACATGGCGCAATACGGCATATCAACTAACGTTGTGGATATTTCTCAATCTCAGTTGGATAAATGCCGACAGATGATCGAAGCGAACTTACGCTTATATAATTTTCACCCGCAGCATAAAAAAAAGACGCATAGCACAGCGGAGATAATGGAAAATATCCGTTTCACAACTGAGTTGGACGACATTGTAGAATGTGATTTGGTGATTGAGAATATTACTGAGGATATAGAGAAAAAAAATGCACTATACACACGGATGAATACGATCTGCGGCGCGTCGACAGTGTTTGGTGTTAATACGTCCGCCATATCTATCACTGCTTTGTCAAAATTAATGCGACATCCGGAGAATGTAGTTGGCGTCCATTTTATGAACCCGGTACCGCTGATGCACACCGTCGAATTAATCCGTGGTGTACATACTGCAGAGCGTACACTGAACATATTTCACCACTTATTTGCTCAGTTGAATAAAACCGGCATCGTGGTCAATGATTCTCCGGGCTTTGTCACTAATCGTGCCATGATGATTTTTGTTAACGAAGCCATATTTATGGTGCAGGAGCAGATCGCCCGTGCTGAGGATATCGATACGTTGTTTAAAACCTGCTTCGGGCACAAGATGGGGCCACTACAAACCGCCGATTTGATTGGCTTGGATACGATTTTGCAATCGTTGCAGGTGCTATATGAGAGTTTTAATGATGATAAGTATCGCCCCAGCTTTTTATTAAAGAAAATGGTCGATGCAGGGTATTTGGGCGTGAAATCAGGGCAGGGGTTTTATCGCTATCAACAGACGTACGCCGAGCAGTGATTCTGGGTTAACCAGATAGGGATATGAATATGAAAAAGCAAGATATGAAAGCCGCCATTCGGGAATTTCTTTCACGCTCATTACGTGGGCATACGTTGAACGATGATGACGATATTTTTTCTCTCGGGCTTGTCCATTCGTTATTTACTGTGCAAATCATACTGTTTATAGAAAAAAATTTTCAGGTTGAGCTGGAAGTGAGTGAGTTGAAAACAGAACAGATTGCTACCGTCAATAAAATAGTGGAGCTCATTCAGCAACAAACAGGCCTGGAGTAAACTATGTGCACTGAAAATTATGAGCTGGTTCAGCAAGAGGCAGTCCTGTTTGCCAAACAACATCTCGCCCTGGCTGCACAGAATATTGAACGTCAGCAGTTTATTGTGCCAGACATTATTTCTTGCGTGGCGCAGGCCGGGTACTTAGGTGCGTCAATCCCCCAAAAATATGGCGGACGAGGTTACGATTCTTATCAACTGTGCGCTTTGCATGAAGTGATGGCTGGGGTTCACGGTTCGTTAGAAAATCTCATAACAGTGACTGGCATGGTCAGCACGCTGCTGCAACGCGTGGGCAGCGCAGCGCAAAAAGCCCATTATTTGCCAAAGCTGGCAACGGGGGAATTGATCGGCGCGATTGCCCTCACAGAGCCGAATATCGGCAGTGACTTAGTGAACGTGGAAACAGAATTACAGCAGGATGGCGACGGTTGGCGGCTGAACGGGAAAAAGAAATGGATCACGCTAGGGCAGATTGCTGATTTTTTTATTGTTTTAATCCACTGTGGTAATCAATTAGCGACAGTGCTTATCGATCGCAATACCGACGGCTTTACTATCACTCCACTCAACGACATGTTGGGGTTACGCGGCAATATGTTGGCAGAGCTGCATTTTAATGACTGCCGCCTGAAGGAGGATGCATTGCTCGGTCCGCTCACCCCTGGGGTACCGCTGGCGGTGAATTTTGCGCTCAATGAAGGGCGGTTCACCACCGCTTGTGGCAGCCTAGGATTATGTCGGGCCGCTGTGGATGTGGCAGCGCGCTACATCCGCCAGCGTAAACAGTTCAAGCGGCGGTTATTTTCTCATGGCATTGTTCAGCACTTGTTTGCCACAATGCTGACCCAAACGCGCAGTGCGCAACTAATGTGCTTCAGCGCGGCGGAATACCGCGAAACGCTGCACCCGGCCATGATAAACCAAATCCTGATGGCGAAGTATGTCGCTTCCAAAGCTGCGGTGGACGTGGCCGGGAAGGCGGTGCAACTGCTCGGTGCGAATGGTTGCCATGCCGATTATGCCGTCGAACGTTACTACCGCGACGCCAAAATCATGGAAATCATCGAAGGGACATCGCAAATTCATGAGATCCAAATTGCGATGAATTACATGATGGGGAGTGAAGCATGACGAAGGATGTCGCACTGATGTTCCCTGGCTCCGGTTCGCAATATGTAGGCATGGCACGGTGGCTGTATGAGCGTTATCCGCAGGTGCGTACTCTGTTTGATGAAGCTAGCCAGATCACGGAACGGGACATGGCAGCGCTGTGCCTGTCGGGTACTTTGGTACAACTTGCTGAGCCGACGGCAATGGCGCTGGCTATCTATACCACCAGCGTGGCCCACTTTGTCGCGTGGCAGCAGTTTTTGGCGCAAACCGGTGTCCATGTCAACCTACGTTATATGTTGGGTCATAGTTTGGGCGAATATGCTGCGCTGACCTGTAGTGGTGCGCTGAGCTTTTCCCAAGCACTGGCGCTGGTGGCGATGCGTAGCCGTTTAGCCAGTGAGATCGCCAGCGAAATGGACGCGAGTACCACTATCATCAAGCAAGGGAATCAGGCACTGGTGGCAGCGGCGTGCGAGGTGGCGGAGCGTGAAACCCGACAGCAGGTCGGTATTGCCTGCTTCAATTCGCCGCAACAGTTTATGTTATCCGGACAAAACTTGGCCATTATCGCCGCCGAGCAATACCTGCTGGATCATGATCGCCAAGTCGAAGTAGTGCCGCTGATTGGTGGTGTTCCTTACCACAGCCCACTATTGAAACCTTGCGGACAGCAATTGCGCAAGGCGCTGGATCGCTGCGAATGGCGACGTCCGTGCTGCCCAGTGATCTCCAATGTCAACGCTCAACCCTATCCCGATACGGTCACGCCAGTCCAGTGGCTAGAACAACAGCTCTCTCAGCCAGTGCAGTGGCAGCGCTCTCTCACCTACCTGACAGGACACTTGTCACCGATCGCGATAGAGATCGGTCCGCAAAGTGTGCTGAAAAACCTGGTGCTGGAGAATCGCTATCCAGCACCAGTTTACGCATTTGACAATCGTCATGATCGTGCGCAACTAGCATTGGTGCTGGGGGATAACATGGCGGTGAAGACCGATCCGGAAGCCGTGCGCCGCCAACGCATCACGCTGCTCACTAACGCCCTGACAGCCACACGCCATCACCGCGCCGCCGATGTGGCTGCCAGTGCGCAATTGAAAGAATTGCTCAGTCGTTTTTTTGAGCGCATCCAGCAGATTGAGCAGCGCGGCACATCCAGCGAAGAGGACATTGCTTTTTTGCATGAGCTTCTTGAACAGGGATTTCAACTCAAAGGCAGTAGTCAGGCAGAAATCGACGCCTGCCACGCGCGGTTGGCTTCCGACAACGGCGGACAGGCGTAACCCGTCACGCCATTCTACGTACTTATCTCGCTTTGAAGGCCAGAGTTATGGAACAGCAAGGGATTATGAGACAGTTGCCCACCGACGACCAAACGATAGTCGACTATTTGTATCGTATCGCCGGAGAATATGGGGAAAAAACCGCTGTATTGATGGGGGACGCGGCGCTGAGCTATCACGATCTTAATGCACGCTCTAACCAACTGGCGCATTATCTGCGTGGGCTGGGGATCGGCGAGGATCGTGTGGTAGCTATCCGCCTGCCGCGCGGCATGGCAATGCTGATTGCCATTTTCGCTATTGTAAAAGCTGGTGGTGCCTATTTACCGCTGGCGTACAATGCACCGCGCAGCCGCATTGAAAATATACTGAGCAACAGCGGCGCTGTTTGTCTGATCGGTACTGACGATGGTGATCGCTGGCCGATTCCTCGCGTCGAAATCGACAGCGCGGCGGTCAGTGCCATGCCAACGACGGATCTGCGTTACCGACCACATGCGCGGCAACTGGCGTATATTATTTACACCTCCGGTTCCACCGGTGTCCCTAAAGGGGTGGCGACGGAACATGCAGCGCTGCTAAACCGAATTGTCTGGATGCAGAACGCTTATCCTATCAGTTCTCAGGACGTGCTGTTCCAGAAGACGGTGTACACCTTTGACGTCTCTGTCTGGGAGATGTTCTGGTGGGCGATGTACGGCGCATCTGTAGTGCTGTTACCGTCCGGACTGGAGAGCGATCCGCGAACCTTGGCTCGACTGATTCAGCGTCACCGCGTGTCGGTTGTGCACTTTGTCCCTTCGATGCTGAACCTGTTTGTCGAGTATCTGGAGATGAAACAGGATCCTCGTTTGACCGCCTCATTGCGATCAGTGTTTTCCAGCGGTGAGAAACTCACGGTCCACAGTGTGGCTCGCTTTTATCAATCGGTGGCGCAGGGTGATCTTATAAATCTCTATGGCCCGACCGAAGCAGCAATCGATGTCAGTCATCACCGCTGCCTGCGCGGGTACGACTACGACGATATCCCTATCGGTCAAGCGATTGACGGTTGCCGACTCTATGTGCTGGATGACCATGGTAATCCGGTAGCAGACGGCGAAGAGGGCGAACTGTATCTCGCTGGTATCGGGCTGGCACGTGGCTATCTCAACAACGTGGCGTTAACTGATCGCTGTTTTACTGTACATCCAACTTTGCGCCATTTAGGGAAACCGGAGCGGCTGTATAAAACTGGAGATCTGGTGTGGCGCGACGGGGAAAGCCAACAAATTCATTACATTGGCCGTAATGATTTTCAGATTAAAATTAGAGGGTTGCGCGTTGAATTGGGAGAAATCGAAGCCCATGCGATGCGTTTCCCGGGGGTACAGCAGGCAGTCGTGGTGGCGGATCAGGATGATCCCGATAATCAGTTGATTTACGCTTTTGTCGTCAGTAGCGTGCCGCTCAATTTGGCGGCCTTAATGGACGCACTGTCCAAAAACTTGCCTGCCTACATGCTGCCGAACCGTTTGTTGGCAATGTCAGAGTTACCACTCTCCGACAATGGCAAGTGCTGTCGTAAAACGTTGCTCGACTTGGCGCGGGCGTACTCAGCCAGTCGCGTCGATTTACGTGAAACTCCCGCCGTGCGCTACCTACCGTTGTCATCGGCTCAATCGTCGATGTGGTTTATGCAACAATTGGCGCCGCATACTGCACTATACAATAACCCCACCGCCTTGCTGCTTGAAGGAGAACTGGATCGCACGCGGATGGACGGCGCGATTCGTCAATTGATGAGTCGGCATACTCTGTTACGTGCTATGGCGGAAACCCACAATGGACAACCAGTATTGGCGGTGCCTCAGTGCGTATCGTCGCAGGCGTTGCTGACCATAGTGCCACTCCCCTCGGTGAGTGATGATAACGCGCTACAGGCGATGATCAACCAGCGTGCGGCACACCCCATGCCCTTAACGTCAGGCACACCGCTGTGCCGGTTTGAACTGTTGACGATCGATGACGATCGTAGCGTATTGTTGATTCATCTGCACCACATCATCAGTGATGGCTGGTCGAAAGGCGTTTTGTTACGCGAATTGCAGGCCGCATATAACGGTGAATCGCTGACGCCAGAACCGTTGTTGGAGTATGCCGACTACATGGAGTACCAAGAAGAGTGGCGTCAGAGTGACGCCTATCAGGACGCGATGCGTTACTGGCAAAATACCCTGGCGGGGACGTTGCCGATTCTTGATATCCCCACCGATCAACCGCGTCAGAAGGTGGCACGTTACCAAGGCGCGTTTGTTGCCTTCGCATTGTCTGCCAACACATGCGAGCGAGTGTTGGCGGCGGCGCGTGCGCAGCGCGTGTCGTTGTATAACTATCTGCTGACCGCCTTCGTCCTCCTGCTGCATCGTAATGCGCGTCAACAGGAATACATCGTTGGTATGCCGATTGCTGCGCGGCTGACGAAAGAACAGGAGCATATGATCGCGCCGCTGGTCAACGTACTACCGCTGCGCTTACCTCTTGACGAAGCGGCATCGTTTTCCGAGTTAGTACAGACGATCAGAGGTATTCTGTTTGCCGCTTTCAGGCACCAGCGTCTCGAATTTACCGACATAGTGCGCGCAGTGAATGTGGATCGCAGCGCCGGACATTTCCCAATATATCAGTGCATGTTCCAACTCGACAATATGCCTCTGGCGAGCCCGACACTAAACGGTGTCAACGTTACACCATTATTGTTGGATACCAGTGCATCTCAGGTGGATATTTCGCTAAGTATGCAGCATATCGATGGGCGCATCACCGGCACTTTCGAATACGACGCTGGGTTATACAGTGCGGATCGTATTCAGCACCTGGTGGCGCAGTGGAGAGAACTGCTAGATGAGGCCAGCAGCCAACCCACGCAGTTAGTCCGCGATTTGATTCGTTTCACCCCTCGAGAGCACGCTTGGCTGGCGCGGCACAACGCCACTGAAGTTGCTCTGCCGCCCGTAGATAACCTGCTGGCGCTAGTGTTACCGCACTGCCAGCAGCGCCCTACACAGGTGGCTTTGCGCCACGCTGACGACGCCATGACCTATGGCGAATTGCAACAGGCCACGATGCAGATGTGTACTTGGCTGCGTGCGCAAGGCGTAAAACGCGGAGAATCTGTCGCACTGCAACTGCCTTTTTGTTTCGAATTGATTATCGCACAATTGGCGATCCTCTCTTTGGGGGCGAGCTATGTGCCGCTGGATGGTAACGCGCCAGCGGCCCGCAATGCCCTGATCTTGGCGCAGGCAACGCCGTGCATGCTGCTGATGGCGCAACCGCTGGAATCCCCTCATGGGCTGACGATACCTTGGGTGCTAGTGCCTGACTGGCGTAGCCTGCTGACAGAAATACCGAACCTGCCAGTTAGTGTTGCGCCAGATGCTTTAGATTGCGATGCGGTAGTGATCTTTACCTCCGGTACTACCGGGCAACCCAAAGGCGTCCGACTCAGCCAACGTAATCTGGTCAACTTAACCGCATCCTTTATATCCAGCTATCAAGTGACGCATCAGGATGTTCTGCTACCCATTACCTCAGTCGCGTCTGCTAGCTTTGTCGGGGAGGTACTGCCGCTGCTCGCCGCTGGCGGTACCTTAGTATTGGCGCAAAAAGCGCAGAGTTTGGATAGTGATGCGCTCATTGCGCTGCTGGCATCTCAGCGGGTGACTATCCTGAGCACCACCCCATCGCTTTCTGCCAGCCTCTCTGTGCTGGCTCAGTCGATGGGATCGCTGCGCTTGTTTCTGTGCGGTGGTGAAGCGTTAGAGTATGAGCAGATAGCGCCGCTTCTGCCGCACATGGCAGTGGTTAACGGTTATGGCCTGACCGAAAGCGGTATCTGCTCGACCTACTTTCCTGTCGCAAAGCGTAGGGAGCAAGAAACGGGAGCATTGCCCATTGGCCGCCCGATTCAGAACACCCAAGCTTATGTGGTGGATGCATATAATCGTTTGGTACCGCCAGGTGCCTGTGGAGAACTCTGTTTCTCTGGTCTGGGCATTTCGCCCGGCTACCTTGATGCACGACAGGATCCCGAGCGCTTTGTCGAGTTGCCGGAATACCCTGGCGTTCGGGTGCTGAAAACTGGCGATCGTGCTCGTTGGGCAACCGACGGGATGTTGTTCTATCTCGGCAGACAAGATCGCCAAGTGCAGATCCGTGGATACCGAGTTGAACTGGGCGACATCGAAAGCCTACTGAAACAGCATCCGGATATTGCTGATGCGTGGGTCGATGTGCGACGCAATGCGGCGGCAACGCCGCTACTAGTGGCCTTCTATTGCAGCGTCAACGGCGTTGCGCTGGATGCTCAGCAATTGCGCGTATGGCTCAGCCTGCGGCTTCCGTTGCATATGCTGCCGTTGCTCTACGTGCCGCTGAGCGCCATGCCGCTAGGTGTAAACGGCAAAATCGATCCCCAGTGCCTGCCGCTGGTCGATCTGCGGCAGTTGGAAGGGCCGGGCGAGTATGTCCCTCCGGCAACCGAACTGGAACAGCGTCTGGCGGAGATCTGGCAGCAGTTGCTTGGCCTGGAGCGTGTCGGCACCACCACAAATTTCTTCGATCTCGGTGGACACTCACTTCTGCTAGTACAGATGCAGCAATACATCGGGCAGCAGTGCGGTCAGCACGTGGCGTTGGTTGACCTGCTGCGCTTCACTACCATCAAACGCTTGGCGGAATTTCTGCTGGCCCCGGACGCAGCGCAAGGGACCACAAGAGATCAGACACAACTGCGTGCGGCGAAGCAGCGTTTGGCCTTTGGTCACACGCGCTGGGCAGCCACAACCGACAGTCATCACTGATTCCACTGAATGAAACGCGTGATAAACCTGAATATAGGGGGAAAGCAACATGGCAGAGAATGATTTTGGTATAGCTATCATTGGGATGGCGGGGCGTTTCCCTCAAGCCGATACGGTACAGGCGTTTTGGGAAAATCTTCTGGCAAGCCGAGAGTGCATTTCCTTTTACAGCGATGAGGAACTGCTGGCGATGGGAATCAGCCCTGAATTTGTTCAGCACCCAGATTACGTCAAGGCCAAAGGGGAGGTAGCTGACATCGATAAATTTGATGCTGCTTTCTTCGGTATCGCACCCCGAGAGGCGGAGCTGATGGATCCTCAGCACCGTGTCCTGTTGGAAACCGCGTGGGCAGCCTTCGAAGATGCGGGCTATGTGGCTGCCGATTATCCGGGGGATGTGGGTATTTTTGCTGGCAAAAGCATGGATTCCTATTTGATGCTGAACTTGATGCCGCACTTTAAACGCGTTTTCTCTTCTGGCAGTTTGCAGGCGGCCATTGGTAACGACAAAGACAGTATCACTACTACCATCGCCTATCACCTCAACCTGCGCGGCCCGGCGATCACGGTGCAGACTTCCTCATCGACATCCTTGGTGGCGGTGTGCGTGGCATGCCAAAGTCTGTTGACTTGGCAGTGTGACATGGCGATTGCTGGCGGAGTAACGCTGGGGCCACCAGCAAAAACCGGCTACTTGTCGCAGGAAGGTGGGATCACCGCCGCCGATGGCCACTGTCGGGCGTTTTCCGATAACAGCAGCGGATTTGTGCCCGGCACCGGCGCGGGGCTGGTGGTGTTAAAGCGTGTTGATGAAGCGCTGCGTGATGGCGATAACATCTATGCGGTCATCAAAGGATTTGCCGTCAACAACGACGGTTCGGAGAAGATCAGTTATACCGCGCCGAGCGTGGATGCCCAAGCGCGCGCCATTGCTCAGGCACAGCGGTTGGCAGGTTTGACACCGCAGGATATCACTTATGTGGAAGCCCACGGTACCGGTACGCGTTTGGGCGATCCGGTTGAGTTTTCTGCGCTAAGCCAAGCCTTTGCGGGCGTGTCACAAAAGCAGTACTGTGCGCTGGGGTCGGTAAAAACCAATATCGGCCATTTGGATACGGCAGCGGGCGTCGCAGGGTTGATAAAAACCGCGCTGGCAGTGCAGCAGGGAATAATTCCCGCAACATTGCACTTTGAACGGCCCAATGCACAGATCGATCTGACCAATAGTCCGTTTTACATCAACACTACCTGTCAACCGTGGCAACCGGAAAGCGGCATCCGTCGCGCGGGCGTCACCTCGCTTGGCATGGGCGGCACCAATGCCCATGTTGTGCTGGAACAAGCGCCAGCCGTTGACTTGCAAGCGCGAGCGCCTGTACCTGCCTACAGTATTTTGCCGTTTTCTGCCAAGACCGACAGTGCCTTATCCTCGGGGCTGGCGCGTTTTGCCGATTTTCTGCAACATGAATCGCTGCCGGATAGGCGGGATCTGGCGTGGACACTCTCACAGGGACGTAAAGCCTTCGCACATCGCGCCGCGCTCGTAACCAGAGATCTACATGCTGCCGGGACGCTGTTGCAGCAGGCCGCGACAGCGCCGTTTGCTCGTGGTGTAGCGCAGACACAGCTCGGGCTGGGGCTGTTGTTTTCCGGGCAGGGTAGCCAATATCAGCGCATGGGCCATCAGCTCTATCAGGTTTGGCCGGCCTACGCCGATGCCTTCGACCGTTGCGCGACGTTACTCGAGCGTGAATACCAACTGGATATCCGCCATGAGTTGTTCAGAGCAGAAGTCTCGTTAGCCCAAGGCGAACGCCTTGCGCAAACCTGCCTCACACAACCGCTGCTGTTCAGCGTCGAGTATGCCTTAGCCCAATTGTGGCTCAGTTGGGGAATCACGCCAACGGTAATGATTGGTCATTCGCTGGGCGAATGGGTGGCAGCGACGTTGGCAGGCGTGTTCTCTTTAGAGGATGCGTTGCGCTTGGTGGCGCGTCGAGCAGAGCTGATGCATCAGGCACCAAGCGGTGCCATGTTGATGGTGGCGCTGCCCGAAGCACAGATTCGCGCACTGATTACCGCCCCGCTGGCGATTGCCGCTGTTAACGCCCCTGACTATTCGGTTATCGCCGGGCCTACGCCGGAGATCCTCGCCGTCAGCCAGCGTCTGACGGAGCAGAACATCATCAACAAACGATTGCATACCTCTCATGCCTTCCACTCTAGCATGATGCAAGATGCGGCGCAGGCGCTACGTCAGGCATTTGAGAATGTACGACTGAACCCGCCGACGCTCACCATCATCTCTACCGTAACCGGCGCGCACGTCAGTGCCGACACTCTCACCACACCGGACTACTGGATTGAACAGATGCTGATGCCTGTGCAGTTCTCCGCTGCACTGCAAGAGGCGCAAGCTACATTTGATGTCGATTTTCTGGAAATCGGGCCAGGTGCCACCCTGACCCAGCTGACCAACGGTCATGCATTAGGTGATCGTCTCGCGTTCAGCTCGCTGCCAGCAGGTGCCCGCAGCAGCGATGAGCACAAACATATCTTAGATACCGTGGCAGCGCTTTGGGTGCGAGGGCATAACATCGATTTGTCTGCGTTTGCAGGTGAGCAACCGCGACGTGTCTCTCTACCGACCTACGCCTTTGACAAAATCCGTTACTGGGTCGACAGTCCAGAAGAACAGAGGAGCGCCGTAACGCCGGTGGCGGACGCGGGAAGTGTCATCCCTAGCGAACCGTCGGTGCGCCGTCAGCCGCGTCCGGCGTTTTCGGTGCCTTACGCGGCTCCAGAGAGCAAAACGCAGTGCGGCTTAGTGGCGATTTGTGAAGCATTGCTGGGAATTGACGGCTTGGGCATTGACGACAACTTCTTCGAAGCTGGCGGACATTCATTGATGCTGGGCATGTTGCTGGCGCAGGTACAGGAACGGTTCGCCGTCACTCTTTCCTTTTTCGACGTGATGGAGGATGCCAGCGTGCGCGCGTTAGCGCAGTTGGTCGAGCAGGAGCAGCAGGATGATGGGGGGGCCGCACTTGCCGTGCTAGTTAACGACATGATTAATGAGTGACGTTGGCAAAAGTATTTAACACAGCGAAAAGGAAAGGACGGTCATGACGATACATCATGCCGCATTGGCGCGAATGTTACCGGCGGAAAAAAAGGAAAAGCTATTACGACAGTTGGCGCAATCAGGCGTGTCGCCCAGCCGCATTCCCATCATCAAAGCGGATCCGGCGCAGGCAATCCCGCTGTCGTTTAATCAGGAGCGGTTGTGGTTTTTGCAAAAATACGACAGTACCGCCACTAACTACAACCTGTATGTGGTGTATCGTTTGCATGGCGTGGTGGATATGCCGATGCTCACGGAGGCATTGCGCCATGTGCAAGCACGCCACGCCATCTTGCGTACCCGTATCATAGTACGTAACGATCGGCCTTGCCAGGTGATAGATGATGCGTCTTCGTTAGTTCTCGATACGGTCACGCTGGCAGCGCAGGCCCCAACTTCAGCGCTAGATGCGGTAATTCAGCAGGTGATAAACACCCGGTTCGATCTGGCACGCGGTCCTCTGTGGGGGGTAACTCAGATTATTCAACCCGATCAAGGTTGTCATTTGGTGTTTTGCGCGCACCATATCATCATCGACGGTATCTCGTTACGGCTATTGTTCGATGAGTTACAGCAGCAGTATGCTCGATTGCATGCTGGTAATGAAACGTCGCTGCCTCCGCCGCCGCTGCAATATGCCGATTATGCCTTCTGGCAGCGCGAATGGTTCCAGGATACCTTGCTGGCGAACGAACTTGCCTACTGGCGTGCGCGTTTGCAAGACGCGCCTCTACTGTCGACATTTCCATCGCTGCACCCGCGCCCGGCACAACCCTCTACACATGGTTCCCGGTTCAGCATCACCCTGGATGAAACATTAAGCCTCGCGTTGAAACACGTAGCCCGCACGCAGGAAACAACGCCGTTCGTGCTGATGCTGACTGCCTTCCAACTGGTGCTGATGCGTTACGCTCAGCAACAGCGATTGGTGATAGGCATGCCAGTATCGGGGCGCATTCGCCCGGAATTGCAGAGTAGCATTGGTTATTATGCCAGCACTGCGGTTATCTACACCGATTTTAACGGGGTTGAGGTAGGGCGCGAGGCGCTCCAGCGTGTGAAGGCCAGCGTGAAAGAGACGCAGGGGCGCCAGCAACTGCCGTTTGAAAACTTGGTGAATATGCTGGATCTCCCTCGCAGCCTTTCCCATTCGCCGTTGTTCCAGATCCTCTATATCTACCATAACCACGTGACCCCACGCGCTTTTACCTTGGCTGGTGCGTATTGGGAGCAGGTGACGTATCACAATCAGACCGTCAAATACGACATGACAGTCGAGGTGTTCCAAAACGACGCCACGTTCGACGTCTCCTTTGAGTACGATTTGGGGTTATACGATGCTGATGTGGTGAAGCAGATTGCCGAGGCGCTGCGTCAGCACTGCTTATCGTTGACATCATCACTGGAGACCCCGATAAGGGCGATCCCTCTGCATGCACCGGAGACCGCAACGCCGCGGCGTGATCCGCTCAACGCCACTAACGTCCCGTGGCTCGGGGCGCAGGATGTGCTGCGTATCATTGAACAGCGCTGTGTGCAGCACCCAAAGCAACTGGCAATACAGCAGCATGACGGCACACTGACCTACGCTGAGCTCTGGGCGCGTGTGCAGTTCATCGCGATGCGTTTTCGAGCGCATGGCATACAACCGGGCGATCGTATTGGCGTGCTGTTGCCACGTCACAGGGATGTGATTGCAACCATGTTGGCGACGTGGTTTGTGGGGGCGTGCTACGTGCCGTTCGATATTCATCAGCCTGCCGCGCGTTTGCAACGCCTTATGCAACGCGCGCGTTTGGTCTGTCTGGTGGTCCGTCAGCCGGGAGAGTGGGGTGAAATTGTACAACTGTCGTTGCCGGAATTGATGCAGGACATGTCGAATACGATCCGGTATTCTACACCTTGCGCGCTGTTGCCGGATATGCAGGCCTACCTGTTGTTTACCTCCGGCAGTACCGGTGAACCTAAAGGCGTGTGCGTTGTTCACCGCGGGTTGCTGAACTTGTTGTTGGATATGCAGCGTACCTTTGCGGTTGGCCCGCAAGACCGGCTGCTCTCGGTGACGACGCCAACATTTGATATCTCATTCTTGGAGTATCTGTTGCCGCTGATCTCCGGTGCGAGTCTCTATCTGACAGAGGCGGAACGCGCCGCAGACAGCTTCCGTATGATTCCGCTGATTGCCGACTATCGACCAACGCTGATGCAGGCGACGCCCTCGTTCTGGCACGGGCTGTTGATGGCGGGTTGGCGTGGCGACCCGGAACTATGTGTGCTGGCAGGCGGTGAAGCGCTGCCAACGAAAGTGGCGGAAGAACTGTTGCGCTGTTGTGGTTCACTGTGGAACCTCTACGGTCCCACCGAAACAACCATTTGGTCGCTGAAATCGCAGATAACCCAAGCGGAAAACATCACCCTCGGCGCTCCCATTGCCAATACCCGTATATACATTCTGGACAATGAGGGCCATCCAGTGCCGCAAGGCGTTGACGGCGAGCTTTACATCGCCGGGGATGGTGTGGCGCAAGGGTATGATGGGCAGCCTGAGTTGAACGCACAGTTCTTCTTGTCAGAACCAGGGGTCCCCGGTGGCAGGATGTTCCGCACTGGCGATCTGGTCAGGAGTGATGCGCAGGGGCAGTTGTTTTTTGTTGGGCGCAAAGATAGCCAGATCAAACTGCGCGGTTATCGTATTGAGTTAGGCGAAATTGAACGGACGTTGGCACGGCATCCGCATGTGGACGCCGCGGTGGTGGCCTGTATTGAAAGAGCACCGTTACACAAAGCACTGGCAGCATTCATCATCACCAGCGAGCCTCCCTCGCTATTCGAGCAACTGAAAAACGAGCTTCGGCAGCAACTGCCAGACTATATGGTGCCAACGCTGTGGCAGAGGGTGGCCGACTTCCCGAACACTGACAACGGTAAAATCGATCGTAAGCGGTTAGCGGAAAATTTCGTTGCCGATAGCTCCCTTGTGTCGCCGCAGACGCAAGCGCTGAGCGACACGGAACAGATGTTGCTGGCGCTGTGGATGCGCTATTTGCCGATAAAAAACGTCGATCCTGAGTGCGATTTCTTTCGCTTGGGGGGACATTCGCTGTTGGCGGTAACGTTGGTAGCAGAGATCAACCGCACTTTTCACTGCGCCTTGACCCTGAAGGACATTTTCCACTACTCCACACTACGGGCACTGAGTGCGCGTATTGCACAGCAATCTATCACGGATGCTGCCGCGTCTCAGGATGACTGGGTGATAGTGCACGACCCTGAGCATCGTCATCAACCGTTCCCATTGACGGATGTTCAGCGCGCCTACTGGCTTGGACGACAGACGGGTGCTACCTCGATCGCGACCCACATCTACCATGAATTTGACGTAGAACACTTTAATGTTACGCGTTTTACCCATGCGGTGAATGCGCTGATCGCTCGCCATGAAATGCTACGTGCGCGGGTACTCCCCGACGGTACTCAGCAGATTCTGGCGCAAGTGCCGGCGTATCAGTTAGAGCAGCGCGATCTGAGTGCTTTGTCCCCTAACGCACGAAACGATGCCTTGATGGCGATCCGGGATCGGCTGTCGCATCATGTGCATCCCGCAGATCGTTGGCCGCTGTTTGATTTCAGTTATTCGGCTTGCACGGCGCAACATGGCCGCTTGCATTTCAGTCTCGATCTGCTGATTGCCGATGCTCTGAGTATGCGCACGCTACAGCAGGAGTTGATGATGCTGTACCGTGAGCCCCATGTGTCACTGCCGTTGCTACCGTTCTCTTTTCGTGACTACGTGCAGGCGCTGTTGGTAGAGCAGGCGAGTGAAGCCTATGCACGCGATCAGGCCTATTGGCAACGGGCGCTGCCGCAGCTGTATGGCCCACCAACGCTGCCCGTACAGGGAGATTTGGCGCAACTGTCTGCGATCAGGTTCGTACGTCGCCGTCATCGGCTGTCAGCCCACAACTGGGGAGTGCTGAGCGCGCTGGCCCAACGCACACGTATCACCAAGACGGCATTGTTGTTGACAGTCTTTAGCCAAGTGCTGGCACGTTGGAGCCTTAGCCCGACGTTTACGCTCAATCTGACGTTGTTCAACCGCCCGCAGGGTTACCCCAACGCAGAGGCAGTTATTGGTGATTTTACCGCTGTCAGCTTGCTGAATGTTTGTTACGACAGCCAGTACTCTTATGCCCACAACGCTCAGCGTATTCAGGTGCAACTGTGGGAAGATCTCGAACATCGTCGTTTCAGTGGGATCCGCGCCAGCGAGGCGCTGATCCATAGCGGTCGTTTCCATGCGCCGATGCCGGTGGTATTCACTAGTATGTTGGATATCGATGGGGAGACGACTGCGCAAGACCCTCGGGACACAACCCGTTTTACTCTGTGTCCGGACGCCAATATTACCCAAACACCGCAGGTGTGGCTCGATCACCAGGTGATCGAGTTGGCTGGGGAGTTGCATTTCAACTGGGACGCGGTCGAGCAACTGTTTGATACCACGCTGCTGGATCAGATGTTTGGTGCTTATTGTCATGCGCTGCAGGCGCTGGTTGCCATGCCGCAAAGTTGGTGGGGGGTAAATAGTTCTCTGGCGCTGCCCACCATTAGTGCACCGGTCACGCAGGCTCCTGCACCTACGGCCTTGTTGCACCATGGGTTACTGCGTCAGGCAGCACTGACGCCACAGGAAACTGCGCTGATCAGTCCTATCCGTGAATTGACCTATCGCCAACTGTCGACGGCGGCGGATCATGTGGCCCGCGCCCTGTTAGCGCTGGGCGTGCAGCATGGCGATCGCGTGGCGGTGGTGATGGAAAAAGGCTGGCAGCAGATTGCCGCCGTACACGGCATTTTACGACTGGGTGCGGTCTATCTGCCAGTGGATCCGGTGCTACCGCCACAGCGTCGCCAGCTTTTGCTGACGGTGGGCGAGGTGCGGGTACAAGTTACGCAGCCGGGTCTCACGCAATTGGAGCCGTCGCTGCCCGTGCTGATCATCGACGACGGAATGCTGGACACGCCTGCTGCGCCGTTGCCTGAAGTGGCTGGGGATGTCACGGATCTGGCCTATATCATTTTCACTTCCGGCTCCACCGGTACCCCGAAAGGAGTGATGATCGACCACCGTGCGGCCATGAACACGCTGGAAGACATCAACGAACGCTTTGGCCTCAATGCGCAGGATAGGGTGTTCGGGCTGTCATCATTGAGCTTTGACCTGTCGGTTTACGATGCCTTTGCGCCTTTTATGGTGGGTGCAGCGCTGGTACTGCCGGAAGCAGGACGGGAAAAAGATCCGCGTCATTGGCAGACAGTTATGACACACGGTCATGTAAGCGTCTGGAATGCAGTGCCCGCACTGATGCAGATGCTGTGCGAATACCACAGCGGCGATCGGATGAGTTATCCGACGTTGCGTCTGGCACTGTTGAGCGGCGACTGGATCCCGCTAACGTTACCGGAGCAGATGCGCGAGCGGCTCAATGAAACGATGGACATCATCAGTCTGGGTGGAGCGACCGAGTGCGCCATCTGGTCGGTCTACTACCCGATAGGTGAGGTGGAATCGACGTGGACCAGTATTCCCTACGGTCGGGGTCTGCGCAACCAGCCAGTATACGTGCTAAATGCGCAACTGGAGGAATGTCCGGTCGGGGTGGAAGGAGAGATTTGCATTGGCGGGATGGGGCTGGCACAAGGCTACCTGAACGATGCAGAGAAAACGGCGGCGAGCTTTGTCTGGCGCGAAGCGAGTGGTGAGCGAATTTACCGCACTGGGGATCGCGGGCGCTACTTTGCTGACGGGCAAGTCGCCTTTTTGGGGCGCAACGATACCCAAGTGAAGGTGAATGGTTACCGTATCGAACTGGGGGAAGTCAAAAGCCACCTTGAACAGCTCGACAGCGTAGGGAGTGCCGCCGTGGTGTGCCACCAGGGACAGCTGTATGCCTTTATCACTGCCGCAGAAAACCTGCATCCTGACGATACTGACGCCCTGTTAGCGCGCGTTCGTGCTCAGTTAGCCGTGCAGTTGCCGTATTACCTGCTGCCCCAACATTTCTTTCTTCTCAAGGTGCTGCCGATGACAGGCAACGGCAAAATTGATCAGGCGGCAATGGTTCAAGAGGTTATCCAACGTATGTCGCAATCTACATCACAGAAGTCGAGGGCCCTCGCGCACGCCTCGCCCTATGAACAGCAGGTGGCCGCTCTCTGGTGCGAGGTACTACAACGAGAACAGATCGGACTGAATGACAACTTTTTTGAAGCGGGGGGCGGCTCAATCCAGATCGTGCTGTTGCATCGCCGTATTGAGGAGATTTTTAAGGTTACGGTACCTATTGCTGAGCTATTTCGCTTAACCACCGTGAAAAGAATTGCCGGTTATTTGCAGGCTATGCAGGACAATGCACGGGCGGTGAATCAAACACAGCAGCGTGATGCTTCCCGATCCCGCGCCCAGCAACGACTTGTACGTCGTCACCAGCGTCAGCGTTAAGGAAAAACTAATGACTTACAGTGAAAGCGATATTGCCATTGTTGGCATGAACTGCCGGTACCCCGGCGTGCACAGCGTTGCGGCATTCGAAACGGTGCTTCGCACCGGATGCAACATTTTGGACCCCAAAGTGACCCCGAGCAACGGCCACAATCACATTACGCTGAACAACGTCTATGAGCACATGGCGGAGTTCGATGCCAACTTTTTTGGCTACAGCCGTGCAGAAGCAGAAATCATGGATCCACAGCAGCGCGTATTTCTGACCTGTGCTTGGGAGATGTTTGAACAAAGCGGTTACAACCCGAAGCAGCACGATGCGCGCGTCGGCCTATATGCGGGCGTGAGTACCAGCTTCTATTTGCTTACTCACCTGATGAACAACCCAGACAAGCTTGCACAACTCGGTGGTCTCCAAATCATGGTCGGCAATGACAAAGATCATTTGACGTCCCAACTGGCTTACCGCCTGAATATTACCGGCCCTTGCGTGACGGTTCAGGCCAGTTGTGCCACCTCGCTGGTGGCAGTGCATCTGGCCTGCGAAGGGCTGCTGAGCGGTCAGTGCGATATGGCGCTAGCGGGTGGCGTCACGTTTCGCATGGAGGAGCAGCGCAGCTATGAATCGCACGGTGATGGGCTGCAAGCAGAGGATGGCCTGATTCATACTTTTGACGCGCAGGCGAGCGGTACGGTCTACAGCAGTGGTTTGGGCATGGTGCTGCTCAAACGGGCTACAGACGCGCAGGTGCAAGGGGATAACATCCTTGCCGTCATCAAGGGAAGCGCCATCAACAATGACGGCGGTGCGCGCAGTGGTTATACCGTGCCGGGTGTTGATGGTCAGGAAGCTGTGATGATTGAGGCGCATAGCTTGGCGGAGGTGACGCCGCAGCAAATTCAGTATCTAGAACTGCATGGCAGCGGCACGCCGTTGGGTGACGCTATCGAATTCGCGGCCATCAAACGTGTGTTTGGGACGCCAGCGCCGAATGCGACACCGTGGCGTCTGGGGGCTGTGAAACCTAACGTGGGTCACGTAGAAATGGCATCTGGCATCACCAGTCTCATAAAAACGGTGCTGAGTCTTACTAACCG
>clbR_Regulator of colibactin
ATGGATAAGTTCAAAGAAAAAAACCCGTTATCTCTGCGTGAAAGACAAGTATTGCGCATGCTGGCACAAGGTGATGAGTACTCTCAAATATCACATAATCTTAACATATCAATAAACACAGTAAAGTTTCATGTGAAAAACATCAAACATAAAATACAAGCTCGGAATACGAATCACGCTATACACATTGCTAACAGGAATGAGATTATCTAA
>cnf1_cytotoxic necrotizing factor 1
TCAAAATTTTTTTGAAAATACCTTCAATACCGATATTTCGGAGGCATCTGCATTCAGAGAATAACTCTCAGACAGAGACCTTACGACAACATTGCCGTCCACTCTCACCAGTACAGTCGCCGATGTACCAAAGCCATGTTCAGGTATATTATCAAGGAAGTAAGGGAAAACAGAAACATTATCACGAATAATAGTGATTTGACTATCTGGTTTTTTTTCAGATGATGAGTAAGTTATTAATGAATCTTCAAAATTTTCCGACAGATAATCGACTAAGAAATCATTGCTCATTATTCCCTCCACGCGAGGTATTGGTTCTTTTGTAAGTAGCTCAAGTACTTCAACTGCTTTTTTCACCCCGGTAGTACTGGTAAATCCAGCCAAAGATTTTGTTGTACCAGTATGTACCTTATAAATATATCCTTCTTTTCGGGCAACAATTGTCGTACAACCACTTAGATTTCCGCTTGTAATGATTACTGGTTTACCCTCCTGGACTTCCTCAAGTGCTATTTTAATACCATTCGCCCCACGAGCAGAATTTGACACACGAATTATGCTTGTTTCATTAGTAAGATTATACTTCTTCCAATAAGTTGAGCCGAGTGAAGATGAGTCTGATGGAATTTCCCCAGTATAGGTGTTCAATGTTGGAATACCATTTAGCCCCACTGTATTATCATAGAAATACTGATCATAGCCATGGTTATCAAAGCGATCTTTTTTGATGTAGAAAAAGAGAGGTTGTTGCTCATCAGCATTAGCGGCTTCAAAATACGGATAGATTGCACGCTGACGTGTCGATGAAATACTTCCCCGTCCTTTAAGCACATCAATATTACCGCGACTTAATTTCTGAAAGTTAGATTTGGAGGTGCTTTCGATACTTTCTTTAAAATATCGTAGAGATAACAATTTACGTATGGTTGATATATCAGGAGGCGTTGATGGCTCAGGAAAATTAAATCTCCTGTCAACCACAGCCAGTACTTCAACCGGGGCTTCATCAGGAATTGCCCAATGATTAACATATGAAACATTATTATTGGTGATATATTTTACGTGCACTTTTATAACTACCAGAAAGTGTCGTCTGCTTGCTGCATCTGCACTGTTAACATTTGAGGTATATTCAGTAAAACCTAAGCTTGACTGTGGGCCCTGACCTAACAAAATTTCGTGTAATTCTTCTGTACTTCCCCCAGCCGTATGATAAGAGGCAATATTCCATGCTTCTTCCTCAGTAGCTCCTCTCATCAAAGTTACAAATCTATCCCCAAAGCTTCCAGAACCCTTAACATAATTAACAATATCCATTTCTGACGTTGGTTGCGGTAATTTTGGGTTTGTATCAGGATATAAAAGTGAGCTGTCATCATTAATAAATGATAACGGAGATCCGGTCACTGCAGAATAGGGTTCATCTTTAAAAAATACAGGAATATTGAGACTTTCAAAATCAAATGGCTGCCCCCCTTTTAGACCACCACCTCGAGTCCAGAGAATTTCATTATTATATTCGGTACGATAAATTCTTCGGGATAAAATCTCATATCCTGTTTCAATGTCCACTTCATAGTAGATGCCGCTCAGAGAACTCCCTTTTACAGCGACAATTTGATTATCTTCATCACTAAGCTTTACAATATTGACATGCTGCCCGGAACTTTTAAGCTTAACGTCTAACAAATTAGTTGAGGATATACTATCTTCAGCAATTCCATATTCCTTCAAAAATATATCGATATTTGTTTCATTCAGAGTCCTGCCCTCATTATTTATAACGCTGCTAAGTACCTCCTGGTTTATTCCTGCCTTACTAATCAAGAGTGGAATTGCAAAAGACAGACCAAGCAATACTGCATTTGTCGCCAAACCAGGTATAGCAGAACGACGTTCTTCATAAGTATCACCATTAATCAGTTGATCAAAACTGATCCCCATACTGGAAGTAATAATCCCCAGTCCAAGCGGAACAGATACCTCCGGGACTACGATATCAAATATAGGGGTCATTGATAAAATCGTCTGGAGTATAGTCAGAGCATAGTCTCGTTGAGCTTCACTGTTTGATTTTATAACGATATCACCATCACTGAAACTGCGTTTCTTAACAGAAATAGCTATAGCATCAAAAACATCTTTATTGCTAAGTGTCTTATTGGAATACAGAAAGTAAGACTCATTAAAATTACCATCATTTTCTATTGCATGTAGAACAGAATTTACTCCTGCATAGGAAACTCCATCTTGACGACTATATAATGAAAAATGTTGGGAAAGTAATTGTTTGTTGTCACTATCCTTAATAAGTTCTTTAAGGGTAAGCCGCAAATCAGCGATATTCTTCTTGAATAAAAAAGGTTTTTTTGCACCAGGAATGAAAAGCATTACCTTATCATTATTTTTGGCTACAAAAATATCAGATGCGTAATATCCATAAATATCAAAGAATAATAGTGATATATTATCACTGCGATTTAAGGCGTTCATGGAGAAATTATATTCACGCTCATCAAGCTCTCCATTTTTATAAAGATACAAAGCAGAGGAAATATAATAATTTTTTAGTAAAAGCTTAAATTTATCATAGTATTTCGACCAGTAATCTGACAGAGTTTTTCCATAAACACCTGCAAAATCACACTTTTGTAAAAAATGCAGGTATTCCGACGGGAGCATTTTTTCTTCATTTTCTTCGTTAAACACATCTGCACTCTTTGTTTTATAAATTCCTGTGCTTGAATTTGCATCATCAAAAACATCAAAACGATAACCAATATTAATAAGAGCGGCTTGAGTGAGTGTCAGTACTTCTGTTTTATATTTCCCAAGATGATCCCATCCAGTATAAGATCTGCTATTACTCCGGTTTTGAGAAAAGCAGATGAAATAAGCATTATCAGGATCAATCCGACTAAACCACGGCAAGTCAGTTTTAAAACAATTCTTAATGTAATCGCTGACAACTCTTTCAGGTGAAGGGAAATTTGATACCAACTCATTGTACTCAAGAAGATATTTTTGTTGCCATTGGTTACCCAT
>csgA_Major curlin subunit
ATGAAACTTTTAAAAGTAGCAGCAATTGCAGCAATCGTATTCTCCGGTAGCGCTCTGGCAGGTGTTGTTCCTCAGTACGGCGGCGGCGGTGGCAACCACGGTGGTGGCGGTAATAACAGCGGTCCGAATTCAGAGCTGAATATTTACCAGTACGGTGGCGGTAACTCTGCTCTTGCTCAGCAAGCTGACGCCCGTAACTCTGATCTGACCATTACCCAGCACGGCGGCGGTAATGGCGCAGATGTGGGCCAAGGTTCTGATGACAGCTCAATCGATCTGACTCAGCGTGGTTTCGGCAACAGCGCTACTCTTGATCAGTGGAATGGTAAAGATTCTACTATGACTGTTAAACAGTTCGGTGGCGGTAACGGTGCTGCTGTTGACCAGACTGCATCTAACTCCAGCGTTAACGTCACTCAGGTTGGCTTTGGTAACAACGCGACCGCTCATCAGTACTAA
>csgB_Minor curlin subunit
ATGAAAAACAAATTGTTATTTATGATGTTAACAATACTGGGTGCGCCTGGGATTGCAGCCGCAGCAGGTTATGATTTAGCTAATTCAGAATATAACTTTGCGGTAAATGAATTGAGTAAGTCTTCATTTAATCAGGCAGCCATAATTGGTCAAGCTGGGACTAATAATAGTGCTCAGTTACGGCAGGGAGGCTCAAAACTTTTGACGGTTGTTGCGCAAGAAGGTAGTAGCAACCGGGCAAAGATTGATCAGACAGGAGATTATAACCTTGCATATATTGATCAGGCGGGCAGTGCCAACGATGCCAGTATTTCGCAAGGTGCTTATGGTAATACTGCGATGATTATCCAGAAAGGTTCTGGTAATAAAGCAAATATTACACAGTATGGTACTCAAAAAACGGCAATTGTAGTGCAGAGACAGTCGCAAATGGCTATTCGCGTGACACAACGTTAA
>csgC_Curli assembly Chaperone protein
ATGAATGCGTTATTACTCCTTGCGGCACTTTCCAGTCAGATAACCTTTAATACGACCCAGCAAGGGGATATGTACACCATTATTCCTGAAGTCACTCTTACTCAATCTTGTCTGTGCAGAGTACAAATATTGTCCCTGCGCGAAGGCAGTTCAGGGCAAAGTCAGACGAAGCAAGAAAAGACCCTCTCATTGCCTGCTAATCAACCCATTGCTTTGACGAAGTTGAGTTTAAATATTTCCCCGGACGATCGGGTGAAAATAGTTGTTACTGTTTCTGATGGACAGTCACTTCATTTATCACAACAATGGCTGCCCTCTTCAGAAAAGTCTTAA
>csgD_CsgBAC operon transcriptional regulator
TTATCGCCTGAGGTTATCGTTTGCCCAGGAAACCGCTTGTGTCCGGTTTTTTACGGCTATCTTCTTGAAAAGATTATAAAGATGCGTTTTAACCGTATTTTCGCTGATGAACAACGAACGAGCGATCTCGTTATTAGACGCGCCGATACGCAGCTTATTCAGGATCTCTTTTTCCCGATGAGTAAGGAGGGCTGATTCCGTGCTGTTATAACGATAGTTACCTGAATGCGTAATCAGGTAACTGGCAAGCTTTTGCGTAAAGTAGCATTCGCCGCGCAGGACGCCTTGCAACCCATTGACAACACGTTCTTGATCCTCCATGGCATAAAAAACGCCGTTGATATGAGGCCAGTTTTCAATGTCGCGGTACGGGTAATCTTCAGGCGTATTTAGCAACAATATTTTGATATTGTTGTTTTTCCTGCTCAAAGTATCCTGCCAATAATGGATAAGCTTTTTATCCGCTTCCATCATATCCAGAAGAATAATAGAGCCTGAAGATATATCGTCCAGAGAACGTTGAATATTATGTAATTTTCCTGTAATTGCCAGCGATTGTTTAAGGTGCTGCAAGAGAGCTGTCGCCTGCAAAGAAGGTTTAGTGATCAACAATAATGTATGACCATGAATACTATGGACTTCATTAAACAT
>csgE_Curli assembly/transport component
TTAAAATTCATCATGCGCCAAATCGCCCGTACTTAATAACGCCTGGTTTATCTGGCGACGATTTAGTGCTTCTTCAGTTTGAATCAGTGCAAAGACGACAGTTTTCTCGAAGTCTCTTTTCAACGGAAATAAAAAAGTCTGGAAAATAACGTCCTGATTCACCGTTATTGTGATCCAGCTTCCCCATCGTGCACTGGGCCTTTCATTAATCGTTAAGTTACCCGTATAGTCACTTTCCCATTTATCACTAAAGGCTCGGTAAAAATCATGGCCAATAGATGAAACAGTATGGTCAGTTAACAATCCCGGGACTTCTACCTCAACGGCGTGAAGATTCCCTGCGGCGAACAGAAATTCTGCCGCCACAATCCAGCGTAAATAACGTTTCAT
>csgF_Curli Transport and assembly
TTAAAAATCGGTTGAGTTATTTTGTAAACCCGAAACCTGGATGGTCGAGGTTTGTCCGGTTTTACGATCTGTCACGTTCAACTGCAATTGACCATCGCGGTTAGCAATATCAACAATATAATCGTTGGTCACCATGCGGCCCGGTTTACCGGTATTAATATTCGACAGTAGCCCACCCAAAATTTGTGACTGGATGGCCTGAGTAAAGTTATCTAACGCCGAGGGCGTTTCAATACCAAAGTCATCGTTATAGCTCGGATCTTTATAAGAGTTTTGGGCCTGAGCGCTATTTAACAAAAAAGCGCCATTATTTGGGTTACCACCAAAGTTTGGATTACGGAACTGGAAAGTCATGGTTCCAGCCCAACTTAATGGCGAAATAAGCATGAGTAGAACTACTGCATGTTTGACACGCAT
>cvaC_Colicin V
ATGAGAACTCTGACTCTAAATGAATTAGATTCTGTTTCTGGTGGTGCTTCAGGTCGTGATATTGCGATGGCTATAGGAACACTATCCGGGCAATTTGTTGCAGGAGGAATTGGAGCAGCTGCTGGAGGGGTGGCTGGAGGTGCAATATATGACTATGCATCCACTCACAAACCTAATCCTGCAATGTCTCCATCCGGTTTAGGAGGAACAATTAAGCAAAAACCCGAAGGGATACCTTCAGAAGCATGGAACTATGCTGCGGGAAGATTGTGTAATTGGAGTCCAAATAATCTTAGTGATGTTTGTTTATAA
>draA_Dr hemagglutinin structural subunit
ATGAGGGAGCGATATCTGTATCTTGCTGACACCCCTCAGGGGATACTGATGTCCGGTCAGGTGCCGGAATATCAGTTCTGGTTACTGGCTGAGATATCGCCGGTACACAGTGAGAAGGTTATTAATGCGCTGAGGGATTATCTGGTAATGGGATATAACCGCATGGAGGCCTGCGGGCGTCATAGTGTGTCGCCGGGATATTTTTCTGGTGCACTGAAGCGGTTTCAGCGGGTCAGTCAGACGGTATACAGGCTGGTGCCTTTTTATTTCCCGGAGGCGGGTCATGAAGTTCACAGGGGAGAGTGA
>draB_Dr hemagglutinin chaperone protein DraB
ATGAAAATGCGGGCTGTGGCTGTGTTCACCGGCATGCTGACGGGAGTGTTATCAGTGGCAGGTTTGCTGTCAGCGGGGGCATATGCCGCCGGGGGAGAAGGGAATATGTCTGCATCCGCGACGGAGACAAACGCCAGAGTATTCTCGCTGCATCTGGGGGCCACGCGGGTGGTTTACAACCCGGCCTCGTCGGGGGAGACGCTGACGGTGATTAATGACCAGGACTATCCGATGCTGGTGCAGTCGGAGGTGCTGAGTGAGGACCAGAAGAGTCCGGCGCCTTTTGTGGTGACACCGCCGTTGTTCCGTCTTGATGGTCAGCAGTCGAGTCGTCTGCGTATTGTCAGGACGGGCGGGGAGTTTCCGCCAGACCGTGAGAGTCTGCAGTGGATTTGCGTGAAAGGCATTCCGCCGAAGGAAGGTGACAGGTGGGCGGAAGGGAAGGACGGGGAGAAGAAGGCTGACAAAGTCTCCCTGAATGTACAGCTTTCAGTGAGCAGCTGCATCAAGCTGTTTGTTCGTCCGCCGGCGGTGAAGGGGCGACCGGATGATGTGGCCGGCAAGGTGGAGTGGCAGAGGGCCGGCAACAGGCTGAAGGGGGTTAACCCGACGCCGTTTTACATCAACCTGTCCACGCTGACGGTGGGGGGTAAGGAAGTGAAGGAGCGTGAATATATTGCGCCGTTTTCCTCCCGTGAATATCCGCTGCCTGCGGGGCATCGGGTAAGGTTCAGTGGAAGGTGA
>draC_Dr hemagglutinin usher protein DraC
ATGCGTGATACTTCTTCAGGGCGGATGAGAACGGGGGTGACAGGGCTGGCGCTGGCTGTGATGGTGGCCTGTGTGATGTTTCGTGCGGAGAGTGGTATTGCGCGCACCTACTCCTTTGATGCGGCCATGCTGAAAGGTGGCGGGAAGGGGGTGGACCTGACCCTGTTTGAGGAAGGTGGGCAGTTACCCGGCATTTATCCGGTTGACATTATCCTGAATGGTTCCCGTGTGGATTCACAGGAGATGGCCTTTCACGCGGAGAGGGACGCGGAGGGCAGGCCTTATCTGAAGACCTGTCTGACCCGTGAGATGCTGGCGCGTTACGGGGTCAGGATTGAGGAATATCCGGCGTTGTTCCGTGCATCCGGAGAGGGTCGTGGTGCCTCCGTGGCGGAGGAGGCCTGTGCTGACCTGACGGCGATACCGCAGGCCACGGAGAGTTATCAGTTTGCTGCCCAGCAACTGGTTCTGGGTATCCCTCAGGTGGCACCGTCCGCAGCTGAGGGGGATTGGCCGGAGGCGTTATGGGATGATGGCATTCCGGCTTTTCTGCTGAACTGGCAGGCGAATGCGGGGCGCAGTGAGTACCGGGGTTACGGGAAGCGTGTCACGGACAGTTACTGGGTCAGTCTGCAGCCGGGAATCAACATTGGACCCTGGCGTGTGAGGAACCTGACCACCTGGAACAGGTCATCCGGTCAGTCGGGAAAATGGGAGAGTTCATACATACGTGCTGAGCGGGGGCTGAACGGGATAAAGAGTCGCCTGACGCTGGGTGAGGATTACACGCCGTCAGACATTTTTGACAGTGTGCCTTTCCGGGGGGCGATGATGAGTTCTGATGAGAGTATGGTGCCTTATAACCTGCGTGAATTTGCGCCGGTTGTACGTGGCATTGCCCGCACGCAGGCCAGGATAGAGGTGCGTCAGAACGGCTATCTGATACAAAGTCAGACGGTGGCGCCGGGGGCATTTGCCCTGACGGACCTGCCGGTGACGGGGTCCGGCAGTGACCTGCAGGTGACGGTGCTGGAATCAGACGGGACGGCGCAGGTTTTCACGGTGCCGTTCACCACGCCGGCCATTGCGCTGCGTGAGGGGTACCTGAAGTACAACGTCACGGCGGGTCAGTACCGTTCATCGGATGATGCGGTTGAGCACACGTCGCTGGGACAGGTGACGGCCATGTACGGTCTGCCGTGGGGGCTGACGGTGTACGGGGGGCTTCAGGGAGCGGACGATTACCAGTCTGCGGCTCTGGGGCTTGGCTGGTCACTGGGGCGTCTGGGGGCGGTGTCGCTGGACACGACGCACTCCCGGGGGCAGCAGAAGGGACATGATTATGAGACCGGTGACACCTGGCGTATCCGTTATAACAAGTCGTTTGAGCTGACGGGGACGAGTTTTACGGCAGCGAGTTATCAGTACTCATCGGATGGTTACCATACGCTGCCGGACGTGCTGGACACCTGGCGTGATGACCGGTACGCATACCGTCACACGGAGAACCGGAGTCGCCGTACCACGCTGAGTCTGAGTCAGTCCCTGGGTCAGTGGGGCTATGTGGGACTGAACGGCAGCCGGGATGAGTACCGTGACAGACCGCACCGTGATTATTTTGGCGCGTCATACAGTACGTCCTGGAACAATATCTCGCTGTCGGTTAACTGGTCACGCAACCGCAACAGCGGCGGCTATTACGGTGGCTGGTCGCGTACGGAAGACAGTGTCAGTATGTGGATGAGTGTGCCGCTGGGACGCTGGTTTGGGGGGGCGGATAACGATATCAGTACCACGGCGCAGATGCAGCGTTCCACGGGACAGGATACCCGGTATGAGGCCGGGCTGAACGGACGGGCATTTGACCGCCGGCTGTACTGGGATGTCCGTGAGCAGATGGTGCCGGGCAGTGAGAGCCATGCTGACACCAGTCGTCTGAACCTGACGTGGTACGGGACATATGGTGAACTGACGGGGATGTACAGTTACAGCAGCACGATGCGCCAGCTGAACGCCGGGATGTCCGGCAGCATGGTTGCCCACAGTGAGGGGGTCACCTTTGGTCAGCGGACCGGGGATACGGTGGCACTGATTGCGGCACCGGGCGTGAGTGGTGCGTCTGTGGGTGGCTGGCCGGGTGTGAGAACGGATTTCCGGGGGTATACGCTGGCCGGTTATGCGTCACCGTACCAGGAGAACGTGCTGACACTGGACCCGACGACGTTTCCGGAGGATGCGGAAGTGCCGCAGACGGACAGTCGTGTGGTGCCGACGAAGGGGGCAGTGGTCCGGGCCGGATTCAGGACCCGTGTGGGTGGTCGTGCGCTGGTGAGTCTGGCCCGTCAGGACGGAACGCCGCTGCCGTTTGGTGCGGTGGTGACAGTTGAGGGCGAAGCGGGTCAGGCTGCGGGATCAGCCGGTGTGGTGGGAGACCGTGGTGAGGTGTACCTGAGCGGGCTGAAGGAAAGCGGTAAGCTGAAGGCGCAGTGGGGAGAGAACAGTCTGTGCCATGCGGATTACCGTCTTCCGGAAGAGAAGGGTCCTGCGGGGATATTTCTGACCCGTACGGTGTGTATGTGA
>draD_Invasin protein DraD
ATGAACGGGAGTATAAGGAAGATGATGCGTGTCACCTGCGGGATGTTACTGATGGTCATGAGTGGTGTGTCGCAGGCGGCTGAGCTCCACCTGGAGAGCCGGGGAGGTTCAGGAACGCAGCTGCGCGATGGTGCGAAGGTGGCGACGGGGCGGATTATCTGCCGGGAGGCGCACACGGGTTTTCATGTGTGGATGAATGAGCGTCAGGTGGACGGCAGGGCGGAGCGCTATGTGGTGCAGAGTAAGGATGGTCGTCATGAGCTTCGTGTCAGGACAGGAGGAGATGGCTGGTCGCCGGTGAAGGGAGAAGGCGGGAAGGGGGTGTCGAGGCCCGGTCAGGAGGAGCAGGTTTTTTTTGATGTGATGGCGGACGGAAATCAGGACATTGCTCCTGGTGAATACCGGTTTTCGGTTGGCGGAGCCTGTGTGGTGCCACAGGAATAA
>draE_Dr hemagglutinin antigenic and adhesive subunit
ATGAAAAAATTAGCGATCATGGCCGCGGCCAGCATGGTGTTCGCCGTGAGCTCCGCGCATGCTGGGTTCACCCCGAGTGGCACCACCGGCACCACCAAACTCACAGTTACCGAAGAGTGCCAGGTACGGGTTGGTGACCTGACCGTGGCTAAGACTCGTGGCCAACTGACGGACGCAGCACCAATAGGGCCGGTCACCGTGCAAGCGCTGGGATGCGACGCCCGCCAGGTCGCGTTGAAGGCAGACACCGATAACTTCGAACAGGGCAAGTTCTTCCTGATCAGCGACAACAATAGGGATAAGCTCTATGTCAATATACGGCCTACGGATAACTCCGCCTGGACGACCGACAATGGTGTCTTCTACAAAAACGATGTCGGGAGCTGGGGTGGAATTATCGGGATCTACGTAGATGGGCAACAAACGAACACACCGCCCGGCAACTACACACTGACCCTGACCGGGGGTTACTGGGCAAAATGA
>draP_Linker element in Dr adhesin
ATGGGTAATCTGCCAGTGAGAAGTCGTGGTTTATATAAAGGTAAAAAACGCAGCGCCGGTATGAATGAATTACGTCATCCGGGAAGCACACAGATGACGCGCACTGGTCAGGTGCATCGTGGTGGCGAACACCGGCTGAACACGGGGCCACCGGACTGGCAGACCGTGGAATAA
>eae_Intimin Adherence factor for intestinal epithelia
TTTATTAGTATTAATTTACTACTCATTCTAACTCATTGTGGTGGAGCCCAAACATGATTACTCATGGTTTTTATGCCCGGACCCGGCACAAGCATAAGCTAAAAAAAACATTTATTATGCTTAGTGCTGGTTTAGGATTGTTTTTTTATGTTAATCAGAATTCATTTGCAAATGGTGAAAATTATTTTAAATTGGGTTCGGATTCAAAACTGTTAACTCATAATAGCTATCAGAATCGCCTTTTTTATACGTTGAAAACAGGTGAAACTGTTGCCGATCTTTCTAAATCGCAAGATATTAATTTATCGACGATTTGGTCGTTGAATAAGCATTTATACAGTTCTGAAAGCGAAATGATGAAGGCCGAGCCTGGTCAGCAGATCATTTTGCCACTCAAAAAACTTCCCTTTGAATACAGTGCCTTACCACTTTTAGGTTCGGCACCTCTTGTTGCTGCAGGTGGTGTCGCTGGTCATACAAATAAACTGACTAAAATGTCCCCGGACGTGACCAAAAGCAACATGACCGATGACAAGGCATTAAATTATGCGGCACAACAGGCGGCGAGTCTCGGTAGCCAGCTTCAGTCGCGATCTCTGAACGGCGATTACGCGAAAGATACCGCTCTTGGTATCGCTGGTAACCAGGCTTCGTCACAGTTGCAGGCCTGGTTACAACATTATGGAACGGCAGAGGTTAATCTGCAGAGTGGTAATAACTTTGACGGTAGTTCACTGGACTTCTTATTACCGTTCTATGATTCCGAAAAAATGCTGGCATTTGGTCAGGTCGGAGCGCGTTACATTGACTCCCGCTTTACGGCAAATTTAGGTGCGGGTCAGCGTTTTTTCCTTCCTGAAAATATGTTGGGCTATAACGTCTTCATTGATCAGGATTTTTCTGGTGATAATACCCGTTTAGGTATTGGTGGCGAATACTGGCGAGACTATTTCAAAAGTAGTGTTAACGGCTATTTCCGCATGAGCGGCTGGCATGAGTCATACAATAAGAAAGACTATGATGAGCGCCCAGCAAATGGCTTCGATATCCGTTTTAATGGCTATCTGCCATCATACCCGGCATTAGGTGCCAAGCTGATGTATGAGCAGTATTATGGTGATAATGTTGCTTTGTTTAATTCTGATAAGCTGCAGTCGAATCCTGGTGCGGCGACCGTTGGTGTAAACTATACTCCGATTCCTCTGGTGACGATGGGGATCGATTACCGTCATGGTACGGGTAATGAAAATGATCTCCTTTACTCAATGCAGTTCCGTTATCAGTTTGATAAACCGTGGTCTCAGCAAATTGAGCCACAATATGTTAACGAGTTAAGAACATTATCAGGCAGCCGTTACGATCTGGTTCAGCGTAATAACAATATTATTCTGGAGTACAAAAAGCAGGATATTCTTTCTCTGAATATTCCGCATGATATTAATGGTACTGAACGCAGTACGCAGAAGATTCAATTGATCGTTAAGAGCAAATACGGTCTGGATCGTATCGTCTGGGATGATAGTGCATTACGTAGCCAGGGCGGCCAGATTCAGCATAGCGGAAGCCAAAGCGCACAAGATTACCAGGCTATTTTGCCTGCTTATGTGCAAGGTGGTAGCAATGTTTATAAAGTGACGGCTCGCGCCTATGACCGTAATGGCAATAGCTCTAACAATGTACTGCTTACTATTACCGTTCTGTCGAATGGTCAGGTGGTCGACCAGGTTGGGGTAACGGACTTTACGGCTGATAAGACTTCGGCTAAAGCGGATGGCACCGAAGCAATTACTTATACTGCGACGGTGAAAAAGAATGGGGTAGCTCAGGCTAATGTCCCTGTTTCATTTAATATTGTTTCAGGAACTGCAGTTTTAAGTGCCAATAGTGCCAATACCAATGGTAGCGGTAAGGCGACTGTAACCCTGAAATCGGATAAACCAGGCCAGGTCGTCGTGTCTGCTAAAACAGCAGAGATGACTTCAGCGCTTAATGCCAATGCAGTTATATTTGTTGATCAAACCAAGGCCAGCATTACTGAGATTAAGGCTGATAAAACAACGGCAGTAGCAAATGGTCAGGATGCTATTACATACACTGTTAAAGTGATGAAGGGGGATAAGCCTGTATCTAATCAGGAAGTGACCTTTACGACGACCTTAGGTAAGTTAAGTAATTCCACTGAAAAAACGGATACGAATGGCTATGCCAAAGTAACATTAACATCGACAACTCCAGGAAAATCACTCGTTAGTGCCCGTGTTAGCGATGTCGCCGTTGATGTCAAAGCACCTGAAGTTGAATTTTTTACAACGCTTACAATTGATGACGGTAATATTGAAATTGTTGGAACCGGAGTTAAAGGGAAGTTACCCACTGTATGGTTGCAATATGGTCAAGTTAATCTGAAAGCCAGCGGAGGTAACGGAAAATATACATGGCGCTCAGCAAATCCAGCAATTGCTTCGGTGGATGCTTCTTCTGGTCAGGTCACCTTAAAAGAGAAGGGAACTACAACTATTTCCGTTATCTCAAGTGATAATCAAACTGCAACTTATACTATTGCAACACCTAATAGTCTGATTGTTCCTAATATGAGCAAGCGTGTGACCTATAATGATGCTGTGAATACATGTAAGAATTTTGGAGGAAAGTTGCCGTCTTCTCAGAATGAACTGGAAAATGTCTTTAAAGCATGGGGGGCTGCAAATAAATATGAATATTATAAGTCTAGTCAGACTATAATTTCATGGGTACAACAAACAGCTCAAGATGCGAAGAGTGGTGTTGCAAGTACATACGATTTAGTTAAACAAAACCCTCTGAATAATATTAAGGCTAGTGAATCTAATGCTTATGCCACTTGTGTAAAATAA
>eatA_Autotransporter serine protease EatA
ATGAATAAAGTGTTCTCTCTTAAGTATAGTTTTTTAGCCAAAGGTTTTATTGCTGTTTCTGAACTTGCCCGTCGCGTTTCTGTTAAAGGGAAACTGAAGAGTGCTTCATCAATAATTATTTCACCAATAACAATTGCTATTGTTTCTTATGCCCCCCCATCTCTTGCTGCAACAGTTAATGCAGATATATCGTATCAAACATTTCGGGATTTTGCCGAAAATAAAGGAGCTTTTATAGTTGGCGCATCAAATATAAATATCTACGATAAGAATGGAGTGTTAGTTGGAGTGCTTGATAAAGCTCCAATGCCTGATTTTAGTAGTGCCACGATGAATACAGGGACATTACCACCAGGAGACCATACACTGTACTCACCTCAATATGTTGTCACAGCAAAGCATGTTAATGGATCAGATATAATGAGTTTTGGACATATTCAAAATAATTATACTGTAGTAGGAGAGAACAACCATAATAGCCTTGATATTAAAACACGACGTTTAAATAAGATTGTCACGGAGGTCGCCCCTGCAGAAGTCTCCAGTGTTGGAGCTGTAAATGGCGCTTATCAAGAAGGGGGGCGTTTTACAGCCTTTTATAGGCTTGGAGGTGGATTGCAATATATAAAGGATAAAAATGGAAATCTTACACCGGTATATACAAATGGTGGTTTCCTAACTGGAGGAACTATCAGTGCTTTAAGCTCATATAACAATGGGCAAATGATTACTGCACCTACAGGAGATATTTTTAATCCTGCTAATGGGCCTCTTGCAAACTATCTAAATAAAGGTGATAGTGGCTCTCCTTTATTTGCGTATGACTCTCTGGAAAAAAAATGGGTTTTAATTGGCGTTCTTTCATCAGGAAGTGAGTATGGTAATAACTGGGTTGTCACAACTCAAGATTTTCTTAATCAGCAACAAAAGCATGATTTTGATAAAACAATATCATATGACTCTAAAAAGGGGAGCTTACAATGGAGATATGATAAAGACGCAGGAGTGGGAACATTAAGTCAAGAGGGAGTTGTGTGGGACATGCATGGAAAAAAAGGGGAAGACCTAAATGCAGGTAAAAATCTTCAATTTACAGGAAATAATGGAGAGGTTATTTTACACGACTCTATAGATCAAGGGGCTGGCTATCTGCAGTTTTTTAACAACTACACAGTTACATCCTTAACTGACCAAACATGGACCGGAGGTGGTATCATTACTGAAAAAGGTGTAAATGTGCTTTGGCAGGTTAATGGTGTTAATAATGATAACTTACATAAAGTTGGTGAAGGCACATTAACTGTTAATGGAAAAGGGGTTAATAATGGAGGACTGAAAGTCGGTGATGGAACCGTAATTCTGAATCAACGCCCTGATGATAATGGACACAAGCAAGCCTTTAGCTCTATTAACATTTCCAGTGGTCGTGCAACAGTTATACTTTCAGATGCTAATCAAGTTAACCCAGATAAAATATCATGGGGATATAGAGGCGGCACTCTTGATTTAAATGGAAATAATGTAACCTTTACTCGTCTTCAGGCTGCAGATTATGGTGCTATTATTTCTAACAATAACAATAACAAAAACAAATCTGAATTAACACTTAAATTACAAACACTAAATGAAAATGACATTAGTGTTGATGTGAAGACATATGAAGTTTTTGGGGGGCGTGGTAGTCCAGGTGACTTATATTATGTTTCTGCATCAAATACTTACTTTATCCTGAAATCAAAGGCGTACGGTCCATTTTTCAGTGATTTAGATAATACCAATGTCTGGCAAAATGTTGGTCACGATCGTGATAAAGCGATTCAAATCGTGAAACAGCAGAAGATTGAGGAAAGCTCTCAACCTTATATGTTTCATGGACAACTTAATGGTTATATGGATGTAAATATACATCCACTCTCTGGTAAGGATGTGCTGACTCTTGATGGTTCTGTTAATCTGCCTGAAGGGGTGATAACGAAAAAGTCAGGTACTCTGATATTCCAGGGGCATCCGGTGATTCATGCTGGAATGACAACCTCAGCCGGCCAGAGTGATTGGGAAAACCGTCAGTTTACAATGGATAAACTGAAGCTTGATGCAGCAACATTCCATCTCTCCAGAAATACTCGTATGCAAGGAGATATTAGTGCTGCCAACGGAAGTACCGTCATTCTGGGAAGTTCTCGGGTCTTTACTGACAAGAATGATGGAACCGGTAATGCAGTATCTTCTGTTGAAGGGAGTTCCACTGCAACAACAGCTGCTGACCAAAGTTATTACAGTGGTAATGTGCTGCTCGAAAACCATTCGTCTCTGGAGGTCAGGGAGAATTTTACTGGTGGTATTGAGGCTTATGACAGTTCTGTTAGTGTGACCTCTCAGAATGCTATTCTTGACCATGTTGGTAGCTTTATTAATAGTAGTCTGCTTCTCGAAAAAGGAGCAAAACTGACTGCACAGAGTGGTATTTTCACAAATAACACTATGGAAATAAAAGAAAACGCCTCTCTGACTCTGACAGGGATCCCTTCTGTAGGAAAGCCGGGGTATTATTCACCTGTAATCTCGACTACAGAAGGAATTCATCTCGGTGAGCGGGCCAGCCTTTCAGTGAAAAATATGGGCTATCTGAGTTCAAATATTATAGCAGAGGACTCTGCAGCAATTATTAATCTGGGAGACAGTAATGCAACTATCGGGAAGACGGACTCTCCATTATTCAATACCTTAATGAGGGGATATAATGCTGTTTTGCAGGGCAATATTATGGGGCCACAGAGCTCAGTGAATATGAACAATGCTCTGTGGCACTCTGATAGAAATTCGGAAATCAAAGAGCTGAAAGCCAACGACTCCCAAATAGAGTTAGGTGGAAGAGGGCATTTTGCAAAACTGCGGGTAAAAGAGCTTATTGCGTCTAACTCAGTGTTTCTTGTACATGTAAACAATGGCCAGGCTGACCAGTTGAATGTTACCGGCAAACTGCAGGGCAGCAATAATACTATTCTTGTTAACTTTTTTAACAAAGCAGCCAATGGTACAAATGTGACGTTAATCACTGCACCAAAAGGCAGTGATGAAAATACATTCAAGGCCGGAACCCAGCAGATTGGATTCAGTAATATCACGCCAGAAATCAGGACAGAAAATACGGATACAGCCACAAAGTGGGTGCTGACTGGATATCAGTCTGTCGCTGATGCCAGAGCCTCGAAAATCGCAACGGACTTTATGGATTCAGGTTATAAATCCTTCCTGACGGAAGTCAATAATCTGAACAAACGTATGGGGGATTTACGGGATAGTCAGGGAGATGCTGGAGGGTGGGCGCGTATCATGAATGGTACCGGTTCAGGTGAGAGTGGTTACAGAGATAACTATACCCACGTTCAGATTGGTGCAGACAGAAAGCATGAGCTGAACGGTCTAAATTTATTCACCGGTGCATTACTGACCTATACAGACAGCAATGCCAGCAGCCAGGCTTTCAGCGGTAAAACAAAATCGCTAGGGGGAGGGGTGTATGCATCAGGTCTCTTTGAGTCTGGAGCTTATTTTGACCTGATTGGTAAATATCTCCATCATGATAATCGGTATACGTTGAATTTTGCCTCCCTGGGGGAAAGAAGCTATACCACCCATTCTTTGTATGCTGGAGCTGAAATCGGGTATCGTTATCACATGTCAGAAAATACATGGGTGGAACCACAGATGGAACTGGTTTATGGTTCGGTATCAGGAAAGTCATTTAACTGGAAAGACCAGGGAATGCAATTGAGTATGAAAGACAAAGACTATCACCCACTAATTGGTCGAACAGGCGTGGATGTAGGTAGAGTGTTCTCTGGAGATACCTGGAAAGTAACAGCACGTGCAGGACTGAGTTACCAGTTCGATTTGCTGGCAAATGGAGAAACTGTTTTACAGGATGCTTCTGGTAAAAAACACTTCAAAGGTGAAAAAGACAGCAGGATGCTAATGAACGTGGGAACGAATGTGGAAGTTAAAGACAATATGCGTTTTGGTCTGGAGTTGGAGAAGTCGGCGTTTGGGAGATATAATATAGACAACTCTATAAATGCTAACTTCCGTTATTATTTCTGA
>ecpA_Major subunit for E.coli common pilus
ATGAAAAAAAAGGTTCTGGCAATAGCTCTGGTAACGGTGTTTACCGGCATGGGTGTGGCGCAGGCTGCTGACGTAACAGCTCAGGCTGTAGCGACCTGGTCGGCAACAGCCAAAAAAGACACCACCAGTAAGCTGGTTGTGACGCCACTCGGTAGCCTGGCGTTCCAGTATGCCGAAGGCATTAAAGGTTTTAACTCACAGAAAGGTCTATTTGACGTGGCTATCGAGGGTGACTCAACGGCTACCGCCTTTAAACTGACCTCACGTCTTATCACCAACACATTAACCCAGTTGGATACCTCAGGTTCCACACTGAATGTGGGCGTGGATTATAACGGCGCGGCAGTCGAAAAAACTGGCGATACCGTGATGATCGATACCGCCAACGGCGTACTGGGCGGCAACCTTAGCCCGCTGGCTAACGGTTACAATGCCAGCAATCGTACCACCGCACAGGATGGTTTCACCTTCTCCATCATCAGCGGTACCACCAATGGTACCACCGCAGTAACAGATTACAGCACTCTACCGGAAGGCATCTGGAGCGGCGACGTTAGCGTACAGTTCGACGCGACCTGGACCAGTTAA
>ecpB_Chaperone protein EcpB
ATGAAAAAGCACCTTCTGCCTCTCGCTCTGCTGTTTTCCGGAATATCTCCGGCCCAGGCGCTGGATGTCGGCGATATATCATCGTTTATGAACAGTGACAGCAGCACGCTGAGCAAAACGATCAAAAACAGTACCGACAGTGGTCGCCTTATCAATATCCGTCTCGAACGGCTCTCTTCACCGCTTGACGACGGGCAGGTTATCTCAATGGACAAGCCGGATGAGTTGCTACTCACTCCCGCCAGCTTGCTGCTACCCGCCCAAGCCAGCGAAGTGATCCGCTTCTTCTATAAGGGACCCGCAGATGAAAAAGAGCGCTACTACCGCATTGTCTGGTTTGATCAGGCCCTCAGTGATGCGCAGCGCGATAATGCCAACCGCAGCGCTGTGGCCACTGCTTCCGCCCGCATCGGCACCATTCTGGTCGTCGCCCCTCGTCAGGCGAACTACCACTTTCAGTACGCCAACGGCTCCCTGACAAATACAGGAAATGCGACGCTGCGGATCCTCGCCTACGGACCTTGCCTGAAAGCCGCCAACGGTAAGGAGTGTAAAGAGAATTACTACCTGATGCCGGGCAAGTCGCGTCGTTTTACCCGCGTGGACACTGCGGATAACAAAGGACGGGTTGCACTTTGGCAGGGTGATAAGTTCATTCCCGTGAAATAG
>ecpC_Putative fimbrial usher protein
ATGCCTTTACGACGGTTCTCCCCAGGACTGAAAGCCCAGTTTGCCTTCGGCATGGTCTTTTTGTTCGTTCAGCCCGATGCCAGCGCTGCTGACATAAGTGCGCAGCAAATAGGTGGGGTGATTATTCCGCAGGCCTTCAGTCAGGCGCTTCAGGACGGCATGAGCGTCCCGCTCTATATTCATCTCGCCGGTAGCCAGGGTCGCCAGGACGATCAGCGAATCGGCAGCGCTTTTATCTGGCTGGACGATGGACAGCTACGCATCCGGAAAATACAGCTGGAAGAGAGTGAAGATAACGCCAGTGTCAGCGAACAAACTCGACAGCAGCTGATGGCTCTGGCGAACGCCCCGTTCAATGAGGCCCTTACCATCCCCCTGACTGACAACGCGCAGCTGGATCTCAGCTTGCGCCAACTGCTGCTGCAGCTGGTGGTCAAGCGCGAAGCGCTGGGCACCGTACTACGCTCACGTAGCGAAGACATCGGGCAGTCCAGTGTTAACACCCTCAGCAGTAATCTGAGCTATAACTTGGGCGTCTATAACAACCAGTTGCGTAACGGCGGGAGCAACACATCCAGCTATCTGTCGCTGAATAACGTTACTGCACTGCGCGAACATCATGTGGTGCTCGACGGCTCGCTGTACGGGATCGGTAGCGGTCAACAGGACAGTGAATTATATAAAGCGATGTATGAACGCGATTTTGCCGGTCACCGATTTGCCGGTGGAATGCTCGACACCTGGAACTTGCAGTCCTTAGGGCCGATGACCGCCATTTCAGCAGGGAAGATTTACGGCCTTTCCTGGGGAAACCAGGCCAGCTCCACCATCTTCGACAGCAGCCAGTCAGCCACGCCAGTGATCGCCTTTTTACCGGCGGCGGGCGAAGTACATCTCACCCGTGATGGGCGGCTACTAAGCGTTCAGAACTTCACTATGGGCAATCATGAAGTGGATACCCGGGGTCTACCGTACGGGATTTACGATGTGGAAGTTGAGGTGATCGTTAACGGTCGCGTGATCAGCAAACGCACCCAGCGGGTCAATAAGCTGTTTAGCCGGGGGCGCGGCGTCGGTGCACCACTGGCGTGGCAGGTATGGGGCGGTAGCTTTCATATGGATCGCTGGTCGGAAAACGGGAAAAAGACGCGACCAGCTAAAGAGAGTTGGCTAGCAGGTGCCTCGACCTCCGGCTAATTGAGTACGCTTAGCTGGGCGGCAACGGGATATGGATACGATAATCAGGCGGTGGGTGAAACCCGTCTGACGCTGCCGCTTGGGGGGGCGATCAACGTTAACCTGCAAAATATGCTGGCCAGTGACAGCTCATGGAGCAGCATCGGCAGCATCAGCGCCACTCTACCGGGAGGCTTTAGTTCGCTGTGGGTTAACCAGGAAAAAACCCGCATTGGCAATCAATTGCGACGTAGCGATGCCGACAACCGTGCAATCGGCGGCACACTCAACCTGAACTCACTGTGGTCGAAGCTGGGCACATTCAGCATCAGCTACAATGATGACCGCCGTTACAACAGCCATTATTACACGGCAGATTACTATCAAAATGTCTACAGCGGTACCTTTGGTTCGCTTGGCCTGCGGGCCGGTATTCAGCGCTATAACAACGGCGACAGCAACGCCAATACAGGAAAATATATCGCTCTCGATCTCTCGCTACCACTGGGCAACTGGTTTAGCGCAGGGATGACTCATCAAAACGGCTACACCATGGCAAACCTGTCAGCACGCAAACAGTTTGATGAAGGAACCATTCGCACTGTTGGTGCCAATCTGTCACGTGCCATCTCCGGCGATACCGGTGATGACAAAACCCTCAGCGGCGGGGCGTATGCACAATTCGACGCTCGTTACGCCAGCGGAACGCTGAACGTCAATAGCGCGGCGGACGGCTACGTCAATACCAACTTGACCGCCAATGGCAGCGTCGGCTGGCAGGGTAAAAACATTGCTGCCAGCGGGCGGACTGATGGCAACGCTGGGGTGATATTCAACACCGGGCTGGAGGACGACGGTCAGATCAGCGCCAAAATCAACGGGCGGATTTTCCCGCTTAACGGCAAGCGTAACTATCTCCCGCTCTCTCCCTATGGAAGATATGAGGTGGAGTTACAGAACAGCAAAAACTCACTCGACAGTTACGATATCGTCAGCGGCCGCAAAAGTCGTCTGACTCTCTATCCAGGCAATGTCGCTGTCATTGAGCCAGAGGTGAAGCAGATGGTTACCGTCTCCGGTCGTATCCGTGCGGAAGACGGCACACTGCTGGCTAACGCACGGATTAACAACCATATCGGCCGAACCCGAACCGATGAAAACGGCGAGTTTGTCATGGACGTGGATAAGAAATACCCCACTATCGGTTTTCGCTACAGTGGCAATAAAACCTGCGAAGTGGCTCTGGAACTCAACCAGGCGCGCGGTGCCGTCTGGGTCGGTGATGTGGTCTGCAGCGGCCTCTCATCGTGGGCGGCGGTGACGCAGACAGGAGAAGAGAATGAGAGTTAA
>ecpD_Tip adhesin protein EcpD
ATGAGAGTTAACCTACTAATAACGATGATAATTTTCGCGCTAATCTGGCCAGTAACTGCGCTCAGAGCGGCAGTGAGCAAAACAACCTGGGCGGATGCACCGGCACGCGAGTTTGTGTTTGTCGAAAACAACTCAGACGACAACTTTTTCGTCACTCCTGGCGGGGCGCTGGATCCGCGCCTGACCGGTGCCAACCGCTGGACCGGTTTAAAATACACTGGTTCAGGAACCATCTATCAGCAAAGCCTCGGCTACATTGATAACGGTTACAACACCGGCCTTTATACCAACTGGAAGTTTGATATGTGGCTGGAAAATTCACCAGTTTCATCTCCTTTAACTGGCTTGCGCTGCATCAACTGGTACGCTGGGTGTAATATGACCACCAGTCTTATCCTGCCGCAAACCACCGACGCCAGTGGATTTTATGGCGCGACGGTGACCAGCGGCGGCGCGAAGTGGATGCACGGCATGTTGTCAGACGCGTTTTACCAGTATATGCAACAAATGCCCGTCGGCAGCAGCTTTACAATGACCATCAATGCCTGCCAGACCTCTGTGAACTATGACGCCAGCAGCGGCGCACGCTGTAAGGATCAGGCCTCCGGCAACTGGTATGTTCGCAACGTCACCCATACGAAAGCAGCAAATCTACGGTTGATAAATACCCACTCGCTGGCGGAAGTATTTATCAACAGCGACGGAGTACCGACTCTGGGCGAAGGGAACGCCGACTGCCGGACGCAAACCATCGGCAGCCGTTCAGGATTAAGTTGTAAGATGGTTAACTATACCCTGCAAACAAACGGACTCAGCAACACCTCAATCCATATATTCCCGGCGATCGCCAACTCGTCGTTAGCCTCGGCCGTCGGGGCGTACGATATGCAGTTCAGTCTGAATGGCAGTTCATGGAAACCGGTGAGCAATACCGCCTATTACTACACCTTCAACGAGATGAAGAGCGCAGACTCGATCTATGTTTTCTTCTCGAGCAACTTCTTTAAGCAGATGGTGAACCTCGGGATCAGCGATATCAACACCAAAGATCTATTCAACTTTCGCTTTCAGAACACCACATCACCGGAGTCTGGCTGGTATGAATTTTCTACCTCCAACACGCTGATTATCAAACCCCGTGATTTCAGCATCAGTATTATCTCCGATGAATATACTCAGACACCGTCGCGGGAGGGATATGTTGGCAGCGGCGAGTCGGCACTCGATTTCGGCTATATCGTAACCACCAGCGGTAAAACAGCTGCCGACGAAGTGCTGATCAAGGTGACCGGACCCGCGCAGGTGATTGGCGGGCGCTCCTATTGTGTCTTCAGCTCCGATGACGGTAAGGCGAAAGTACCGTTCCCGGCGACACTTTCCTTTATTACCCGCAACGGAGCTACAAAAACCTACGATGCCGGGTGCGATGATAGCTGGCGGGATATGACCGATGCGCTGTGGTTGACCACACCGTGGACTGATATCTCTGGCGAAGTGGGGCAGATGGATAAGACCACAGTCAAATTTTCGATTCCAATGGATAACGCCATTTCGCTGCGTACGGTAGATGATAACGGCTGGTTTGGCGAAGTCAGCGCTTCAGGAGAGATTCATGTTCAGGCGACGTGGCGTAACATTAACTAA
>ecpE_Fimbriae periplasmic chaperone protein
ATGTTCAGGCGACGTGGCGTAACATTAACTAAGGCCCTGCTGACAGCGGTCTGTATGCTGGCGGCACCTTTGACACAGGCGATTTCGGTCGGCAATCTGACATTTTCGCTGCCGTCCGAGACTGACTTTGTCAGCAAACGTGTAGTGAATAACAACAAAAGCGCACGGATATACCGTATTGCCATCAGTGCTATTGATAGCCCGGGCAGCAGTGAATTGCGCACCCGACCGGTGGATGGTGAACTGCTTTTCGCCCCCCGCCAGCTGGCGTTGCAGGCTGGTGAGAGCGAGTATTTTAAATTTTACTATCATGGTCCACGGGATAACCGCGAGCGCTACTACCGGGTCTCATTTCGCGAGGTCCCCACTCGTAACCATACAAGACGCAGCCCAACCGGCGGCGTGGTCAGCACGGAGCCGGTGGTGGTGATGGATACCATTCTGGTAGTACGACCACGTCAGGTTCAGTTTAAATGGTCCTTCGACAAGGTGACAGTAACGGTAAGTAACACTGGCAACACATGGTTTAAGCTACTGATTAAGCCAGGATGTGATTCGACCGAAGAGGAAGGCGATGCCTGGTATCTACGTCCGGGAGACGTGGTTCATCAGCCTGAGTTACGTCAGCCGGGGAATCACTATCTGGTCTATAACGACAAATTCATTAAGATTAGCGATTCCTGTCCGGCTAAGCCCCCTTCGGCGGACTAA
>ecpR_Transcriptional regulator of ecpABCDE operon
ATGGAATGTCAAAACCGTTCTGATAAATACATCTGGTCTCCCCATGACGCCTACTTCTATAAAGGACTATCTGAACTGATTGTGGATATCGACAGATTAATTTATCTATCGTTGGAGAAAATTAGAAAAGATTTCGTGTTTATCAATCTCAGTACGGATTCTTTATCTGAATTTATAAACCGTGATAATGAATGGTTATCCGCGGTAAAGGGGAAACAGGTCGTATTGATTGCGGCCAGAAAGTCAGAGGCCTTAGCAAATTATTGGTATTACAATAGCAATATTAGGGGCGTGGTATACGCTGGACTGAGTCGTGATATTAGAAAAGAACTGGTCTATGTGATTAATGGCAGGTTCCTGAGAAAAGATATTAAGAAAGATAAAATCACGGACCGGGAAATGGAAATTATCCGCATGACGGCCAAGGGAATGCAACCTAAATCGATTGCCAGAATTGAAAATTGTAGTGTGAAGACAGTGTATACCCATCGGCGTAATGCTGAGGCCAAGCTGTACTCAAAAATATATAAGTTGGTTCAGTAA
>entD_phosphopantetheinyl transferase
TTAATCGTGTTGGCACAGCGTTATGACTATTTTTTCTTTTATCTGCCAGTGCACAGCAAACTGCTCATCCTCTAGTCGAATGATGATCTGCTGTTTATTCCAGCTAATTATCTGATAATCCAGAAAACCTTGAGCGGCCTGTATCTCACTTGCCTTAAATGCGCTCTCTTTGGCGGAAAATGCCAGTGTCAGCGCCAGAGGAAAGGCTAAACCGCAGTCTGCAAGTCGCTTGTGTTCCGCTGGTGTAATAATGTTGTCTGTCAATTCTCTTGCGGTTTGTGCAGAGAAAATCTCTTCAATATCAATGCCAATTGGTTGACGGGAAACCACGGCTAATGCCGTAGTCCCACAGTGACTAATGCTGCCGTATACCCCCGCAGGCCACACAGGTTGGCGTAGCTCGCCGATTGCAGGCACACATTTATAGCCATATTCCCGCAGCGCATAAATTGCAGCGATCCGCCCGGCTAAATGCTCTGTTTTACGTTTACGTCCAGCGTGTTGAAGTTGTGCGTAGTGCGGCAGCCAGAGTAAATCCTGCTCGCGAAAACTCGCCGGATCAAACTCAACAAAATGCAGCGTATGTCCGGCAAAGGGGAGGGAGGTATGCGTAGTTTTCAT
>escD_T3SS inner membrane protein
ATGTTATCCTCATATAAAATAAAACTTCTCAATGGTGCGATGCGTAATCGGGAATTACAACTTCCGATGGGAAACCTAACGCTAGGTACGGAAGATAACGATATTGTTTACTTTCCTCTTGAACAAGGCCTCAATCAGTTTTTACTTGATATACGTGAGGAAGGTGTTTTCCTTTTATCTCCGGTTGAATTTTGGATTGATGGGCAACCCACGCCCTATGAAGCAGATAAACCATTACCTGTCGGAAAGATTATTGATATAGCGGGATGTTGCTTCATCATTGGTGATATTGACCATTCCTTGCCATTGTCTGATGTGCCAGAAAGGTTTTCTGCCAAAAATCAACGCAAAAAACGCCTTATCCTGGCGAGCGTGATTGGTGCTACTTTTGCGTTGTCTGGTGCCATCGGCAGTTACGTTTTGCTTTCCCCAAAAGCTGAACCCCCAACGTTTACCAGAGCTGATGTATATCAGCAGCTAAAAGAAAACAAACTTCATGCAATCACTCTGGTATGGCATGGAAAAAATATCGCGCTTTATGGGCGTTGCGAATCAACCACGGATTTAACTCCATTTTTTAATTACCTGAAAGAAAAAAATATTTTTTATTACAATAAAATCATTTGCAATAACCAAATCATATCCGCAATTAATGATGTCTTAACGGAATACGGTTACAAAGATATCATTATTACAAAAGGTAATAAGCCTGGGTTCTTTCTGTTATCGGGATACATTCCCCCTTCACCCAAATGGAGCGAGGTTGAAAATCTGTTACTGAATACGCCAGGGGTTGCAGGATGGGAAATACACAACAACAGTAACAATAAAATCAATGAACTGGCATCAGAGTTTAAAAAGAATAAACTAATAAACTATGTCAATATTTTCAAAAAGAATGATGTCATCATTGTCGCGGGGGAAGTTTCTCAACAGAACGAGAGTAAGATCCTTGCCATTATAAATGCAATGAACAAAAATAGTAACGTCAAGATACTCTTTCAGAACATTCAGCCGTACATTTCAGCAGATATTTTTCCCGGAAAAATACTCAGAATCAGCGGTACGATGAAGAATCCTACAATTGCTCTTGATAATGGTACCAGCCTCGGGATTGGTAGCATTCTGAAAGGAGGCTATGTCATCGACGCAATTGATCCTAAAGATGGTATCAACATCTCCCGCCCAGACGAATATATACATATTCCACTGTCGTATTAA
>fepA_Ferrienterobactin receptor
TCAGAAGTGAGTATTAATGCTCATATACCACGTACGTCCCGGCTCGTTATAGGTATACGCCCCGGCACCTGCGATATAGTTGGCTCCTGCCAGATCGCCCGTGGTCTGGGCATTACCCGCACGCCACAAACGTTTGTCGAACAGGTTGTCCACGCCGCCGGTCAGACTGACATTCTTGGTCACATCCCAGGTCGCGCTCAGGCCAACAATGCTGTACGGACTGATTTCTTTGGTTTCCGGTCCAACCGCTGGCTGACCTTTATAGTTGTACTTCTTCGGCTGCTGTTTGCCGTACCAGGTGAAGGTCGTTTGCATCGACAAATCTTCCCGTGCCTGCCAGCTCAGCGTTGAGTTCAACGTATACTCCGGGATGATCGACAAACGGTCGCCCGTGGTTTTGTTTTCACTCTTCAGCATATAAGTGATGTTATTGGTCCACATCACCGTTTCGCTAACCGGTACGTTTAACGATCCTTCCAGACCTTCAACCACCGCTTTCGGTACGTTATCCCACTGATAGAGATCGGTGCCGACTGCGTTTTGCCCTACAGCCACATAGCCCGCTTCAATCTTATTGCGATAATCGTTACGGAACCAGGTCACGCCCGCCAGCCAGCCGTCGCGTTTGAACTCCAGACCAATCTCCTTGTTGATGCTGGTTTCTGCTTTCAGGTCATCGTTACCTTGCAGATAGCAGCCGCCCGCGCTGGCATAGCAGCCCTGACCTTTACTGTAGAGAATGTAGTTTGGGTTAGTCTGGTACAGGCTCGGCGCTTTATAGGCGCGGGCGATGCCCATTTTGAGCGTGAAGTCATCGCCTAAACCTTGCGATATGTTCAGCGCCGGGCTCCAGTTATTGCCGACAATACTGTGATGATCGAAACGCAGCCCCGGCGTTACGATGGTGCTGTCAGTCAGCTCCATATTGTTTTCGGCAAACAGCGAGAAAATTTCTGCTTTTGAATATGGGCTACGGTCGGTGGCACTCACGCCATCAATAGCACCGCCGGTATTCGTTCCGGTCAGTGCCTGGGTGTTGGAACTCAAGTCCTTCATCCGTTGCTGATTCCACTCTGTACCCAGCGTCAGCGTTTGGTTAACGAGGAAATCAATCGGCAGGTTAACTTCGCTGTGCAGCATCACGTCATCAAGATCGATATCTACAAAATCCTGTGCCGCTTTTTCGTTAAATTTCCCTTCGGTACCGCCCGCCAGACCTTCCGGAATACGCGAGTTACGGGTGTGTTCGTACTGCACCCAGTTGCTGGTGGTCACGCCGTTATCCCAGCCACCGTTCCAGGTCAGCGAGTAGTTCTGGCGATACAGGCGGTTGGTTTCATCGCCATATTTCGAGCGAGTGTAAGCGTCAGAGTTGGTGTTCTGCGTATCACCCGCATACAGGTTACCCTGGCGGCTGTAGCCCGCTTCCAGTTCGAGTGACTGCAGAGGCGCGAAGTCCCAGCGCACCACGCCATTAATATCTTTGTTGATCACCCCTTCGCGCCCGGCTGGTAACGTCGTGGCATACGTTCCGGCACGCGCGGACTGATGGCCCTGGTTGATATCCCACGCGTCAGCCTGGGTTTTGTCGAGGTTGCCATACAAGCGGAAGCTGAATTCGTCGCCCAGCGGACCGGTCAGGCTGAAGTTGGTGCGTTTGGTGGCACCTTCCTCTTTATGTTCTGGCGCATTGAAATAAGCATCCCAGGAGCCGTGCCACTCACCACTGCCTTTTTTGGTAATGATGTTAACCACGCCGCCCGCCGCGCCGTTGCCATAACGCGCAGCTGCCGGACCACGTAGAACTTCAATACGTTCAATCATTTCAGGCGGCACCCAGGAGGTATCACCACGGGTATCGCGCTCGCCACGCCAGCCCTGACGCACAGAGTTACGGCTGCTTACCGGCTTGCCGTCAATCAAAATCAGCGTGTTTTCCGGACCCATGCCGCGAATATCAATCTGGCGGTTATTACCACGCTGACCACTGGTGGAGTTACCGGTCAGGTTAACGCCAGGCATGGTACGAATGATCTCCGATACATCGCGGGCAACCGGGTTTTTGCGGATTTCATCTGCGGTGATGGTCGAAACGCCAGGTGCCTGCAAGTTCTGCTCGGCGGCGGTAACAACAATAGTATCGTCATGTGAAACAGGAGTATCGGTCGGCTCTTGTGCCTGTGCTACCCCATAAATCCCCAGATTGACCAACAAGGCCAGGGAATGAATCTTCTTGTTCA
>fimA_Major subunit of type I fimbriae
ATGAAAATTAAAACTCTGGCAATCGTTGTTCTGTCGGCTCTGTCCCTCAGTTCCACAGCGGCTCTGGCCGCTGCCACGACGGTTAATGGTGGGACCGTTCACTTTAAAGGGGAAGTTGTTAACGCCGCTTGCGCAGTTGATGCAGGCTCTGTTGATCAAACCGTTCAGTTAGGACAGGTTCGTACCGCATCGCTGGACCAGGATGGAGCGACCAGCTCTGCTGTCGGTTTTAACATTCAACTGAATGATTGCGATACCGATGTTGCAAGTAAAGCTGCTGTTGCCTTCTTAGGTACAACAATTGACACGAATCATACCAACGTACTGGCTCTGCAAAGTTCTGCTGCGGGTAGCGCAACAAACGTTGGTGTGCAGATCCTGGATAAAACAGGGACTGCGTTGGCTTTGGATGGTGCGTCATTTAGTGCACAAACCACCCTGAATAACGGAACCAACACCATTCCGTTCCAGGCGCGTTATTATGCCATTGGTGCCGCAACCCCTGGCGCAGCTAATGCGGATGCGACCTTCAAGGTTCAGTATCAATAA
>fimC_Chaperone protein FimC
GTGAGTAATAAAAACGTCAATGTAAGGAAATCGCAGGAAATAACATTCTGCTTGCTGGCAGGTATCCTGATGTTCATGGCAATGGTGGTTGCCGGACGCGCTGAAGCGGGAGTGGCCTTAGGTGCGACCCGCGTAATTTATCCGGCAGGGCAAAAACAAGTGCAACTTGCCGTGACAAATAATGATGAAAATAGCACCTATTTAATTCAATCATGGGTGGAAAATGCCGATGGTGTTAAGGATGGTCGTTTTATCGTGACGCCACCTCTGTTTGCGATGAAGGGAAAAAAAGAGAATACCTTGCGTATTCTTGATGCAACAAATAACCAATTGCCACAGGATCGGGAAAGTTTATTCTGGATGAATGTTAAAGCGATTCCGTCAATGGATAAATCAAAATTGACTGAGAATACGCTACAGCTCGCAATTATCAGCCGCATTAAACTGTACTATCGTCCGGCTAAATTAGCGTTGCCACCCGATCAGGCCGCAGAAAAATTAAGATTTCGTCGTAGCGCGAATTCTCTGACGCTGATTAACCCGACACCCTATTACCTGACGGTAACAGAGTTGAATGCCGGAACTCGGGTTCTTGAAAATGCATTGGTGCCTCCAATGGGCGAAAGCGCGGTTAAATTGCCTTCTGATGCAGGAAGCAATATTACTTACCGAACAATAAATGATTATGGCGCACTTACCCCCAAAATGACGGGCGTAATGGAATAA
>fimD_Fimbrial usher protein FimD
ATGTCATATCTGAATTTAAGACTTTACCAGCGAAACACACAGTGCTTGCATATTCGTAAGCATCGTTTGGCTGGTTTTTTTGTCCGGCTCTTTGTTGCCTGTGCTTTTGCCGCACAGGCACCTTTGTCATCTGCCGAACTCTATTTTAACCCGCGTTTTTTAGCGGATGATCCCCAGGCTGTGGCTGATTTATCGCGTTTTGAGAATGGGCAAGAATTACCGCCAGGGACGTATCGTGTCGATATCTATTTGAATAATGGTTATATGGCAACGCGTGATGTCACATTTAATACGGGCGACAGCGAACAAGGGATTGTTCCCTGCCTGACACGCGCGCAACTTGCCAGTATGGGGCTGAATACGGCTTCTGTCTCCGGTATGAATCTGCTGGCGGATGATGCCTGCGTGCCATTAACCTCAATGATCCATGACGCTACTGCGCATTTAGATGTTGGTCAGCAGCGACTCAACCTGACGATCCCTCAGGCATTTATGAGTAATCGCGCGCGTGGTTATATTCCTCCTGAGTTATGGGATCCCGGTATTAATGCCGGATTGCTCAATTATAATTTCAGCGGAAATAGTGTACAGAATCGAATTGGGGGTAACAGCCATTATGCATATTTAAACCTACAGAGTGGGTTAAATATTGGTGCGTGGCGTTTACGCGACAATACCACCTGGAGTTATAACAGTAGCGACAGTTCATCAGGTAGCAAAAATAAATGGCAGCATATCAATACCTGGCTTGAGCGAGACATAATTCCGTTACGTTCCCGGCTGACGTTGGGTGATGGTTATACTCAGGGCGATATTTTCGATGGTATTAACTTTCGCGGCGCACAATTGGCCTCAGATGACAATATGTTACCCGATAGCCAAAGAGGATTTGCCCCGGTGATCCACGGTATTGCTCGTGGTACTGCACAGGTCACTATTAAACAAAATGGGTATGACATTTATAATAGTACGGTGCCACCGGGGCCTTTTACCATCAACGATATCTATGCCGCAGGTAATAGTGGTGACTTGCAGGTAACGATTAAAGAGGCTGACGGCAGTACGCAGATTTTTACCGTACCCTATTCGTCAGTCCCGCTTTTGCAGCGTGAAGGGCATACACGTTATTCCATTACGGCAGGAGAATACCGTAGTGGAAATGCGCAACAGGAAAAACCTCGCTTTTTCCAGAGTACATTACTCCACGGCCTTCCGGCTGGCTGGACAATATATGGTGGAACGCAACTGGCGGATCGTTATCGTGCTTTTAATTTCGGTATCGGGAAAAACATGGGGGCACTGGGCGCTCTGTCTGTGGATATGACGCAGGCTAATTCCACACTTCCCGATGACAGTCAGCATGACGGACAATCGGTGCGTTTTCTCTATAACAAATCGCTCAATGAGTCAGGCACGAATATTCAGTTAGTGGGTTACCGTTATTCGACCAGTGGGTATTTTAATTTCGCTGATACAACATACAGTCGAATGAATGGCTACAACATCGAAACACAGGATGGAGTTATTCAGGTTAAGCCGAAATTCACCGACTATTACAATCTCGCTTATAACAAACGCGGGAAATTACAACTCACCGTTACTCAGCAACTCGGGCGCACATCAACACTGTATTTGAGTGGTAGCCATCAAACTTATTGGGGAACGAGTAATGTCGATGAGCAATTCCAGGCTGGATTAAATACTGCGTTCGAAGATATTAACTGGACGCTCAGCTATAGCCTGACGAAAAACGCCTGGCAAAAAGGACGGGATCAGATGTTAGCGCTTAACGTCAATATTCCTTTCAGCCACTGGCTGCGTTCTGACAGTAAATCTCAGTGGCGACATGCCAGTGCCAGTTACAGCATGTCACACGATCTCAACGGTCGGATGACCAATCTGGCTGGTGTATACGGTACGTTGCTGGAAGACAACAACCTCAGCTATAGCGTGCAAACCGGCTATGCCGGGGGAGGCGATGGTAATAGCGGAAGTACAGGCTACGCCACGCTGAATTATCGCGGTGGTTACGGCAATGCCAATATCGGTTACAGCCATAGCGATGATATTAAGCAGCTCTATTACGGAGTCAGCGGTGGGGTACTGGCTCATGCCAATGGCGTAACGCTGGGGCAGCCGTTAAACGATACGGTGGTGCTTGTTAAAGCGCCTGGCGCAAAAGATGCAAAAGTCGAAAACCAGACGGGGGTGCGTACCGACTGGCGCGGTTATGCCGTGCTGCCTTATGCCACTGAATATCGGGAAAACAGAGTAGCGCTGGATACCAATACCCTGGCTGATAACGTCGATTTAGATAACGCGGTCGCTAACGTTGTTCCCACCCGTGGGGCGATCGTGCGAGCAGAGTTTAAAGCGCGCGTTGGGATAAAACTGCTCATGACGCTAACCCACAATAATAAGCCGCTGCCGTTTGGGGCGATGGTGACATCAGAGAGTAGCCAGAGTAGCGGCATTGTTGCGGATAATGGTCAGGTTTACCTCAGCGGAATGCCTTTAGCGGGAAAAGTGCAGGTGAAATGGGGAGAAGAGGAAAATGCTCACTGTGTCGCCAATTATCAACTGCCACCAGAGAGTCAGCAGCAGTTATTAACCCAGCTATCAGCTGAATGTCGTTAA
>fimF_Type I fimbriae minor component FimF
ATGAGAAACAAACCTTTTTATCTTCTTTGCGCTTTTTTGTGGCTGGCGGTAAGTCACGCTTTGGCTGCGGATAGCACGATTACTATCCGCGGCTATGTCAGAGATAATGGCTGTAGTGTGGCCGCTGAATCAACCAATTTTACTGTTGATCTGATGGAAAACGCGGCGAAGCAATTTAACAACATTGGTGCGACGACTCCTGTCGTTCCATTTCGTATTTTGCTGTCACCCTGTGGTAACGCTGTTTCTGCCGTAAAGGTTGGGTTTACTGGCGTTGCAGATAGCCACAATGCCAACCTGCTTGCACTTGAAAATACGGTGTCAGCGGCTGCGGGACTGGGAATACAGCTTCTGAATGAGCAGCAAAATGAGATACCCCTTAATGCCCCATCGTCCGCGATTTCGTGGACGACCCTGACGCCGGGTAAACCAAATACGTTGAATTTTTACGCCCGGCTAATGGCGACACAGGTGCCTGTCACTGCGGGGCATATCAATGCCACGGCTACCTTCACTCTTGAATATCAGTAA
>fimG_Type I fimbriae minor subunit FimG
ATGAAATGGCGCAAACGTGGGTATTTATTGGCGGCAATGTTGGCGTTCGCAAGTGCGACGATACAGGCAGCCGATGTCACCATCACGGTTAACGGTAAGGTCGTCGCCAAACCGTGTACGGTTTCCACCACCAATGCCACGGTAGATCTCGGCGATCTTTATTCTTTCAGTCTGATGTCTGCCGGGGCGGCATCGGCCTGGCATGATGTTGCGCTTGAGTTGACTAATTGTCCGGTGGGAACGTCGAGGGTCACTGCCAGCTTCAGCGGGGCAGCCGACAGTACCGGATATTATAAAAATCAGGGGACCGCGCAAAACATCCAGTTAGAGCTACAGGATGACAGTGGCAACACATTGAATACTGGCGCAACCAAAACAGTTCAGGTGGATGATTCCTCACAATCAGCGCACTTCCCGTTACAGGTCAGAGCATTGACCGTAAATGGTGGAGCCACTCAGGGAACCATTCAGGCAGTGATTAGCATCACCTATACCTACAGCTGA
>fimH_Type I fimbriae minor subunit FimH
ATGAAACGAGTTATTACCCTGTTTGCTGTACTGCTGATGGGCTGGTCGGTAAATGCCTGGTCATTCGCCTGTAAAACCGCCAATGGTACCGCAATCCCTATTGGCGGTGGCAGCGCCAATGTTTATGTAAACCTTGCGCCTGCCGTGAATGTGGGGCAAAACCTGGTCGTAGATCTTTCGACGCAAATCTTTTGCCATAACGATTACCCAGAAACCATTACAGACTATGTCACACTGCAACGAGGTTCGGCTTATGGCGGCGTGTTATCTAGTTTTTCCGGGACCGTAAAATATAATGGCAGTAGCTATCCTTTCCCTACTACCAGCGAAACGCCGCGGGTTGTTTATAATTCGAGAACGGATAAGCCGTGGCCGGTGGCGCTTTATTTGACGCCGGTGAGCAGTGCGGGGGGAGTGGCGATTAAAGCTGGCTCATTAATTGCCGTGCTTATTTTGCGACAGACCAACAACTATAACAGCGATGATTTCCAGTTTGTGTGGAATATTTACGCCAATAATGATGTGGTGGTGCCCACTGGCGGCTGTGATGCTTCTGCTCGTGATGTCACCGTTACTCTGCCGGACTACCCTGGTTCAGTGCCGATTCCTCTTACCGTTTATTGTGCGAAAAGCCAAAACCTGGGGTATTACCTATCCGGCACAACCGCAGATGCGGGCAACTCGATTTTCACCAATACCGCGTCGTTTTCACCCGCGCAGGGCGTCGGCGTACAGTTGACGCGCAACGGTACGATTATTCCAGCGAATAACACGGTATCGTTAGGAGCAGTAGGGACTTCGGCGGTAAGTCTGGGATTAACGGCAAATTACGCACGTACCGGAGGGCAGGTGACTGCAGGGAATGTGCAATCGATTATTGGCGTGACTTTTGTTTATCAATAA
>fimI_Noncytoplasmic protein necessary for fimbriae biosynthesis
ATGAAAAGGAAGAGATTATTTCTGTTAGCGTCGTTGCTGCCAATGTTTGCTCTGGCCGGAAATAAATGGAATACCACGCTGCCCGGCGGAAATATGCAATTTCAGGGCGTCATTATTGCGGAAGCTTGCCGGATTGAAGCCGGTGATAAACAAATGACGGTCAATATGGGGCAAATCAGCAGTAACCGGTTTCATGCGGTAGGGGAAGATAGCTCACCGGTGCCTTTTGTTATTTATTTACGGGAATGTAGCACGGTGGTGAGTGAACGTGTGGGTGTGGCGTTTCACGGTGTCGCGGATGGTAAAAATCCGGATGTGCTTTCCGTGGGAGAGGGGCCAGGGATAGCCACCAATATTGGCGTAGCGTTATTTGATGATGAAGGAAACCTCGTACCGATTAATCGTCCTCCAGCAAACTGGAAACGGCTTTACTCAGGCTCTACTTCGCTACATTTCATCGCCAAATATCGTGCTACCGGGCGTCGGGTTACTGGCGGCATCGCCAATGCCCAGGCCTGGTTCTCTTTAACCTATCAGTAA
>flu_Antigen 43	Surface displayed autotransporter
ATGAAACGACATCTGAATACCTGCTACAGGCTGGTATGGAATCACATTACGGGCGCTTTCGTGGTTGCCTCCGAACTGGCCCGCGCACGGGGTAAACGTGGCGGTGTGGCGGTTGCACTGTCTCTTGCCGCGGTCACGCCACTCCCGGTGCTGTCTGCTGACATCGTTGTGCACCCGGGTGAAACAGTGAATGGCGGAACACTGGTAAACCATGACAACCAGTTTGTATCCGGAACAGCTAATGGCGTGACTGTCAGTACCGGGCTTGAGCTGGGGCCGGACAGTGACGAAAACACCGGCGGGCAATGGATAAAAGCGGGTGGCACAGGCAGAAACACCACTGTCACCGCAAATGGTCGTCAGATTGTGCAGGCAGGAGGAACTGCCAGTGATACGGTTATTCGTGATGGCGGAGGGCAGAGCCTTAACGGACTGGCGGTGAACACCACGCTGGATAACAGAGGTGAGCAGTGGGTACACGGGGGAGGGAAAGCTGCCGGTACAATTATTAACCAGGATGGTTACCAGACCATAAAACATGGCGGACTGGCAACCGGAACCATCGTCAACACCGGTGCAGAAGGTGGTCCGGAGTCTGAAAATGTGTCCAGCGGTCAGATGGTCGGAGGGACGGCTGAATCCACCACCATCAATAAAAATGGCCGGCAGGTTATCTGGTCTTCGGGGATGGCACGGGACACCCTCATTTACGCCGGTGGTGACCAGACGGTACACGGAGAGGCACATAACACCCGACTGGAGGGGGGTAACCAGTATGTACACAACGGTGGCACGGCAACAGAGACGCTGATAAACCGTGATGGCTGGCAGGTGATTAAGGAAGGAGGAACTGCCGCGCATACCACCATCAACCAGAAAGGAAAGCTGCAGGTGAATGCCGGCGGTAAAGCGTCTGATGTCACCCAGAACACGGGCGGTGCACTGGTTACCAGTACAGCTGCAACCGTCACCGGCACAAACCGCCTGGGAGCATTCTCCGTTGTGGCGGGTAAGGCTGATAATGTCGTACTGGAAAATGGCGGACGTCTGGATGTGCTGAGCGGACACACAGCCACTAATACCCGTGTGGATGATGGCGGAACGCTGGATATCCGCAACGGTGGTGCCGCCACCACCGTATCCATGGGGAATGGCGGTGTACTGCTGGCCGATTCCGGTGCCGCTGTCAGTGGTACCCGGAGCGACGGAAAGGCATTCAGTATCGGAGGCGGTCAGGCGGATGCCCTGATGCTGGAAAAAGGCAGTTCATTCACGCTGAACGCCGGTGATACGGCCACGGATACCACGGTAAATGGCGGACTGTTCACCGCCAGGGGCGGCACACTGGCGGGCACCACCACGCTGAATAACGGCGCCATACTTACCCTTTCCGGGAAGACGGTGAACAACGATACCCTGACCATCCGTGAAGGCGATGCACTCCTGCAGGGAGGCTCTCTCACCGGTAACGGCAGCGTGGAAAAATCAGGAAGTGGCACACTCACTGTCAGCAACACCACACTCACCCAGAAAGCCGTCAACCTGAATGAAGGCACGCTGACGCTGAACGACAGTACCGTCACCACGGATGTCATTGCTCAGCGCGGTACAGCCCTGAAGCTGACCGGCAGCACTGTGCTGAACGGTGCCATTGACCCCACGAATGTCACTCTCGCCTCCGATGCCACCTGGAATATCCCCGATAACGCCACGGTGCAGTCGGTGGTGGATGACCTCAGCCATGCCGGACAGATTCATTTCACCTCCTCACGCACAGGGACATTTGTGCCGGCGACTCTGAAAGTGAAAAACCTGAACGGGCAGAATGGCACCATCAGCCTGCGTGTACGCCCGGATATGGCACAGAACAATGCTGACAGACTGGTCATTGACGGCGGCAGGGCAACCGGAAAAACCATCCTGAACCTGGTGAACGCCGGCAACAGTGCGTCGGGGCTGGCGACCAGCGGTAAGGGTATTCAGGTGGTGGAAGCCATTAACGGTGCCACCACGGAGGAAGGGGCCTTTGTCCAGGGGAACAGGCTGCAGGCCGGGGCCTTTAACTACTCCCTCAACCGGGACAGTGATGAGAGCTGGTATCTGCGCAGTGAAAATGCTTATCGTGCAGAAGTCCCCCTGTATGCCTCCATGCTGACACAGGCAATGGACTATGACCGGATTCTGGCAGGCTCACGCAGCCATCAGACCGGTGTAAACGGTGAAAATAACAGCGTCCGTCTCAGCATTCAGGGCGGCCATCTCGGTCACGATAACAACGGCGGTATTGCCCGTGGGGCCACGCCGGAAAGCAGCGGCAGCTATGGCTTCGTCCGCCTGGAGGGTGACCTGCTGAGAACAGATGTTGCCGGTATGTCTGTGACCGCAGGGATATATGGTGCTGCAGGCCATTCTTCCGTTGATGTTAAGGATGATGACGGCTCCCGTGCCGGCACGGTCCGGGATGATGCCGGCAGCCTGGGCGGATATATGAACCTGACACACACCTCCTCCGGCCTGTGGGCTGACATAGTGGCACAGGGAACCCGCCACAGTATGAAAGCGTCATCGGGCAATAACGACTTCCGCGCACGGGGCCGGGGCTGGCTGGGCTCACTGGAAACCGGTCTGCCCTTCAGTATCACTGACAACCTGATGCTGGAGCCACGGCTGCAGTACACCTGGCAGGGGCTTTCGCTGGATGACGGTAAGGACAACGCCGGTTATGTGAAGTTCGGGCATGGCAGTGCACAACATGTGCGTGCCGGTTTCCGTCTGGGCAGCCACAACGATATGACCTTTGGTGAAGGCACCTCATCCCGTGCCCCCCTGCGTGACAGTGCAAAACACAGTGTGCGTGAACTGCCGGTGAACTGGTGGGTACAGCCTTCCGTTATCCGCACCTTCAGCTCCCGGGGTGATATGCGTGTGGGGACCTCCACTGCAGGCAGCGGGATGACGTTCTCTCCCTCACAGAATGGCACATCACTGGACCTGCAGGCCGGACTGGAAGCCCGTGTCCGGGAAAATATCACCCTGGGCGTTCAGGCCGGTTATGCCCACAGCGTCAGCGGCAGCAGCGCTGAAGGGTATAACGGTCAGGCCACACTGAATGTGACCTTCTGA
>focG_Minor fimbriae subunit FocG
ATGAAACTGAAAGCTATTATATTGGCCACCGGTCTTATTAACTGTATTGCATTTTCAGCACAGGCAGTGGATACGACGATTACTGTTACAGGGAGGGTATTGCCACGTACCTGTACCATTGGTAATGGAGGAAACCCAAACGCCACCGTTGTTTTGGATAACGCTTACACTTCTGACCTGATAGCAGCCAACAGCACCTCTCAGTGGAAAAATTTTTCGTTGACATTGACGAATTGTCAGAATGTAAACAATGTTACTGCCACCTTTGGTGGAACCGCAGAAAATACAAATTATTACAGAAATACAGGGGATGCTACTAATATCATGGTTGAGCTACAGGAACAAGGTAATGGTAATACCCCCTTGAAAGTTGGTTCAACAAAAGTTGTTACAGTGAGCAATGGGCAGGCGACATTCAATCTTAAAGTCCGTGCCGTAAGCAAAGGTAATGCTGGTGCGGGAAGTATTAATTCACAAATTACTGTCACCTATACCTATGCGTAA
>fyuA_Yersiniabactin uptake receptor FyuA
ATGAAAATGACACGGCTTTATCCTCTGGCCTTGGGGGGATTATTGCTCCCCGCCATTGCTAATGCCCAGACTTCACAGCAAGACGAAAGCACGCTGGTGGTTACCGCCAGTAAACAATCTTCCCGCTCGGCATCAGCCAACAACGTCTCATCTACTGTTGTCAGCGCGCCGGAATTAAGCGACGCCGGCGTCACCGCCAGCGACAAACTCCCCAGAGTCTTGCCCGGGCTCAATATTGAAAATAGCGGCAACATGCTTTTTTCGACGATCTCGCTACGCGGCGTCTCTTCAGCGCAGGACTTCTATAACCCCGCCGTCACCCTGTATGTCGATGGCGTCCCTCAGCTTTCCACCAACACCATCCAGGCGCTTACCGATGTGCAAAGCGTGGAGTTGCTGCGAGGCCCACAGGGAACGTTATATGGCAAAAGCGCTCAGGGCGGGATCATCAACATCGTCACCCAGCAGCCGGACAGCACGCCGCGCGGCTATATTGAAGGCGGCGTCAGTAGCCGCGACAGTTATCGAAGTAAGTTCAACCTGAGCGGCCCCATTCAGGATGGCCTGCTGTACGGCAGCGTCACCCTGTTACGCCAGGTTGATGACGGCGACATGATTAACCCCGCGACGGGAAGCGATGACTTAGGCGGCACCCGCGCCAGCATAGGGAATGTGAAACTGCGTCTGGCGCCGGACGATCAGCCCTGGGAAATGGGCTTTGCCGCCTCACGCGAATGTACCCGCGCCACCCAGGATGCCTATGTGGGATGGAATGATATTAAGGGCCGTAAGCTGTCGATCAGCGATGGTTCACCAGACCCGTACATGCGGCGCTGCACTGACAGCCAGACCCTGAGTGGGAAATACACCACCGATGACTGGGTTTTCAACCTGATCAGCGCCTGGCAGCAGCAGCATTATTCGCGCACCTTCCCTTCCGGTTCGTTAATCGTCAATATGCCTCAGCGCTGGAATCAGGATGTGCAGGAGCTGCGCGCCGCAACCCTGGGCGATGCGCGTACCGTTGATATGGTGTTTGGGCTGTACCGGCAGAACACCCGCGAGAAGTTAAATTCAGCCTACGACATGCCGACAATGCCTTATTTAAGCAGTACCGGCTATACCACCGCTGAAACGCTGGCCGCATACAGTGACCTGACCTGGCATTTAACCGATCGTTTTGATATCGGCGGCGGCGTGCGCTTCTCGCATGATAAATCCAGTACACAATATCACGGCAGCATGCTCGGCAACCCGTTTGGCGACCAGGGTAAGAGCAATGACGATCAGGTGCTCGGGCAGCTATCCGCAGGCTATATGCTGACCGATGACTGGAGAGTGTATACCCGTGTAGCCCAGGGATATAAACCTTCCGGGTACAACATCGTGCCTACTGCGGGTCTTGATGCCAAACCGTTCGTCGCCGAGAAATCCATCAACTATGAACTTGGCACCCGCTACGAAACCGCTGACGTCACGCTGCAAGCCGCGACGTTTTATACCCACACCAAAGACATGCAGCTTTACTCTGGCCCGGTCGGGATGCAGACATTAAGCAATGCGGGTAAAGCCGACGCCACCGGCGTTGAGCTTGAAGCGAAGTGGCGGTTTGCGCCAGGCTGGTCATGGGATATCAATGGCAACGTGATCCGTTCCGAATTCACCAATGACAGTGAGTTGTATCACGGTAACCGGGTGCCGTTCGTACCACGTTATGGCGCGGGAAGCAGCGTGAACGGCGTGATTGATACGCGCTATGGCGCACTGATGCCCCGACTGGCGGTTAATCTGGTCGGGCCGCATTATTTCGATGGCGACAACCAGTTGCGGCAAGGCACCTATGCCACCCTGGACAGCAGCCTGGGCTGGCAGGCGACTGAACGGATGAACATTTCCGTCTATGTCGATAACCTGTTCGACCGTCGTTACCGTACCTATGGCTACATGAACGGCAGCAGCGCCGTCGCGCAGGTCAATATGGGTCGCACCGTCGGTATCAATACGCGAATTGATTTCTTCTGA
>hlyA_Alpha hemolysin Exotoxin
ATGCCAACAATAACCACTGCACAAATTAAAAGCACACTACAGTCTGCAAAGCAATCCTCTGCAAATAAATTGCACTCAGCAGGACAAAGCACGAAAGATGCATTAAAAAAAGCAGCAGAGCAAACCCGCAATGCGGGAAACAGACTCATTTTACTTATCCCTAAAGATTATAAAGGACAGGGTTCAAGCCTTAATGACCTTGTCAGGACGGCAGATGAACTGGGAATTGAAGTCCAGTATGATGAAAAGAATGGCACGGCGATTACTAAACAGGTATTCGGCACAGCAGAGAAATCATTGGCCTCACCGAACGGGGAGTGACTATCTTTGCACCACAATTAGACAAATTACTGCAAAAGTATCAAAAAGCGGGTAATAAATTAGGCGGCAGTGCTGAAAATATAGGTGATAACTTAGGAAAGGCAGGCAGTGTACTGTCAACGTTTCAAAATTTTCTGGGTACTGCACTTTCCTCAATGAAAATAGACGAACTGATAAAGAGACAAAAATCTGGTAGCAATGTCAGTTCTTCTGAACTGGCAAAAGCGAGTATTGAGCTAATCAACCAACTCGTGGACACAGCTGCCAGCATTAATAATAATGTTAACTCATTTTCTCAACAACTCAATAAGCTGGGAAGTGTATTATCCAATACAAAGCACCTGAACGGTGTTGGTAATAAGTTACAGAATTTACCTAACCTTGATAATATCGGTGCAGGGTTAGATACTGTATCGGGTATTTTATCTGCGATTTCAGCAAGCTTCATTCTGAGCAATGCAGATGCAGATACCGGAACTAAAGCTGCAGCAGGTGTTGAATTAACAACGAAAGTACTGGGTAATGTTGGAAAAGGTATTTCTCAATATATTATCGCACAGCGCGCTGCACAGGGATTATCTACATCTGCTGCTGCTGCCGGTTTAATTGCTTCTGTAGTGACATTAGCAATTAGTCCCCTCTCATTCCTGTCCATTGCCGATAAGTTTAAACGTGCCAATAAAATAGAGGAGTATTCACAACGATTCAAAAAACTTGGATACGATGGTGACAGTTTACTTGCTGCTTTTCACAAAGAAACAGGAGCTATTGATGCATCGTTAACAACGATAAGCACTGTTCTGGCTTCAGTATCTTCAGGTATTAGTGCTGCTGCAACGACATCTCTGGTTGGTGCACCGGTAAGCGCGCTGGTAGGGGCTGTTACGGGGATAATTTCAGGCATCCTTGAGGCTTCAAAACAGGCAATGTTTGAACATGTCGCCAGTAAAATGGCCGATGTTATTGCTGAATGGGAGAAAAAACACGGCAAAAATTACTTTGAAAATGGATATGATGCCCGCCATGCTGCATTTTTAGAAGATAACTTTAAAATATTATCTCAGTATAATAAAGAGTATTCTGTTGAAAGATCAGTCCTCATTACCCAGCAACATTGGGATACGCTGATAGGTGAGTTAGCGGGTGTCACCAGAAATGGAGACAAAACACTCAGTGGTAAAAGTTATATTGACTATTATGAAGAAGGAAAACGTCTGGAGAAAAAACCGGATGAATTCCAGAAGCAAGTCTTTGACCCATTGAAAGGAAATATTGACCTTTCTGACAGCAAATCTTCTACGTTATTGAAATTTGTTACGCCATTGTTAACTCCCGGTGAGGAAATTCGTGAAAGGAGGCAGTCCGGAAAATATGAATATATTACCGAGTTATTAGTCAAGGGTGTTGATAAATGGACGGTGAAGGGGGTTCAGGACAAGGGGTCTGTATATGATTACTCTAACCTGATTCAGCATGCATCAGTCGGTAATAACCAGTATCGGGAAATTCGTATTGAGTCACACCTGGGAGACGGGGATGATAAGGTCTTTTTATCTGCCGGCTCAGCCAATATCTACGCAGGTAAAGGACATGATGTTGTTTATTATGATAAAACAGACACCGGTTATCTGACCATTGATGGCACAAAAGCAACCGAAGCGGGTAATTACACGGTAACACGTGTACTTGGTGGTGATGTTAAGATTTTACAGGAAGTTGTGAAGGAGCAGGAGGTTTCAGTTGGAAAAAGAACTGAAAAAACGCAATATCGGAGTTATGAATTCACTCATATCAATGGTAAAAATTTAACAGAGACTGATAACTTATATTCCGTGGAAGAACTTATTGGGACCACGCGTGCCGACAAGTTTTTTGGCAGTAAATTTACTGATATCTTCCATGGCGCGGATGGTGATGACCATATAGAAGGAAATGATGGGAATGACCGCTTATATGGTGATAAAGGTAATGATACGCTGAGGGGCGGAAACGGGGATGACCAGCTCTATGGCGGTGATGGCAATGATAAGTTAATTGGGGGGACAGGTAATAATTACCTTAACGGCGGTGACGGAGATGATGAGCTTCAGGTTCAGGGGAATTCTCTTGCTAAAAATGTATTATCCGGTGGAAAAGGTAATGACAAGTTGTACGGCAGTGAGGGAGCAGATCTGCTTGATGGCGGAGAAGGGAATGATCTTCTGAAAGGTGGATATGGTAATGATATTTATCGTTATCTTTCAGGATATGGCCATCATATTATTGACGATGATGGGGGGAAAGACGATAAACTCAGTTTGGCTGATATTGATTTCCGGGATGTGGCCTTCAGGCGAGAAGGTAATGACCTCATCATGTATAAAGCTGAAGGTAATGTTCTTTCCATTGGTCATAAAAATGGTATTACATTCAGGAACTGGTTTGAAAAAGAGTCAGGTGATATCTCTAATCACCAGATAGAGCAGATTTTTGATAAAGACGGCAGGGTAATCACACCAGATTCCCTTAAAAAGGCACTTGAGTATCAACAGAGTAATAATAAGGCAAGTTATGTGTATGGGAATGATGCATTAGCCTATGGAAGTCAGGATAATCTTAATCCATTAATTAATGAAATCAGCAAAATCATTTCAGCTGCAGGTAATTTTGATGTTAAAGAGGAAAGAGCTGCAGCTTCTTTATTGCAGTTGTCCGGTAATGCCAGTGATTTTTCATATGGACGGAACTCAATAACTTTGACAGCATCAGCATAA
>iroB_Glucosyltransferase IroB	Salmochelin
TTACCCTTTCTGTACCATTGTGATCAGGCTTTTCGCCACTTCACCTGGGCAGGGTTGCGCCGCCATTTCCGCTGCTACCTCTTCAGAGGCTTTGCGAAGTGAGCGATTGTTGAGGAAAGCATTGATCATGTTACTCGACAGGCCGACGTCGCCAGGGATAATCCCGCAGCCGCGTTCGGCAACAACGCGGGCATTTACCGGGCGATCGGCTCCCTGGCCGAAGACGATTTGTGGAATACCAGCGTGTAGCGCTGTCAGGGTATTGCCTGCTCCGCCATGATGAATGAAACCATCTGCGCCGTTGAGGAAGACACCCATGGGTATCCAGTCAACCAGGCGAACATTTGACGGCAGCGAGCGCAAATCGGACCGCGCATTGGCTGAAATATGCAGGATGATCTCGGCATCGACCTCACTGGCAGAATCCATAACCCAGGCGATTAGATCAAGGCCGTCAACCATCGGTTTGACAGTGCCGAGACTCACCAGCAGACGTTTACGCTCGGGCCTTCTCTCCCACCATGGTTCCCACACCGCGCCACCGTTATACGGGACGTACTGCATCGGAATAATGGGTTCACCGTCGTTTTCCAGAATGCTCATACTCGGCGGTGTTACGTCGATCCAGGCCATATCACGTGGTGTGGCCCCCACATTGTGGCGACGATAGGCGTCCGTGAGCGAACGCGTTACACCCTTGATATGCCAGGGGGTATGGCCGAAGCCTACGGTTTGCATCACGACCGGTATATCATATTTGGCGGCAATCAGCGGCCCGATGACTCCGAGCGGAGGGTAGATGATGAGGTCAGGCCGCCAGTGTCCGGCAAACTCCACCAGATGGTCGGCCATTTCTTCGCTGAAGAATGAGAAGTTGCCCATTTGGGTTCCGATATTACTTTTTTTCCGCTGTGCCTCATGGTGGCGGTAACCAGCTTCGGAATCCAGACCGGGTGCGGCGTCAAACACCACCAACCCGGCCTCTGCCGCTTTTTGTGCGAATTGTCCTCCACTGGCGATCAGCACTTCATGACCGTTAACGCGAAATGCCTGCGCCAGAGACAGCACAGGATACAACAGCCCATAGAGAGGCGGGCCTACAAACAAAATACGCAT
>iroC_Enterobactin IroC	Salmochelin
CTATCCCGGGGTTTCCTCCTTCATGTTGTGCTGGCGATGGAGAGCAGTACTGCTGACGCTGTCATGCCATAAGCGGGTATAGAGGCCGCCCGCAGATAACAGCTGTTCGTGGGTTCCGTATTCCGCAAGTAACCCCTTATCAATAACGGCAATCAGATCGCAGCGTTGCGCGGTGGTCAGACGATGTGCAACAATCAGCGCCGAGTGCTTCCCGGCATGCACGACATCTGTTAACGATGACATCAGTCGTTCTTCGGATGTGCGATCCAGACATGACGTGGCTTCGTCGAGCAGCAGGATGTGGGCATTCGCCAGTTGCGCGCGGGCCAGCGCAATCAACTGGCGCTGACCTGCGGGCAGATCGGCTCCGCCGTTATTCACCGGTGTCCGGAATCCCTGCGGCAGATTGCACACCATCTCATACAGCCCTGCCCGCTGTGAGGCAATTTCAACGTCTTCATTGGTGGCGGATGGCCGTGAATAACGAATGTTTTCTGCAATATCACTACTAAACAGTGCTACATCCTGATCGACAAGCCCAATCTGGCGACGATACTCAGTGAGCGAGGCATCATCGAGCATTTGCACACCGATTCTGATGTTGCCGTGCGTGGGGAAATACAACCCGGCAATCAGCTTAATCAGCGTCGACTTACCCGCACCGCTGCGACCGACGACCGCGACAACCATTCCCTCAGGGATCGTCAGGGTAAGTTTGTTCAGAGCTGGCTCGTGACTGTCGGGATAACTGAACGTGACCTCATCAAGATGCAGTGCACCGGTGACAGGGAGGACCGAAGAGGACCCGAGGTTCTCAGTGCCTTCTGTCGCCAGTAGTTCATCAATATGTTTGCCGCTGGCTGTCGCCTGCTGCCAGGCGTCGACAATCCCTGATAACTGCTGCACTGGCCCATAGAATTGCCCCAGCAACAGGAAGAAAGCCGCCAGTACCCCGGCAGTCATTTCTCCAGCGGCGACCTGCGAAGCTCCCACTAACAGAACAGCGGCATAGGAGGCCTCGGTGCAGAATGTCAGGAACGGAAAATAGACTGCAAGGTATTTTTGTGCTCGCACACGGGTTGCGCGGAAACGCTCCGATAACGCGCGCAGCCGGGCGCCCTCCAGTTCCTGCTGACCATGCGATTGCACGACACGCAGGCCAGAGACTTTTTCCTGCAGGGTGCTGTTGACTTTGCCTATTTCCAGCCGTGCCTGTGCATAAGCAGGGGTACTGAGGCGGCGATAAATCATGGTTGCCAGTGCGGCCACTGGCACTGCGCTTAATGCCGTCAGCGCCAGGAACGGGTCGAGCCAGAACATGGTGGCGGCGATTGCGAACATCGTCACCAGACTGGTGGCCGCACCGGCAAGGCCGTTTTGCAGAAAGCGGGCGAGAGAGTCCACATCAACGGTCATGCGGGTAAGACGCGAATCGGCATGCTTTTCATGCCAGGGGAGTCCAAGACGCAGCATATGGCCGAAGCTGCGCAAGCGCACCGAATGCTGAACTGATTCCGCCGCTCTGGCGGCGAAGACCGTCTGCAGAGAATAACTGCACCAGCCCACAATGACCAGGCACAGGGCGAGCAGGGCACAGAGGCCGATGATCGACATATCGCCTGCGGCGACACCGGAGTCAATGCCGTGCTGCAACAGTATCAGTACCCCTACGCCTGCCGCAGAATCGAGTGCGATCAGCAGAGCGGCGATGACGAACATCCACGCCACAGGCTTCAGTAGTGACGTGACTTTGCGACCTTTACCGGCCAGCGCCTGCTGTACTGCATTTTCCGGTACGCGGGTCATACGGGCGACAAAACCTTTATCCCCCGTATCCGTTACATCGTCTTGTGTCGCTGGTTCAGCCGGCCACAATTCGTTGTGGCTATTGTGGGACGTGGCCAGAAAATCGCTGTCGCCGGTCATCAGTGCGCGGAACGCCGGACAGCGCGCTTCAAGTTCTGCCGGGGTTCCGGTATCCACCATACGGCCCTTATCCAGCACCACAACCCGGCTGGCTAGCTGAAGTGTTGAACGCCGTCGGGCAATCACCAGCAGCATATGCCCTTCGTCAGCATAGCGACCCAGCGCGGTATTAATCTCCGCTTCCGTAACAGCATCAACCGCTGAGGTAGTATCATCCAGGATTAACACGTCCGGTGCAGTAATGAGCGCCCGCGCCAGCGCTATTCGCTGCCTCTGCCCGCCGGAAAGATTCGTACCCCGTTCGGTTAACAGGCTATCGAAGCCTTTCGGCAGGGCGTTAATAAAATCGCTGGCTCCTGCAGCAGCTGCCGCACGGCGAATGTCGTCCGCCGTTGCCTGAGGGTGGCCATAGGCGATATTTTCCGCCACCGTACCGGCAAACAGAAAAGCATCTTCAAATACGATGCCTACCCGGCGACGAAGCGCCTCCAGTCTGATATCGCGAAGATTTTGTCGGCCTTCGCTGGTGTTGAGCCATATCTTTCCGGAGCAGGGATCATAAAAACGCGCCAGTAGCATCAACAGGGTCGATTTTCCTGAACCCGATGCGCCCACCACCGCCACGGTTTCACCGGCGCGCAGGGAAAAGGAGATATTGCTGAGGATATGTCTGTCGCCATGGTGGTAGTCAAAGCTCATATTCTCCAGTTCCAGTCCGACAACCTGACTGTTAATCGACTCCGTCCCGTCCTCCATCTGTGAACGGGTGTCGATCAGTGCAAACACCCGCTCCACGGACGCCTGAGTGCGCTGTGCGATAACCAGAAACGATGCCAGTACGCGGGTTGGCCCGGTCAGCATCGCGAGGAAGCTGGCGAATGCAACGAAGGTACCGAGATCGATCCGCCCGTGCATGACCGACCACCCGCCGTAGCACAGCAGGACGATTTGCCCGAGCACCGGTAGCGCCAGCATGGTGGCCCCAGGCATCGCCTGCGAGATAACCGCACCGATGCGTACACGCACAATCTGCCGCGACTGCCTATCGAGCCAGTGCGTTTCACGCATCTCTGCCACACAGGATTTTACCACTGAGATCTGTGCCAGCACCTCGCGTATATGTTCGGTGAGATTCGCCAGTTGGTCCGAGGCCAGCCCGGTTTGCGCGAAGACCCTACGACGCGCACGAAGCGCGGTGATCGCCAGGCATACCAGTACGCACACGACGATAAGCGTCATGGCAGGGGACATCCACAGCATCACGGCAATGCCGGCAATGTAATAAGTGAACACTGCCAGCGGCACCGGGCACATCTGCAGCAGGGTATGCACCTGCTGCAGATCGCTGTTGGTCCGTGAAATCACCTGCCCGGTGCGCAGCGCATCCTGGCCTGCGCCGTCAAGTTTCTGAATACTGTCGAATACCCGTCCTCTGAGGGTATGCTGCACCCAGAGTGAGAGCATCCCGGCATAACCACGGCGCACATAGTTACCGATGAAATCAAAAAAAGCGATCAACAGTAACCCGCAGGCCAGCCACGGCAGGCGGGCCGGATTGCCCGCCAGTGCGTCATTCACAGCCTGTCTTGTCAGCAGTGGCGTCAGCGCAGCCAGCAAAATAGTCGATACTGACGCTACCACCACGATGACACTAAGTTTCTTACGTTCCCAGCACACGCGCGCCAGGCGAACTATCCATGACTGAGCCGGTGTGGGAGTGTGATTCGCAGGCAT
>iroD_Enterobactin esterase Salmochelin
TCAACCCTGTAGTAAACCAATCCCGTCAATCAGTGCACCGCGCCACCATGCGTAATCGTGACCACCGGTGTAGATTGCGCAATGGCTTTCGACGCCAGCGGTAATCAGCCGCTGGTGAAGCTGCTGAACGTGAGGCACTGTCGAACCTTCCAGCGATCCCACGCACAGGCTGATACGTACGCCCTGCGGTGGGGCAGAAAGCAGATGCTCACTCACCCATGAGGTATCGGTTTCGCTGAACAAGCCTGGTCGACTGGTTCTTTCTGGCGTCCACCACATTGAAGGAGAGTGGCTGAGCACCAGACCGAACGTTTCCGGTGCGTAACGAGCCCCCATTAGCGCACTGATCCCGCCGAGGCTCTGCCCGGCCAGCACTGTGCGCGAACGGTCTGCCCACTGACGCTGCGGTTGTTCAGCGCGAATCATCGGCAGCAGATGTCCGGCGATATCCTTTATCAGTTTGCTGCGCCCGCCGAGTATCTCAGTGCGTTCATGTTCATTAATGTTGTCAATGCCCAGTACAGCCACGGGCACGATGCGCCCATTATTTATGGCGGCGTCAATTGCCGCGCATACGCCAAGGTGATCAAACCAGGTTTCACCATCGGGCAGCACGACCAGCCCGAGGGGCTGAGAAATATCAACATCCGGAATATAGAGCCGAACCTGGCGAGATTTCCCGGCGATAATGCGCATGGAGGTAAGCAGTTGTCCGGTGTGGAAGCCGCCGTTCCATTCCGACAGGGCGGGAGCTTTATCAAGTGTCAGCACTGATTCCTTTGCGTTTCCCCGAACGTTGATCTCCGGCATTTTGTTTAGCGGATCGGCCTTTCCGGCAAGGGTGGCAAAACGGCCTCCGGACAGTGCAATCGTCTCAGCCGTAGTGCCGGGGGGGATTTCCAGCAGCGAATAGGAGCCGCAGTAACTTGCGGGTAAACGCAGTGTCAGTGTCCAGATATCCGTTTCGGGAAGGGCGCTCATCATTCCTTTTTCTACGTGCTCTTTATCCGTCACCCGGTTCAGACGCAGATAAACGCCCTGCAGAGGATGTCGGGCGCGCCACAGAAAGGTCACTTCTCGCTCATCTTCCGCTCCTTCGACTGGCGTCACAAGAGGAACATTCAGCGACTCAGCTTCGCGCCAGAAGTCAGTAAGGTTAGCAATGTGGCCCGCTGCCAGTTGGTTGCGCAGGCTGGCGATAGCAGAGAGATGTTGTTGCATGTTCAGCAT
>iroE_Enterobactin esterase Salmochelin
TTAGTGGCTTAACTCATGACAACCTGCTGTGTAATTTGCGTTTTCACCACTGATATCTAACAGTGCCTGGCGAAAGGAGGCATTGAACATCGGCCCGTGTCCCAGGTTGGGGAAATCCCAAAATACGGCATTGACGCCTTTATCTTTCAGTATAGTGAGGGTGGTATGAATTTTCGACAGCACCCCGACAGCATGCGTTTCCCGGTTATCACCCTGTGTCGCCGAGCCTTCCATTATCGCCAGGTGTTTGGCGCAGAATTGCAGAGGCTCAACCGCCGTAACGCGGCTTAGCAAAGCATCATAACCTCTGCCCAACGACGGGCTGGCGCTGTAGTACGACCGGAAGTAAGAGGAGGACAGCCAGGAATCCAGCACGAAGAGGCCGCCGTAGGAGTGCCCCCATAAGCCGCGGCGTTGCCGATCGATATTCAGTCCCTGTTCCACTTTTGGGGCAATACGCGTTTCCAGTAACTGGCGGAAGTTGTTGCTGCCACCACTCTTACGGCTAAAACGCCCTGAGTGGAGATCTGTTTTTCTGCTTTCTGCTGCTGGCGTATAGTCGTAAGCCCTGCTGTTGAGATCGAAAGGGAGGTTGGTCTGATACCCGACAGCCACGATCACTGGCGGTGTTTTTTCTGACAATTGTTTGAGCAGTTCGTCATCCAGGCGATCCATAACTGCGTTACCGTCAAGCATATATAAAATCGGGTAACCCGATGCCGGTGCGGTTGTATTCGGCACGGCCGTCCATACCCGATAATGGCGTGTGCCATCGACAGAGTCGAAAGAGGTGACGCTGAAATGGTAAAACACGGAGCCTTTATCGGCTATATTCGGCCCCAGTGGCCGCATATCCGGCTTCGCATAAACTTGCGCACTACAGATAAGGGTGAGGCAAGAAAGATGAAAGAAAATCGCTTTATGCGGGCGTGTTGAGCGATACTCGCGGGCATACAT
>iroN_Salmochelin Receptor IroN
ATGAGAATTAACAAAATCCTCTGGTCGCTAACTGTGCTCCTGGTTGGGTTGAATAGCCAGGTATCAGTAGCCAAATCCTCCGACGATGATAATGACGAGACTCTGGTGGTGGAAGCCACCGCTGAGCAGGTATTAAAACAGCAGCCGGGCGTGTCGGTTATTACCAGCGAGGATATTAAAAAGACCCCTCCGGTAAACGACCTTTCAGATATTATTCGTAAAATGCCTGGCGTCAATCTTACCGGCAATAGCGCCTCGGGCACACGCGGTAACAACCGCCAGATCGATATTCGTGGTATGGGGCCGGAAAACACCTTAATTTTAATTGATGGTGTACCGGTGACGTCACGTAACTCCGTGCGTTATAGCTGGCGTGGAGAGCGTGATACCCGCGGTGACACCAACTGGGTGCCACCGGAACAGGTTGAGCGTATTGAAGTGATCCGCGGCCCTGCGGCGGCGCGCTACGGTTCGGGGGCAGCCGGGGGGGTGGTGAACATCATTACCAAACGTCCCACCAACGACTGGCACGGTTCGCTGTCGTTATACACCAATCAGCCGGAAAGTAGCGATGAGGGCGCTACGCGTCGCGCCAATTTCAGCCTTAGTGGGCCTCTGGCTGGTAATGCTCTTACCACGCGTTTGTATGGTAATCTGAATAAAACGGATGCTGACAGTTGGGATATTAATTCTCCGGTCGGTACGAAAAACGCAGCCGGGCATGAAGGGGTACGTAACAAAGATATTAACGGCGTTGTCTCGTGGAAATTAAATCCGCAGCAGATTCTCGATTTCGAAGCCGGATATAGCCGCCAGGGGAATATCTATGCGGGCGATACGCAAAACAGTTCTTCCAGTGCAGTTACCGAAAGCCTGGCAAAATCCGGCAAAGAGACGAACCGCCTGTACCGACAGAATTATGGCATTACGCATAATGGTATCTGGGACTGGGGACAAAGTCGCTTTGGTGTTTATTACGAGAAAACCAATAATACCCGCATGAATGAAGGATTATCCGGCGGTGGTGAAGGGCGTATTTTAGCGGGTGAAAAGTTTACGACCAATCGCCTGAGTTCCTGGCGAACCAGCGGCGAGCTTAATATTCCTTTGAATGTGATGGTTGATCAAACGCTGACCGTTGGTGCAGAGTGGAACCGCGATAAGCTCGATGATCCTTCCTCTACCAGCCTGACGGTGAATGACAGTGATATCAGCGGTATTTCTGGCTCTGCTGCGGATCGCAGCAGTAAAAATCATTCTCAAATCAGTGCGCTGTATATTGAAGATAACATTGAGCCGGTTCCTGGCACGAATATCATTCCCGGCCTGCGCTTTGATTATCTCAGCGACTCCGGCGGGAACTTCAGCCCCAGTCTGAATCTTTCGCAGGAATTGGGCGATTATTTCAAAGTCAAAGCAGGGGTTGCCCGAACCTTTAAAGCCCCAAACCTGTATCAATCCAGTGAAGGCTATCTGCTCTACTCGAAAGGCAATGGCTGTCCAAAAGATATTACATCAGGCGGGTGCTACCTGATCGGTAATAAAGATCTCGATCCGGAAATCAGCGTCAATAAAGAAATTGGGCTGGAGTTCACCTGGGAAGATTACCACGCAAGTGTGACCTACTTCCGCAATGATTACCAGAATAAGATCGTGGCCGGGGATAACGTTATCGGGCAAACCGCTTCAGGCGCATATATCCTCAAGTGGCAGAATGGCGGGAAAGCTCTGGTGGACGGTATCGAAGCCAGTATGTCTTTCCCACTGGTGAAAGATCGTCTGAACTGGAATACCAATGCCACATGGATGATCACTTCGGAGCAAAAAGACACCGGTAATCCTCTGTCGGTCATCCCGAAATATACTATCAATAACTCGCTTAACTGGACCATCACCCAGGCGTTTTCTGCCAGCGTCAACTGGACGTTATATGGCAGACAAAAACCGCGTACTCATGCGGAAACCCGCAGTGAAGATACTGGCGGTCTGTCAGGTAAAGAGCTGGGCGCTTATTCACTGGTGGGGACGAACTTCAATTACGATATTAATAAAAATCTGCGTCTTAATGTCGGCGTCAGTAATATCCTCAATAAACAGATCTTCCGATCTTCTGAAGGGGCGAATACCTATAACGAGCCAGGCCGGGCTTACTATGCCGGAGTTACCGCATCATTCTGA
>irp1_Yersiniabactin polyketide synthase HMWP1
ATGGATAACTTGCGCTTCTCTTCTGCGCCGACAGCAGATTCCATTGATGCATCGATCGCTCAACACTACCCGGACTGCGAACCTGTCGCGGTTATCGGCTACGCCTGCCATTTTCCTGAATCGCCGGATGGCGAAACGTTCTGGCAAAATCTGCTGGAAGGTCGTGAATGCAGCCGACGCTTTACGCGCGAAGAGCTTCTGGCCGTCGGTCTGGATGCCGCCATCATTGACGATCCTCATTATGTCAATATCGGTACGGTGTTAGACAACGCCGACTGCTTCGACGCCACCCTGTTTGGCTATTCGCGACAGGAAGCGGAGTCGATGGACCCGCAGCAGCGCCTGTTTTTGCAGGCGGTCTGGCATGCGCTGGAACATGCCGGTTATGCCCCCGGCGCCGTCCCCCATAAGACCGGCGTTTTCGCCTCTTCCCGGATGAGTACCTACCCCGGTCGCGAAGCATTGAACGTGACAGAAGTCGCGCAGGTAAAAGGTCTGCAATCTCTGATGGGCAATGATAAAGACTATATTGCCACCCGCGCCGCGTACAAACTCAACCTGCACGGCCCGGCGTTATCGGTACAGACCGCCTGCTCCAGCTCGCTGGTTGCCGTGCATCTGGCCTGTGAAAGCCTGCGCGCAGGCGAATCCGATATGGCGGTTGCCGGCGGCGTGGCGCTCTCTTTCCCCCAGCAGGCAGGCTACCGCTACCAGCCCGGAATGATTTTCTCTCCTGATGGTCACTGTCGTCCCTTTGACGCCTCGGCTGAGGGCACCTGGGCCGGTAACGGTCTCGGCTGCGTGGTGCTGCGTCGCCTGAAAGACGCGCTACTGTCAGGCGATCCGATTATCTCGGTGATCCTCTCCAGCGCGGTCAACAACGACGGCAACAGAAAGGTCGGCTATACCGCCCCTTCCGTCGCAGGGCAACAGGCAGTCATCGAAGAGGCGTTAATGCTGGCGGCCATCGACGACAGGCAGGTAGGTTACATTGAAACCCACGGCACCGGCACACCGCTGGGCGACGCGATTGAAATTGAAGCGTTACGCAACGTCTATGCGCCTCGCCCGCAGGATCAGCGCTGTGCGCTCGGTTCCGTGAAAAGTAACATGGGCCATCTGGATACCGCGGCGGGCATTGCCGGACTGCTGAAAACCGTTCTGGCAGTCAGTCGCGGGCAAATTCCTCCCTTACTGAATTTTCACACCCCCAACCCGGCGCTGAAACTTGAAGAGAGCCCCTTTACCATACCGGTGTCGGCACAGGCATGGCAGGACGAAATGCGCTATGCGGGCGTCTCCTCCTTTGGTATTGGCGGCACCAACTGCCATATGATCGTCGCCTCGCTGCCCGACGCGCTCAACGCGCGCCTCCCCAATACGGATAGCGGCAGAAAAAGTACCGCGCTGCTGCTCAGCGCCGCCAGCGACAGCGCGTTGCGGCGGCTGGCGACGGATTATGCCGGGGCGCTGAGAGAGAATGCGGATGCCAGCTCTCTGGCCTTCACAGCCCTGCACGCGCGCCGTCTCGATCTCCCCTTCCGCCTGGCGGCGCCATTAAACCGTGAAACCGCCGAGGCGCTCAGCGCCTGGGCCGGTGAGAAATCGGGGGCGCTGGTTTACAGCGGCCACGGCGCCAGCGGCAAGCAGGTGTGGCTGTTTACCGGCCAGGGCTCGCACTGGCGCACTATGGGTCAAACGATGTACCATCACTCAACGGCGTTTGCCGACACGCTGGATCGCTGTTTTTCCGCCTGTAGCGAAATGCTCACGCCGTCACTGCGCGAAGCGATGTTTAACCCCGATTCGGCGCAGCTGGACAATATGGCCTGGGCGCAGCCGGCGATTGTCGCGTTTGAAATCGCGATGGCGGCGCACTGGCGTGCTGAAGGACTGAAGCCAGACTTCGCCATTGGGCATTCCGTCGGTGAATTTGCCGCTGCCGTTGTCTGCGGACACTATACGATTGAACAGGTCATGCCACTGGTTTGTCGGCGCGGCGCGCTAATGCAGCAGTGCGCAAGCGGCGCGATGGTGGCGGTATTTGCAGACGAAGACACGCTGATGCCGCTGGCTCGCCAGTTTGAGCTGGATCTCGCCGCCAACAACGGTACGCAACATACGGTATTTTCCGGGCCGGAAGCCCGTCTCGCGGTATTTTGCGCCACGCTCTCGCAGCATGACATTAACTATCGTCGCCTGAGCGTAACCGGTGCGGCGCACTCCGCTTTACTGGAGCCGATACTCGATCGGTTCCAGGACGCCTGCGCGGGACTGCACGCGGAGCCGGGGCAAATACCGATTATTTCCACGCTCACCGCCGACGTCATTGATGAGTCAACGCTCAACCAGGCGGATTACTGGCGCCGACACATGCGCCAGCCGGTGCGTTTTATCCAGAGTATTCAGGTGGCGCATCAGCTCGGCGCCCGCGTTTTTCTGGAGATGGGGCCCGATGCCCAGTTGGTTGCTTGCGGGCAGCGCGAATACCGCGATAACGCATACTGGATAGCCAGCGCCCGGCGTAACAAAGAGGCGAGCGATGTCCTCAATCAGGCCCTGCTCCAGCTTTACGCTGCCGGCGTCGCCCTACCGTGGGCCGACCTGCTGGCGGGCGATGGACAACGTATCGCTGCGCCATGTTATCCGTTTGATACTGAACGTTACTGGAAAGAGCGCGTCTCCCCGGCCTGCGAGCCTGCCGACGCAGCGCTGTCTGCCGGGCTGGAGGTGGCGAGTCGCGCCGCGACAGCGCTCGATCTCCCTCGCCTGGAAGCGCTTAAACAGTGCGCCACGCGACTGCACGCCATCTACGTCGATCAACTGGTACAACGCTGTACCGGCTATGCCATTGAGAACGGCGTGGACGCCATGACCATCATGCGCCGTGGACGTCTGCTGCCCCGCTACCAGCAGCTACTCCAGCGCCTGCTGAATAACTGCGTGGTCGACGGCGATTACCGCTGCACCGACGGGCTATACGTCCGCGCCCGCCCCATTGAACATCAACAGCGGGAATCACTGCTGACGGAACTTGCCGGTTATTGTGAAGGTTTTCAGGCTATTCCCGACACCATCGCCCGTGCCGGCGATCGGTTATATGAAATGATGAGCGGCGCGGAAGAACCGGTGGCGATTATCTTCCCGCAAAGCGCCTCCGACGGCGTGGAAGTGCTGTATCAGGAATTCAGCTTTGGCCGCTATTTCAACCAAATCGCCGCCGGGGTATTACGCGGCATTGTCCAGACGCGTCAGCCCCGCCAGCCGTTGCGTATTCTTGAAGTTGGCGGCGGAACCGGCGGCACCACCGCGTGGCTGCTGCCGGAACTCAACGGCGTTCCGGCACTGGAGTACCATTTCACCGATATCTCGGCGCTGTTCACCCGTCGCGCCCAGCAGAAATTCGCCGACTACGATTTTGTGAAGTATAGCGAGCTGGATCTCGAAAAAGAGGCGCAGTCTCAGGGTTTCCAGGCACAGTCTTACGATCTTATCGTGGCAGCGAACGTGATTCACGCCACCCGCCATATTGGCCGCACGCTCGATAATCTGCGCCCCCTGCTCAAGCCGGGCGGGCGCCTGCTGATGCGCGAAATCACCCAGCCAATGCGTCTGTTTGACTTCGTTTTCGGCCCGCTGGTTCTTCCGCTACAGGATCTCGACGCCCGCGAAGGTGAGTTATTCCTCACCACCGCTCAGTGGCAACAACAGTGCCGCCACGCCGGATTCAGCAAAGTGGCGTGGCTACCGCAGGATGGCAGCCCGAACGCCGGGATGAGCGAACATATCATTCTCGCCACGCTGCCCGGTCAGGCGGTTAGCGCCGTAACATTCACCGCGCCATCAGAACCCGTGTTGGGGCAGGCGCTGACGGATAACGGTGATTATCTCGCCGACTGGTCTGATTGCGCAGGTCAGCCCGAACAGTTTAACGCTCGCTGGCAGGAGGCATGGCGTCTGCTTTCACAGCGTCATGGCGACGCTCTGCCTGTGGAACCGCCCCCCGTCGCCGCCCCGGAGTGGCTGGGGAAGGTTCGCTTAAGCTGGCAAAACGAAGCCTTTTCCCGCGGTCAGATGCGCGTTGAAGCCCGTCATCCTGCTGGCGAGTGGCTGCCGCTATCGCCCGCCGCGCCTCTTCCTGCGCCGCAAACGCATTATCAATGGCGCTGGACGCCCCTCAACGTCGCCAGCATTGACCATCCGCTTACCTTTAGCTTCAGCGCCGGTACGCTTGCGCGCAGCGACGAGCTGGCGCAATACGGCATCATTCACGATCCGCACGCCTCTTCACGACTGATGATTGTTGAGGAGAGCGAGGATACGCTGGCCTTAGCGGAGAAAGTGATAGCAGCGCTCACCGCCAGCGCAGCCGGATTGATTGTGGTTACTCGCCGCGCGTGGCGAGTCGAGGAAAATGAAGCACTCTCTGCATCCCATCACGCGCTATGGGCCTTGCTTCGCGTCGCGGCCAACGAACAGCCGGAACGGTTGCTTGCCGCCATCGATCTCGCCGAAAACACCCCGTGGGAAACGCTGCATCAAGGGTTGAGCGCAGTCTCACTATCACAGCGCTGGCTCGCCGCACGGGGTGACACCCTTTGGCTTCCTTCACTGTCGCCCAATACGGGATGCGCCGCTGAATTACCGGCAAACGTGTTTACCGGCGATAGCCGCTGGCATCTGGTGACCGGAGCGTTTGGCGGATTAGGCCGCCTTGCCGTGAACTGGCTCAGAGAAAAAGGGGCGCGACGCATCGCCCTGCTGGCGCCGCGCGTGGATGAGTCATGGCTACGCGACGTGGAGGGCGGGCAGACGCGCGTCTGCCGTTGTGATGTGGGCGATGCCGGGCAACTGGCCACGGTTCTTGACGATCTGGCGGCCAACGGCGGCATTGCCGGAGCGATTCATGCCGCTGGCGTATTGGCTGACGCGCCCTTACAGGAGCTTGATGACCACCAGCTGGCTGCCGTTTTCGCGGTAAAAGCGCAGGCGGCAAGCCAGCTGTTGCAAACCCTGCGCAACCACGACGGACGCTATCTTATTCTCTACTCTTCCGCTGCCGCCACCCTCGGCGCGCCGGGTCAGAGCGCCCATGCGCTGGCCTGCGGCTACCTGGACGGGCTGGCCCAGCAGTTTTCCACCCTTGATGCGCCGAAAACGCTCTCTGTCGCCTGGGGCGCATGGGGAGAAAGCGGTCGGGCGGCCACGCCGGAAATGCTGGCGACGCTCGCCAGCCGAGGTATGGGCGCGTTAAGCGATGCCGAAGGCTGCTGGCACCTGGAACAGGCGGTGATGCGCGGCGCCCCGTGGCGACTGGCGATGCGCGTTTTTACCGACAAAATGCCCCCGTTACAACAGGCTCTGTTTAACATCAGCGCCACAGAAAAAGCCGCAACGCCGGTCATTCCTCCTGCTGATGACAACGCCTTTAACGGCAGCCTGAGCGATGAAACAGCGGTGATGGCATGGCTGAAAAAGCGGATTGCGGTTCAGCTAAGGCTGAGCGATCCGGCGTCACTGCATCCAAACCAGGATCTGTTGCAACTCGGCATGGACTCGCTGCTCTTCCTTGAACTCAGTAGCGATATTCAGCACTACCTGGGTGTACGCATCAATGCGGAACGGGCGTGGCAGGATCTGTCTCCTCATGGACTCACGCAGCTTATCTGTTCTAAGCCAGAGGCGACGCCTGCCGCTTCGCAGCCGGAAGTGTTGCGGCACGACGCCGACGAGCGTTATGCGCCCTTCCCTTTGACGCCCATTCAGCACGCCTACTGGCTGGGGCGAACCCACCTCATTGGCTATGGCGGCGTCGCCTGTCACGTCCTGTTTGAGTGGGATAAACGCCACGATGAGTTCGATCTCGCCATACTGGAGAAAGCATGGAACCAGCTCATCGCACGCCACGATATGTTGCGTATGGTGGTTGATGCCGACGGGCAGCAGCGAATCCTGGCGACAACGCCGGAGTATCACATCCCGCGTGACGATCTGCGCGCGCTTTCCCCGGAAGAACAGCGCATCGCGCTGGAAAAACGGCGGCATGAACTGAGCTATCGCGTTTTGCCTGCCGACCAGTGGCCTCTTTTTGAGCTGGTGGTCAGCGAAATCGACGATTGCCATTACCGTCTGCATATGAACCTCGACCTTTTGCAGTTTGATGTGCAGAGTTTTAAAGTCATGATGGACGACCTGGCGCAGGTCTGGCGCGGTGAAACGCTGGCACCGCTCGCTATTACCTTCCGTGATTATGTGATGGCTGAACAGGCGCGCCGACAGACATCGGCATGGCACGATGCCTGGGATTACTGGCAGGAAAAACTGCCGCAACTGCCCTTAGCGCCAGAGCTGCCGGTGGTTGAGACGCCCCCGGAAACGCCACACTTCACCACCTTCAAATCGACGATCGGCAAGACAGAATGGCAGGCCGTGAAACAGCGCTGGCAGCAGCAAGGCGTCACACCGTCTGCCGCGCTGCTCACGCTGTTTGCCGCCACCCTTGAGCGCTGGAGCCGTACCACAACATTTACGCTGAACCTGACGTTCTTCAATCGCCAGCCGATCCATCCGCAAATCAACCAGTTGATTGGTGATTTTACCTCCGTCACGCTGGTTGATTTTAACTTCTCAGCGCCGGTGACGTTGCAAGAGCAGATGCAACAGACCCAACAGCGCCTCTGGCAAAACATGGCGCACAGTGAAATGAACGGTGTTGAGGTGATCCGTGAGCTGGGCCGCCTGCGCGGATCACAACGTCAACCGCTGATGCCGGTAGTGTTTACCAGTATGCTGGGGATGACGCTGGAAGGCATGACTATCGATCAGGCGATGAGCCATCTGTTCGGCGAACCCTGCTATGTATTCACGCAAACGCCGCAGGTCTGGCTGGATCATCAGGTCATGGAGAGCGACGGCGAGTTGATGTTTAGCTGGTACTGCATGGACAACGTGCTGGAACCCGGCGCTGCCGAGGCGATGTTTAATGACTATTGCGCCATCCTGCAAGCCGTCATCGCCGCCCCTGAAAGCCTGAAGACTCTCGCCAGCGGCATCGCCGGGCACATTCCCCGCCGACGCTGGCCGCTGAACGCGCAGGCGGACTACGACCTGCGGGATATTGAGCAGGCGACGCTCGAATACCCCGGCATCCGGCAGGCCAGAGCGGAAATAACCGAACAGGGCGCGTTGACGCTGGATATCGTGATGGCCGACGATCCGTCGCCATCAGCGGCGATGCCTGATGAGCACGAACTTACCCAACTGGCGCTGCCGTTGCCTGAGCAGGCGCAGCTTGATGAGCTGGAGGCGACCTGGCGCTGGCTGGAGGCGCGTGCGCTACAGGGGATCGCGGCTACGCTAAATCGTCACGGCCTGTTTACCACGCCGGAGATCGCCCATCGCTTTAGCGCAGTAGTACAGGCGCTGTCCGCGCAAGCGTCTCACCAGCGTCTGCTGCGCCAGTGGCTACAGTGTCTGACGGAAAGAGAGTGGTTAATCCGCGAAGGTGAAAGCTGGCGCTGCCGCATTCCGCTCAGCGAGATTCCTGAGCCTCAGGAAGCGTGCCCGCAAAGCCAATGGAGCCAGGCGCTGGCGCAGTATCTGGAAACCTGCATCGCCCGGCACGACGCCCTCTTCTCCGGGCAGTGTTCTCCGCTGGAATTGCTGTTCAACGAGCAGCATCGCGTTACCGACGCGCTGTATCGCGACAACCCCGCCAGCGCCTGTCTGAATCGCTATACCGCGCAGATTGCCGCCTTGTGCAGCGCAGAACGGATTCTGGAGGTTGGCGCCGGAACCGCAGCCACTACCGCGCCGGTGCTGAAGGCCACGCGGAACACGCGGCAGTCGTACCACTTCACGGACGTCTCCGCGCAGTTCCTCAATGACGCCAGAGCCCGTTTCCATGATGAATCGCAGGTGTCTTATGCCTTGTTCGACATCAACCAGCCGCTGGATTTCACCGCCCACCCGGAGGCGGGTTACGACCTGATCGTTGCCGTCAATGTGCTCCACGACGCCAGCCATGTCGTCCAGACGTTGCGCAGATTAAAACTGTTGCTGAAAGCCGGCGGACGTTTGCTGATCGTTGAAGCGACGGAGCGAAACAGCGTATTCCAGCTGGCGAGCGTGGGCTTTATTGAGGGATTAAGCGGATACCGCGATTTCCGCCGCCGGGATGAGAAACCGATGCTCACCCGCTCCGCATGGCAGGAGGTTCTCGTTCAGGCCGGGTTTGCAAACGAGCTGGCGTGGCCCGCGCAGGAATCGTCGCCGCTGCGCCAGCATCTGCTGGTAGCGCGTTCGCCTGGCGTAAATCGCCCGGATAAAAAAGCCGTGAGCCGCTATTTACAGCAGCGCTTTGGCACCGGTCTGCCCATTTTACAGATCCGGCAAAGAGAAGCGTTATTTACGCCGCTGCATGCCCCGTCTGATGCGCCGACTGAGCCAGCCAAACCCACGCCAGTTGCCGGGGGGAATCCGGCGCTGGAAAAACAGGTGGCTGAACTCTGGCAATCGCTGCTGTCTCGCCCCGTGGCAAGGCATCACGACTTTTTCGAACTGGGCGGCGACAGCCTGATGGCGACAAGGATGGTCGCGCAGCTAAACCGGAGAGGGATTGCCAGGGCTAACCTTCAGGATCTGTTCAACCATTCGACGCTGAGCGACTTCTGCGCCCATCTACAGGCGGCTACGTCAGGAGAGGACAACCCGATACCCCTTTGCCAGGGCGACGGTGAGGAAACCCTGTTTGTCTTCCACGCTTCAGACGGCGATATCAGCGCCTGGCTGCCGCTCGCTAACGCGTTGAACAGGCGCGTTTTCGGCCTGCAAGCAAAATCGCCGCAGCGCTTTGCCACGCTCGACCAGATGATCGATGAGTATGTCGGGTGCATCCGTCGTCAGCAGCCTCACGGCCCTTATGTGCTGGCGGGTTGGTCGTATGGCGCGTTTCTTGCGGCGGGCGCCGCACAGCGCCTGTACGCCAAAGGCAAGCAGGTTCGGATGGTGTTAATCGATCCCGTGTGCCGACAGGATTTCTGTTGCGAAAACCGGGCGGCCCTGCTGCGCCTGTTAGCCGAAGGACAAACGCCTCTGGCACTGCCCGAACATTTCGACCAGCAGACGCCCGACAGCCAGCTTGCCGACTTTATCAGCCTCGCTAAAACGGTCGGTATGGTGTCGCAAAACCTGACGCTGCAAGCGGCAGAAACGTGGCTCGACAACATCGCGCATCTGCTGCGTTTACTGACTGAGCATACGCCGGGCGAAAGCGTTCCGGTCCCCTGTCTCATGGTGTATGCCGCCGGGAGACCCGCGCGCTGGACGCCAGCAGAAACCGAGTGGCAGGGCTGGATAAACAACGCCGACGACGCTGTGATTGAAGCCAGCCACTGGCAAATCATGATGGAAGCCCCCCACGTTCAGGCTTGTGCGCAACACATTACGCGCTGGCTTTGCGCAACCTCAACGCAACCGGAGAACACGTTATGA
>irp2_Yersiniabactin polyketide synthase HMWP2 nonribosomal peptidesynthetase
ATGATTTCTGGCGCACCATCTCAGGATTCGCTGTTACCGGACAACCGCCACGCGGCTGATTACCAACAATTACGCGAGCGGCTCATACAGGAACTGAATTTAACGCCGCAGCAGTTACATGAAGAGAGCAACCTGATCCAGGCCGGCCTGGATTCCATAAGATTGATGAGATGGTTACACTGGTTTCGTAAAAATGGCTACCGCCTTACCCTTCGCGAGCTGTATGCCGCCCCCACGCTGGCGGCATGGAACCAGTTAATGCTCAGCCGGTCGCCGGAGAACGCGGAAGAAGAAACGCCGCCCGACGAATCATCCTGGCCGAACATGACCGAAAGTACGCCCTTCCCATTGACGCCAGTACAGCACGCCTACCTGACGGGCCGCATGCCGGGGCAGACGCTTGGCGGCGTGGGTTGCCACCTGTATCAGGAGTTTGAAGGCCATTGTCTGACGGCGTCGCAGCTGGAGCAGGCCATCACGACCTTGCTGCAACGCCACCCAATGCTGCATATCGCCTTTCGCCCCGACGGGCAGCAGGTCTGGCTACCGCAACCTTACTGGAACGGCGTCACCGTTCATGATTTACGCCATAACGACGCTGAAAGCCGCCAGGCCTATCTGGACGCACTGCGCCAGCGCCTGAGCCACCGTCTTTTACGCGTGGAAATCGGCGAAACGTTTGATTTTCAGCTGACGCTCTTGCCGGACAATCGCCACCGCCTCCATGTCAATATTGACCTGCTGATTATGGATGCCTCCAGCTTTACGCTTTTCTTCGATGAGCTTAACGCCCTGCTGGCCGGAGAATCGCTGCCGGCTATCGACACCCGCTATGATTTCCGCTCGTATTTGCTGCACCAGCAGAAGATCAATCAACCACTGAGAGACGACGCTCGCGCTTACTGGCTGGCGAAAGCATCGACGCTTCCCCCCGCGCCCGTCTTGCCGCTGGCCTGCGAACCCGCCACGCTACGTGAAGTCCGTAATACCCGACGCCGCATGATTGTCCCGGCAACACGCTGGCACGCCTTTAGCAACCGGGCCGGCGAGTATGGCGTGACGCCGACAATGGCACTGGCGACCTGTTTTTCTGCCGTGCTGGCTCGCTGGGGCGGCCTGACGCGTCTGCTGCTTAACATCACCTTATTCGACCGCCAGCCGCTGCACCCGGCGGTTGGCGCGATGCTTGCCGACTTCACCAATATTCTTCTGCTGGATACCGCCTGCGATGGCGATACCGTCAGCAACCTAGCGCGTAAAAACCAGCTCACGTTTACGGAGGACTGGGAGCATCGCCACTGGTCCGGCGTCGAATTACTCCGTGAACTCAAACGCCAGCAGCGCTACCCCCACGGCGCCCCGGTGGTATTTACCAGCAATCTGGGGCGTTCCCTCTACAGCAGCCGCGCAGAATCGCCGTTGGGCGAGCCGGAATGGGGCATCTCGCAAACGCCGCAGGTCTGGATAGATCATCTGGCGTTCGAGCATCACGGCGAGGTCTGGCTACAATGGGACAGCAACGACGCGCTGTTCCCTCCGGCGTTAGTCGAAACATTGTTCGACGCCTACTGCCAGTTGATTAACCAACTCTGCGATGACGAAAGCGCCTGGCAAAAGCCGTTCGCAGATATGATGCCCGCCAGCCAGCGCGCGATACGCGAACGGGTCAACGCCACCGGCGCCCCCATTCCCGAAGGCTTGCTGCATGAAGGCATTTTCCGTATCGCTCTGCAACAGCCGCAGGCGCTGGCGGTAACGGACATGCGTTATCAGTGGAATTATCATGAGCTGACAGACTATGCCCGCCGTTGCGCGGGCAGGTTAATCGAGTGCGGGGTTCAGCCCGGCGATAATGTGGCTATCACGATGTCGAAAGGCGCAGGACAACTTGTTGCGGTTCTGGCCGTCCTGCTGGCCGGGGCGGTTTACGTTCCGGTTTCGCTGGATCAGCCTGCCGCACGGCGCGAGAAAATCTACGCTGACGCCAGCGTCCGGCTGGTGCTCATTTGTCAGCACGACGCCAGCGCCGGGTCAGACGATATTCCCGTCCTTGCCTGGCAGCAGGCCATTGAGGCGGAGCCGATCGCCAACCCGGTAGTACGCGCCCCCACGCAACCGGCCTACATTATCTACACCTCCGGCTCTACCGGTACGCCGAAAGGGGTAGTCATTTCTCACCGGGGAGCGCTTAACACCTGTTGCGATATCAATACCCGCTATCAGGTTGGCCCGCATGACAGGGTGCTGGCCCTCTCCGCCCTACATTTTGATTTATCGGTTTACGACATTTTTGGCGTACTGCGCGCGGGCGGCGCGCTGGTGATGGTGATGGAAAATCAACGGCGCGATCCTCACGCATGGTGTGAGCTGATCCAGCGCCATCAGGTCACGCTCTGGAACAGCGTCCCGGCGCTGTTCGATATGCTGCTGACCTGGTGTGAAGGTTTCGCCGACGCCACGCCGGAAAACCTGCGCGCAGTGATGCTTTCCGGCGACTGGATCGGGCTTGACCTCCCCGCCCGTTATCGGGCCTTCCGGCCACAAGGACAATTTATCGCGATGGGCGGCGCCACCGAGGCGTCTATCTGGTCTAACGCCTGCGAAATTCACGACGTCCCCGCCCACTGGCGCTCCATCCCTTACGGTTTTCCGCTAACCAACCAACGCTACCGGGTGGTGGATGAACAGGGCCGGGACTGCCCTGACTGGGTGCCGGGTGAATTATGGATTGGCGGCATTGGGGTCGCGGAAGGCTATTTCAACGATCCCCTGCGTAGCGAGCAGCAATTTTTGACGCTCCCGGACGAGCGCTGGTATCGCACCGGCGATCTCGGCTGCTACTGGCCAGATGGCACAATCGAGTTCCTCGGTCGTCGCGACAAGCAGGTCAAAGTCGGAGGATATCGCATCGAGCTGGGCGAAATCGAAAGCGCGCTCAGCCAGCTGGCGGGGGTGAAACAAGCAACCGTTCTGGCGATCGGCGAAAAAGAAAAAACGCTGGCGGCATACGTTGTTCCTCAGGGCGAGGCTTTTTGCGTTACCGATCATCGGAACCCGGCACTGCCGCAGGCGTGGCACACGCTTGCGGGAACGTTGCCCTGTTGCGCCATCTCGCCAGAGATCTCCGCAGAACAGGTAGCCGATTTCCTTCAGCATCGCCTGCTAAAACTGAAGCCGGGTCACACCGCTGGCGCCGATCCTCTCCCCCTGATGAACTCACTCGCTATCCAGCCGCGCTGGCAGGCCGTGGTGGAACGCTGGTTAGCATTTCTGGTGACACAACGGCGACTGAAGCCCGCTGCTGAAGGTTATCAGGTCTGCGCTGGTGAAGAACGCGAGGATGAGCACCCGCACTTCAGCGGACATGATTTAACGTTATCGCAAATTCTTCGCGGTGCCCGTAACGAACTGTCGTTACTGAACGACGCGCAGTGGTCGCCGGAAAGCCTGGCCTTTAACCATCCGGCCAGCGCCCCGTATATTCAGGAACTGGCGACAATTTGCCAACAGCTTGCACAGCGCTTACAGCGCCCGGTACGCCTGCTTGAGGTGGGAACCCGCACTGGCCGCGCCGCAGAATCGCTGTTAGCACAGCTCAACGCCGGACAGATTGAGTATGTCGGGCTTGAGCAGAGCCAGGAGATGCTGCTGAGCGCCCGGCAGAGGCTCGCCCCCTGGCCTGGCGCCCGTCTGTCCCTCTGGAATGCAGACACGCTGGCGACGCACGCTCACTCGGCGGACATTATCTGGCTTAATAACGCCCTGCATCGTCTGCTGCCGGAAGATCCCGGGCTCCTTGCGACATTACAACAGCTTGCCGTTCCCGGCGCGCTGCTCTACGTGATGGAGTTTCGCCAGTTAACGCCGTCCGCCCTACTCAGCACGCTCCTGTTAACCAATGGGCAGCCGGAGGCCTTGCTGCATAACAGCGCCGACTGGGCGGCATTATTTAGCGCGGCCGGCTTCAACTGTCAGCATGGCGATGAGGTCGCGGGGTTACAACGCTTCCTCGTACAATGTCCTGACAGGCAGGTGCGCCGCGATCCCCGTCAACTTCAGGCCGCCCTCGCCGGGCGTCTGCCGGGGTGGATGGTGCCGCAACGGATCGTATTCCTCGACGCCTTACCGCTGACGGCTAACGGGAAAATTGACTACCAGGCGCTGAAGCGTCGTCATACCCCTGAAGCGGAAAACCCGGCCGAAGCGGATTTACCCCAGGGCGACATTGAAAAACAGGTTGCCGCCCTCTGGCAGCAACTCTTATCAACTGGCAATGTCACCAGAGAAACCGACTTCTTCCAGCAAGGCGGCGATAGCCTGCTGGCGACCCGTCTGACCGGGCAACTTCATCAGGCAGGTTATGAAGCGCAATTAAGCGACCTGTTTAATCATCCCCGGCTGGCGGATTTTGCCGCCACGCTGCGGAAAACCGACGTCCCGGTCGAACAACCATTCGTCCACTCCCCTGAAGATCGCTACCAGCCCTTTGCGCTTACCGACGTGCAGCAGGCTTACCTGGTGGGGCGTCAGCCGGGCTTTGCCCTGGGCGGCGTCGGCTCACATTTCTTTGTTGAATTTGAAATTGCCGATCTGGACCTCACCCGGCTGGAGACGGTCTGGAACCGATTAATCGCCCGCCACGATATGCTGCGCGCCATCGTGCGTGATGGACAGCAACAGGTGCTCGAACAGACGCCCCCTTGGGTGATACCCGCACACACCCTCCATACGCCTGAAGAGGCGTTGCGGGTGCGCGAAAAACTGGCGCATCAGGTACTCAACCCCGAAGTGTGGCCGGTATTCGATCTCCAGGTCGGATACGTGGACGGGATGCCTGCCCGCCTGTGGCTGTGTCTGGATAACCTGTTGCTTGACGGTCTGAGCATGCAGATCCTGCTGGCGGAGCTGGAGCACGGCTACCGCTACCCGCAACAGCTGCTTCCGCCGCTGCCCGTCACCTTCAGGGATTATCTGCAACAACCCTCGCTACAGTCGCCCAATCCAGATTCTCTGGCATGGTGGCAGGCGCAGCTTGATGATATTCCTCCGGCGCCTGCGTTGCCGCTGCGCTGCTTGCCTCAGGAGGTTGAAACACCGCGCTTCGCCCGCCTGAACGGCGCACTGGACAGCACGCGCTGGCATCGGCTGAAAAAACGGGCGGCTGACGCCCATCTCACCCCGTCGGCCGTACTGTTGTCGGTGTGGTCAACGGTTCTCTCTGCATGGAGTGCACAGCCTGAGTTCACGCTTAACCTTACGCTTTTCGACAGGCGACCGCTGCACCCGCAAATCAACCAGATTCTGGGCGATTTCACCTCGCTGATGCTGCTGAGCTGGCATCCCGGCGAAAGCTGGCTGCACAGCGCGCAGTCACTACAGCAGCGGCTGAGCCAGAACCTCAACCACCGCGATGTGTCAGCCATCCGCGTGATGCGTCAACTGGCGCAACGGCAAAACGTGCCTGCCGTTCCGATGCCCGTCGTCTTTACCAGCGCACTGGGCTTTGAGCAGGATAACTTCCTCGCCCGGCGTAATCTGCTCAAACCGGTCTGGGGCATCTCCCAGACGCCGCAGGTCTGGCTCGATCACCAGATTTATGAATCCGAAGGCGAACTGCGCTTTAACTGGGATTTTGTCGCCGCGCTGTTTCCTGCCGGGCAGGTGGAGCGCCAGTTTGAACAGTATTGCGCATTGCTAAACCGAATGGCCGAGGATGAAAGCGGCTGGCAACTGCCGCTCGCCGCGCTGGTGCCTCCCGTTAAACACGCAGGGCAATGCGCAGAGCGCTCACCGCGCGTATGCCCTGAGCACTCTCAGCCACACATTGCGGCGGACGAGAGCACCGTCAGCCTGATTTGCGACGCCTTCCGCGAGGTGGTTGGCGAGTCTGTCACGCCCGCAGAAAACTTCTTTGAGGCGGGCGCAACGTCGCTGAATCTGGTGCAACTGCACGTTTTGTTACAACGTCACGAATTTTCCACCCTGACGTTGCTTGACCTCTTCACCCACCCTTCTCCTGCTGCCCTGGCCGATTATCTGGCCGGCGTCGCCACGGTGGAGAAAACAAAACGACCTCGCCCTGTTCGCCGTCGTCAGCGGCGGATATAG
>iuc_Aerobactin operon
ATGATCCTGCCCTCTGAAAAATCCGCCACAGATGTGGCTGCGCAGTGCTTCCTGAATGCCTTGATTCGTGAAACCAAAGACTGGCAACTGGCGGAATACCCGCCAGACGAATTGATTATTCCGCTGGACGAACAGAAGTCGCTCCATTTCAGAGTGGCTTATTTCTCCCCAACCCAGCATCACCGCTTTGCATTTCCTGCTCATCTGGTCACGGCATCAGGCAGTTATCCTGTCGACTTTACCACTCTCTCCCGGCTTATTATTGATAAGCTCCGGCATCAACTTTTTCTGCCAGTTCCCCTCTGCGAAACTTTCCACCAACGCGTGCTGGAAAGCTACGCCCATACGCAACAGACAATTGATGCCCGCCATGACTGGGCCATCCTGCGTGAAAAAGCGTTGAATTTTGGCGAGGCTGAGCAGGCACTGCTGACAGGACACGCTTTCCACCCTGCACCTAAGTCTCATGAACCGTTTAACCGCCAGGAAGCTGAACGATACCTGCCTGACATGGCACCTCACTTCCCGCTGCGGTGGTTTTCGGTGGATAAAACGCAAATCGCTGGTGAAAGTCTGCATCTTAACCTTCAACAGCGGTTGACGCGATTTGCCGCAGAAAATGCGCCCCAGTTACTCAACGAATTAAGTGACAATCAATGGCTGTTCCCGCTGCGCCCGTGGCAGGGAGAATATCTTTTCCAGCAAGTGTGGTGCCAGGCACTTTTTGCTAAAGGACTTATCAGAGACTTAGGCGAGGCCGGCACGTCGTGGCTGCCGACCACCTCTTCCCGCTCCCTCTACTGTGCTACCAGCCGCGATATGATCAAGTTCTCCCTGAGCGTTCGGCTGACCAACTCCGTCCGTACTCTGTCTGTGAAAGAGGTGGAGCGAGGAATGCGCCTGGCACGTCTGGCGCAAACCGACGGCTGGCAGATGCTACAGGCCCGCTTCCCTACTTTCCGGGTAATGCAGGAGGACGACTGGACCGGACTGCGCGATCTTAACGGCAACATCATGCAGGAAAGTTTGTTTTCCCCTGCGTGGAAAACCCTGCTGCTGGAGCAGCCGCAAAGCCAGACCAACGTTCTGGTTTCCCTGACTCAGGCCGGACCGCATGGCGGTGATTCGCTGCTGGTTTCGGCGGTAAAACGCCTGAGCGATCGCCTCGGTATCACTGTGCAACAGGCCGCCCACGCATGGGTCGATGCTTACTGTCAGCAGGTGCTGAAGCCTCTGTTTACGGCTGAAGCGGATTACGGCCTGGTGCTGCTGGCGCATCAGCAAAATATTCTTGTGCAGATGCTTGGGGATCTGCCGGTCGGATTTATTTACCGTGACTGCCAGGGCAGCGCGTTTATGCCTCACGCGACAGAGTGGCTCGATACCATTGACGAGGCGCAGGCGGAAAATATTTTCACCCGTGAGCAGTTGCTGCGCTATTTCCCTTATTACCTGCTGGTTAACTCCACTTTTGCCGTAACTGCTGCGCTGGGTGCTGCCGGGCTGGACAGCGAAGCGAATCTGATGGCTCGTGTACGAACATTGCTGGCTGAAGTGCGTGACCAGGTGACTCATAAAACCTGTCTCAACTATGTTCTGGAAAGTCCGTACTGGAACGTAAAAGGTAACTTTTTCTGTTATCTGAACGATCATAACGAGAACACCATCGTTGACCCTTCGGTGATCTATTTTGATTTCGCTAACCCGCTGCAGGCTCAGGAGGTCTGAATGTCTGGGCCAAACATTGTTCACAGCGGATATGGACTGCGCTGTGAAAAACTCGACAAGCCTCTGAATCTTGGCTGGGGGCTGGACAATAGCGCGGTGTTGCACTGGCCCGGGGAGCTGCCAACAGGGTGGCTGTGCGACGCGCTGGATCAGATATTTATCGCCGCACCACAACTTTCAGCAGTGGTTCTTCCCTGGTCCGAATGGTGTGAGGAGCCACAGGCGCTGACGCTTTTCGGACAGGTACAAAGCGACATTATCCATCGTTCCGCTTTCTGGCAGTTACCGTTATGGCTGAGTTCTCCGGCAAACCGGGCCTCCGGTGAAATGGTTTTTGATGCAGAGCGTGAGATTTATTTCCCGCAGCGCCCCCCCCGTCCGCAGGGTGAAGTTTATCGTCGTTACGATCCACGCATTCGCAGGATGCTGAGTTTCCGCATTGCCGATCCCGTTTCTGATGCAGAACGTTTCACTCGCTGGATGAACGATCCGCGCGTTGAGTATTTCTGGGAGCAAAGTGGCTCACTGGAGGTACAGATCGCCTATCTGGAACGCCAGCTCACCAGTAAACATGCATTCCCGCTGATTGGTTGTTTCGACGATCGGCCGGTCAGTAATATCGAAATCTACTGGGCGGCGGAAGACCGCATTGGTCGCCACTATTCGTGGCAGCCCTTTGACCGTGGCCTGCATCTGCTGGTTGGTGAACAGCAATGGCGCGGAGCCCACTATGTGCAAAGCTGGCTGCGCGGGGTGACACATTACCTGCTGCTGAATGAGCCACGTACGCAGCGCACAGTACTGGAGCCACGCACCGATAACCAGCGCCTGTTCCGCCATCTTGAGCCTGCGGGATACCGGACAATTAAAGAGTTCGACTTCCCACATAAACGCTCGCGCATGGTGATGGCGGATCGTCATCACTTCTTCACGGAGGTCGGTCTGTAATGAATCACAAAGACTGGGATTTGGTCAACCGCCGCCTGGTGGCAAAAATGTTGTCTGAGCTGGAGTATGAGCAGGTTTTCCACGCGGAATCTCAGGGCGATGACCGCTACTGCATTAACCTGCCGGGAGCACAATGGCGCTTCATCGCTGAACGTGGTATCTGGGGCTGGCTCTGGATTGATGCTCAAACTCTGCGCTGCGCGGACGAGCCAGTACTGGCTCAGACGCTGCTGATGCAGCTAAAGCAGGTACTGTCAATGAGCGATGCAACCGTTGCTGAGCATATGCAGGATTTGTATGCCACGCTGCTGGGCGACCTGCAACTACTGAAAGCCCGTCGCGGGCTGAGCGCCAGTGACCTGATTAATCTTAATGCCGACCGCCTGCAATGCCTGCTGAGCGGTCATCCTAAATTCGTTTTTAATAAAGGTCGCCGTGGCTGGGGTAAAGAGGCGCTGGAACGATATGCGCCAGAGTATGCCAACACCTTCAGACTGCACTGGCTGGCGGTAAAACGTGAACATATGATCTGGCGCTGTGATAACGAGATGGATATTCATCAGTTGTTGACGGCCGCAATGGATCCGCAGGAGTTTGCCCGCTTCAGTCAGGTCTGGCAGGAAAACGGACTGGATCATAACTGGCTGCCGCTGCCGGTACATCCGTGGCAGTGGCAGGAAAAAATCGCTACCGACTTCATCGCTGATTTTGGCGAAGGCAGGATGGTGTCTCTCGGCGAGTTTGGCGACCAGTGGCTCGCCCAGCAGTCGCTGCGTACCCTGACCAACGCCAGTCGCCGGGGCGGGCTGGATATCAAGCTGCCGCTGACCATCTACAACACCTCATGCTACCGGGGGATCCCTGGCAGATACATCGCTGCCGGACCACTGGCTTCACGCTGGCTACAACAGGTTTTTGCGACCGACGCCACCCTAGTGCAAAGCGGTGCAGTGATACTTGGTGAACCGGCTGCAGGCTATGTCTCCCATGAAGGCTATGCCGCGCTTGCCCGGGCTCCCTATCGCTACCAGGAAATGCTTGGTGTTATCTGGCGGGAGAATCCGTGCCGCTGGCTGAAACCGGATGAAAGTCCGTTCTTGATGGCAACACTGATGGAGTGGGACGAAAACAATCAGCCGCTGGCAGGCGCATATATAGACCGCTCCGGGCTGGACGCTGAAACCTGGCTTACGCAACTGTTCCGGGTGGTCGTGGTTCCTCTGTATCACCTGCTTTGCCGCTACGGTGTCGCGCTTATTGCACATGGACAAAATATAACTCTCGCCATGAAAGAGGGGGTTCCACAGCGTGTTCTGCTGAAAGACTTCCAGGGCGATATGCGACTGGTGAAAGAAGAGTTCCCCGAAATGGACTCTTTGCCTCAGGAGGTTCGTGATGTTACATCCCGCCTGAGTGCGGACTACTTAATCCATGATTTGCAGACGGGTCACTTCGTGACAGTACTGCGTTTTATTTCGCCACTGATGGTTCGTCTTGGCGTACCTGAAAGGCGATTTTATCAACTGCTGGCAGCAGTGTTGAGTGATTACATGAAAAAACATCCACAAATGTCAGAGCGTTTTGCGCTTTTCTCACTTTTCAGGCCACAAATCATTCGCGTGGTGCTGAACCCGGTAAAACTGACCTGGCCTGATCTGGATGGCGGCAGCCGCATGCTGCCGAATTACCTTGAGGATCTGCAAAATCCGCTGTGGCTGGTAACTCAGGAATATGAATCATGA
>iutA_Ferric aerobactin receptor IutA
TCAGAACAGCACTGAGTAGTTCAGACCAAAGGTTCGGCCCCGGCCTTTGTAGTCGTACAGTGAAGCAGGGCCGTAACCCGGGCTGTAGTACAGAGGTGCACGCTGTCCCCAGACAGTGGTATAGTCACGGTCGAAGAGGTTCTCAACGCTGAAGCTGAGTGTTCCCACCGGAAGCTGCCAACTACTGATAAAATCGACGGTAGTGTAACCATTAATATCGTTACCCTCTGCATCGCTTACGTCGAAAGAAGTGGTGCTCTGTACACGCAGACTCCACGGTTCCGGCGCCCAGTTAATGTAAGCTGTCGCTTTCGATGGACTTGATTCCTTCACGTCATATTTTTGCCATTGACCGTTCACTTTCGACTCGGTTTTCAGCACATTGAAGTTCACACCGGTACTCCAGTCAGTATCCGGGATCAGGTAGTCCACCGCACCTTCCACGCCGTAAATACGGCGCCTGTCGTCCTTCACACTGATGGTCAGATCTTTATTCCTTTCCACGCTCTTATTGGAAAGCGAGTAATATGCCGCGATTTGAGTCCGCAGGTTGTCACCGGTAAAGCGCCAGCCCAGTTCATAAGAATCGACTTTCACGCCTTCCAGCTTACTGTCGCTGACGTTCACGCTCTTTGTCAGGGGAAGATGGCCGTTCACTGCTGCACCATAGATGCCGCGACCATAATATTTCCCCGGATCCGGCAATGCCACCCCCTGGGAAAAATTGAACCATGCCTGCTGACGTTCGGTGATGTGCATCAGCAGACCAGCATTGAACAGAAAGTTATCGTAATCTACCGAACCACCAGGAATGGCGTCGGCAGATATCGCCTTCCCGGCAGCAATCTTCTGTTGCTGCGTGTAGTCGATGAAATCATCTACCCTGTTCTCAGTATACTGATAGCGTACGCCACCGCTAACGGTAAAAATATCATTAATGTCATAGCTGGATTGCAGGAAGGCCGCCAGATTGGTGATGTCATATGACGGATAGCGCCCGGTGGTGTAAATCTTATGGTTGTTCAGCCCTCCGGAAGCACTTGCCTGAGCCAGATCGAAGAACATCTGGTTGGAGGTAAAGCGCTCATGCTCAGCATCCAGCCCCCAGGTGATTTGCCAGCCGTCCATAAGTTGGCTGTTCAGAGTCAGTTTCATGCCGTACTGGTCGGTATCCTGCTGTGACGAGGAGAAAGCCGTCGCCTGTTTATTCGCATTTACCGTCGGGAACGGGTAGAACCGCAACGACTCATCGCGGTAGTAAACCTGACCGACCAGTTCCTGTCTCAGGAAATCACTGTCAGAGTACTGCAGGCTGATCAAATGCCGCTCAGTGCCGGGAATGCGGTCAGAATTCAGCCCCTTACTGACGTATGGTGTGCTGCTCCCGCTGATGGCGGAAAAGCCTTTCCCGAGATTAAGCCCGTAATTGTCGTCCCCCTGACTTTTATAGTACTGCGTTATCAGTTGAAGCTGCCGGGATTCATCGATGTTCAGCGTACCGGTTCCCATGATGTCCAGCCGATTGGAGTGCTGCAGGCCGGTCTGGGTGTTATCAAGCAGGGTGGCATCGCCGTTACCGTCAAACCAGCCGCCAAATTTCTGATATGCCACGGAAAGACGTCCGGAGATATGGTCATTTCCGCCGGAGACAGCACCGGCAATGCGCTCATCGTGATCTTTACTGCTGTTAAAGCCACTTTTTGTGCCAGCCTCAAACTCCATCATGGTTTCCGGCTGGCCTTTTTTGGTCACGATGTTGATCAACCCTCCGGTACTCCCGCCACCGTACAGGGCCGTCGCGCCGGAGATCACTTCAATATGGTCGATATTAAAAGGATCGACAGAGTCCAGTTGTCGGCTGTCGGAACGTGAAGAGTTGAGGCGCACACCGTCAATCAGGACAACCAGCGGGCGGCCACGCATGTTCATACCGTAGTTGGTTCGGCTCTGGCTGCTGACATCAAGGCCGGGGATTAACTGAGCCAGTGCGTCTTTCAGCTCTTTACCGCCCTGAATCTGCTGCTCCAGTTCGGCATTTTCGATAACCCAGGTGGTTTGCGCCATCTCCGCTACAGTTCGATTGCTGCGGCTGGCAGACACTATGATCTCATTATCATCGTTTTGCTGGGCGACAGCTGGTGACAGCACGACAAGAAGCAGCGGACCAAGAGCCCGGGGCATATACTTTTTGCGCATCATCGTTATTCCTGAATATTTGTTGTATAGTGAGTTAAAGCAGCAGCCTCCGGCTGCGGTTTTTTCCGGCTGCCGCTGCGCCAC
>kpsD_Polysialic acid transport protein KpsD for capsule
ATGAAAATTTCGCAACTTAGCACTCTTCTCTTTCTTATTTCTGCATCAGCATTCGCCGCAATAGAGCAAAATCAATCTAATGGTTCACATTTAGATTATGATCTTGCTGCCTCGACAGGAGAGTCTCGGAAAATGCTAGCAGACATCACTGGACAGCCTAATACAACCTCCACAACAGGAAGCTTCACACAACAGAATCGTAATGGGATGTTGCTTCCAGGAGAGTCAGATGTACGAAAATTACTGCCGCAATCTGAAGCAGGCTTACCTCCTCCGTATGGTGCTAATTTATTTGCCGGAGGCTATGAAACAGAAAGGAGTGACGGCTTAAGCGATAATTATTTGATTGCTCCTGGGGATAAGTTAAATATCTGGATTTGGGGAGCGGTCAATTTCTCTAATGTGGTTACGGTAGATAATCAAGGAAATATTTTCATACCTGATGTAGGTCCAATAAATGTAAAAAATGTTCCTGCAAGCCAAGTTAATCAGTTGGTGGCAAGTAAGATCGGTGATGTATTTACCAATAATGTAAATACTTACGTAAATCTTTTGACTGCAACCCCTGTAAGTGTATTCGTTACGGGGCCTGTAATTCGTCCTGGGCAGTATGCAGGACAATCTTCTGATAGTATATTGTATTTTTTAAAACGTGCCGGTGGAATAGATTCTGACCGTGGAAGTTATCGAAAAATTAAGGTGTTACGACAAAATAGAGTAATACAGCAAATTGATCTTTATGATTTCATACGGTATGGGAAACTCCCGAAGCTGGCATTAAAAGATCAAGATGTGATTTTAGTTGAGCAACAAGGTCCAATGATCAATGTTGCGGGAAAGGTTCGAAACCCATTCCGATTTGAGCTTACCCAGCGCAATGCATTAGGCTCTGAATTGGTGAATTATGCACTTCCTCTCGCAAAAGTCAGTCATGTCGGTGTGATTGGCGATAGGGAAAGCGGCCCGTTTTCCGTCTACTTGCCGTATAAAGATTTTACACGTCTTCAACTTAAAGACGGTGACAAAGTACTTTTTAATGATGACATGCATGCACAAGTATATGATATACAAGTATCAGGCAGTTATATGGGACCGTCATATTTCACGGTTCGTAAGCAAACTAAATTGCATGATTTATTGAACTATATCCCTATTGACCCAGAGCTTGCGGATTATCAATCAATTTATCTGATACGAAAGAGTGTGGCTGCAAGACAAAAAGAGATGCTGGATGAATCTCTAAACCGCTTGGAACGTAGTGTATTTACCACACCCGCGCGATCTGATGGTGAGGCGAATATACGTGCTAAAGAAGCAGAGTTAGTGATGCAGTTTGTTGAAAAGGCTCGTAAAGTTCAACCGCTTGGTAAAGTAGTAGTTGCAGATAAAGGTGTTATTGCCAATATCCAATTAGAACAAGGCGATCAAATAGTTATTCCAAATAAGACTGATCTTATTCAAGTGGGTGGTGAAGTGTTGATGCCACAAGCAGTAGTATATAATGCCGATGCTAATTTGGATGATTATGTTGCATGGGCCGGAGGTTTTACTGAGCGAGCTAACGACAAGCGAATTGCTATTGTACATGCAAATGGTCTTGTAGAATTTAAAGGGCAAGGTAAAGTACAACCGGGGGATCAGATATTGGTTCTACCTCAGGTTGATAGCAAAACCATGCAATCATTTAAAGATATCACACAAATTATTTATCAAATCGCTGTAGCTGCTAACGTTGCTATTAAATGA
>kpsE_Capsule transport protein KpsE
ATGATGCCATCAAAATTTACCAGTCACTTTGAGCAGCAACTGATTATGACATCTCCGAATTCTTCATCCTCAATATCTCGCCTTGCGCGAAAGTTAAGAAAACTGAGCAATAATCCAAAACTATTTTTGATTGATTCGAGAGGATATCAAATTGTACACCGCTCGTGGAAGAAAAGTTTACAGCTAGGCAGTTTTCTTTGGGTAGTTATCTGCTTTTCTATCGCAGTGCTCTATTTTGGCTTCATTGCTTCCGATCGTTATGTGAGCCGGGCTGAATTAATGATTAAACAAGCCGATCAAGTTAAAATGTTGCCTGATGCGTTATCAATGTTAGGGATAGGTGGTAGTAATCATCAGGATATATTACTCGTTCAGGATTATATGAAGTCATGGGATATGCTGGCCAAGTTGAACAAAGAACTTGCACTTAAAGCACATTTCCAGAGTGATAGTGCAGATTATTTCTCGCGGTTGCATAAGGGAGTCAGTAGGGAAGATTTTCTTGATTATTACCGCAAACATTTGACGTTACACCTTGATGAATTATCAGGAGTACTTACCGTTGAGTTGCAGACATTTGATCCCCAATACGGTCAGCGAGTTGTTGAGTTAATGCTCAAAGAATCGGAGCGTTTTATTAACAAATTAGGTCATCAGGTTGCGCTCGAACAATTGGCCTTTGTTGAAAAAGAAGTAAATAGAGCATATCAACGCTTACAGGATGAAAAAGCTAAAGTATTAGCATTTCAGAATAGCCACCAACTTCTCAGCCCTGAATCTACCAGCAGCGCACGCTTGGGAGTGGTCAGCCAGATTGAAGGAGAGTTGGTGCGTCAACAGGCGGAGCTAAAACAACTGCGCAGCTATATGAAGGAAACCGCACCGGCCGTAGTCTCATTACAGGGCAGAGTTGACGCCCTAACTAAGCAGCTTGAACAGGAGCGTGCTAAGCTGACTGGTCAAGATAACGATGCCATGAATGAAATCACCGCCGGTTACATGGATGTGCAAACGCAGGCAACCTTGGCAGCGGATCTCTATAAAACTGGCCTTATCAGCTTAGAGCAGACGCGGGTTGAGGCATATCGTAAACTTAAGCACCTATTGGTTATCACCCAACCAACTTTAGCGGAAGATGCCGAATATCCACGGCGACTCTATAATCTTGCGACTGTGGGCGTATTACTTTGCTTGTTCTATGGTCTTATTATTATGGGGCTGGCGACTTTGCGTGAACACCAGGATTAA
>kpsM_Transport permease protein KpsM for capsule biosynthesis
ATGGACAAACCCATTATTAGTCAAACTCCACGCACTTCTTTGCAAGTATTACGTGATGTAGTATTTGGCTTATTAATTCGTGAGCTAAAAACAAGATTTGGTAATTACCGACTAGGTTATGCTTGGGCATTACTTGACCCATTATTAATGATTAGCCTGTTCAGCGTAGTATTTGGGATGAGAAGCCAAAGTGGCTTTGGTGGTGTCCCAGCCCAGGTTTTTATTACTGCTGGTTATTTACCTTTCATGTTTTTCAATAAAGTTGTGACTCAGTTGAAATCTGCTGTCAATGCTAATATGGGACTTTTTTGTTATAGACAAGTGACTCCTTTTGCAACTTTTATAGCACGTTTTATGCTAGAAACAATGGTGGGCATGATTGTCGGTATCATCCTAGTACTAGGATTATTGTGGTTTGGCTTTGATGCAATACCTGCGGATCCATTGCAAGTGATCCTTGGTTATTCTCTTCTGATGCTGTTTTCTTTTTCTCTTGGTATTGTATTTTGTGTTATTTGTAACTTAGCGAAAGAGGCAGATAAATTTCTTAGCTTGTTAATGATGCCTTTGATGTTTATCTCTTGTGTTATGTTTCCTCTTGCTACTATTCCCCCTCAATATCAGCATTGGTTTTTATGGAATCCACTTGTGCATGCTGTAGAACTAATCCGAAGGGCATGGATATCTGGTTATCGTAGTCCTGATGTAAGTTGGGCGTATCTGTCGGTTGTCACCTTATTATTGCTCACTTTTGCTATGAGTTGTTACCGATTACGGCATCGCCAATTGATTGCTAGTTAG
>kpsT_Polysialic acid transport ATP-binding protein KpsT
ATGATTATTCTTGATAATGTATCAAAATATTATCCGACTAAATTTGGACGAAATTATGTCCTGAGGAATGTAAATATTGAGCTACCAAGGGACCGTAATATAGGTATTCTAGGTATCAATGGAGCAGGAAAATCTACTTTGTTACGTTTGTTAGGAGGGATGGATACGCCTAACAGGGGGAAAGTAACTCGTCTCTGCCGAGTATCTTGGCCTCTAGCACTAGGTGGGGGATTTCAAGGTAGTATGACTGGTCGTGAAAACACGCGATTTGTTTGCCGCATTCATGGTGTACGCGATACAAGCACCGTAGAAGAGTGGGTTAAAGAGTTTTCTGAAATTGGACAACATTATGAGTTGCCTATTAAAACATACTCTAGCGGCATGAAATCAAAATTTTCTTTTGCTGTTAGTATGGCTTTTGATTTTGATATATATCTTACCGATGAAATTACCTCAGTAGGTGATGCACGTTTTAAACAAAAATGTATTGATGTATTTAACAAAAAGCGAGAAACAGCTAGTTTGATTATGGTTTCACATGATATGAAAAATCTACGACAACAATGCGATATGGGCATCTTGTTACGTGATGGTAAATTAGAAGTTTTTGATAATATTGATGATGCCATCAAAATTTACCAGTCACTTTGA
>LT_Heat-labile toxin
ATGAAAAATATAACTTTCATTTTTGTTATTTTATTAGCATCGCCATTATATGCAAATGGCGACAGATTATACCGTGCTGACTCTAGACCCCCAGATGAAATAAAACGTTCCGGAGGTCTTATGCCCAGAGGGCATAATGAGTACTTCGATAGAGGAACTCAAATGAATATTAATCTTTATGATCACGCGAGAGGAACACAAACCGGCTTTGTCAGATATGATGACGGATATGTTTCCACTTCTCTTAGTTTGAGAAGTGCTCACTTAGCAGGACAGTCTATATTATCAGGATATTCCACTTACTATATATATGTTATAGCGACAGCACCAAATATGTTTAATGTTAATGATGTATTAGGCGTATACAGCCCTCACCCATATGAACAGGAGGTTTCTGCGTTAGGTGGAATACCATATTCTCAGATATATGGATGGTATCGTGTTAATTTTGGTGTGATTGATGAACGATTACATCGTAACAGGGAATATAGAGACCGGTATTACAGAAATCTGAATATAGCTCCGGCAGAGGATGGTTACAGATTAGCAGGTTTCCCACCGGATCACCAAGCTTGGAGAGAAGAACCCTGGATTCATCATGCACCACAAGGTTGTGGAAATTCATCAAGAACAATCACAGGTGATACTTGTAATGAGGAGACCCAGAATCTGAGCACAATATATCTCAGGGAATATCAATCAAAAGTTAAGAGGCAGATATTTTCAGACTATCAGTCAGAGGTTGACATATATAACAGAATTCGGAATGAATTATGA
>mchB_Microcin H47
ATGGGATTCGAAAGATTTTGGTCTGGTCAGGCTGGAAAAACGGAAGTTAAATATGATGGAGTTTATATGCGAGAAATAACAGAATCACAGTTAAGATATATTTCCGGGGCGGGAGGTGCGCCAGCGACTTCAGCTAATGCCGCAGGTGCTGCAGCTATTGTTGGAGCTCTCGCCGGAATACCTGGTGGTCCACTTGGGGTTGTAGTTGGAGCCGTATCTGCCGGTTTGACAACAGCAATTGGCTCGACCGTGGGAAGTGGTAGTGCCAGTTCTTCTGCTGGTGGCGGTAGCTAA
>mcmA_Microcin McmA
ATGAGAAAACTATCTGAAAATGAAATAAAACAAATATCTGGAGGTGACGGGAATGACGGGCAGGCAGAATTAATTGCTATTGGTTCACTTGCTGGTACGTTTATTAGCCCGGGATTTGGTTCTATTGCAGGGGCTTATATAGGTGATAAAGTACATTCATGGGCAACGACTGCGACGGTTAGTCCCTCCATGTCTCCCTCAGGTATAGGATTATCATCCCAGTTTGGATCCGGCAGAGGTACATCAAGTGCCTCTTCGTCTGCGGGGAGTGGAAGTTAA
>neuC_N-Acetylglucosamine 2-Epimerase K1 capsule biosynthesis
CTAGTCATAACTGGTGGTACATTCCGGGATGTCATAAAAATCTTTGTAATCTTTATTTTTTGATTTAATAAAATCCTTAATAATTCTAACAGCATTAATTAAAGCATTTTCTTTAAAATAAGGATTACTAGATGACTGTACAACACTAATAAATTTTTCATCTTGAGATATATTTATCCCTCTGACGATTGCATTTTTTTCAACGGGTACATCTATTACACTGGCTCCACGAACACGGCCTTTCTGCCTATCACCAATGTTAATTGTTGCAACTTTTAAAGATGGAACCTCAATTAAACCAGAGGAGGAGTTCCCAATTAGCCCACAAGAGTATTTAATCATTGCCAAATAATCTTCTGAACGAATAGAAATCAAATATCTGAACTTATACTCTTTGCAAAAATATTTTACTTTTCTCTGAATTATATCAGAACCAGTGTCAGCGTTACTGCCAATAAAAATAAAGTCGTGAGTATTTTTAAAAAAAGAAATCGCTGACAATAACTCATCTATTTGATCATTAACCGACTGCGTGGAAAGTGTTTCAGGATGGAATACTACAACAAAGTACCGTTTTAACAGTGAACCATATTTTAGTTCCAACTCCTGCTTATTTGGTAAATGCAATGAAAGAGCATTTTCTGCACCAAGAGAACCAATATTAAACACACTACCAGGCTTTTCACCTAGTTGAATTACTCGTTTTTTATACTCTTCTGTAGAAGTAAGATGGAGTTTACTCATTTTAGTAATTGAATGCCTAATAAACTCATCATAATTAGCTAATGTCTTTTCACCACCATGAATATGAATTAATGGAATATTATGCATTGATGCTGCGATAGCGACTGAAAATATTTCATATCTATCGCCTAAAACCATAACCGCATCATATGTGTTATTTGAAAAAAAATCACCAAACGAATTGAGGCAAACACTCATTGAATGGAGAATGTGAGTATGTGAAGTTGTATTGATATTTATATCCACAACCTTGATAATATTAAAATTATCTTGTTCTATAATATGTATTGTATTTCCATACGCATTATCACAATGCATTCCTGTAACTGCCAAATCAAGCTGTATTTCTGGAGTTTCTCTTAGCATTGTCAAAAGTCTCCGAACTATTCCATATTCAGCTCTAGATCCAGTTACGTATAATATTTTTTTCAT
>papA_Pap fimbrial major pilin protein PapA
TTACTGATAAGTCAGGTTGAAATTCGCAACGGCTGAGAAGGCCCCCTCTTTTACATGGTTGCCACTACCATCTTTCATAACTGCGGCAGTGAAATGAATCGTGTTATCACCATTAATCAGATTTGAAACCCCGGTAGAGGTCCGACCATCAAACTTCACACGTTTGCCATGCGGGTCGATAACAACGATGGCTGTATTGGTCTCGCCATTCGTCTGTAACATGTCATTGGCGTTACCTGCACCTGCTGTAACACCGGAGAATGTCATGGATACTGTTCCTGCTTTAGGTGCGCCGCCTGGAGCGGCACCAGTGGCTGGTTTCTTATAGTTAGTAATATCGCAATTCACGAGCTTAATATCAAAAGCCTTAGGTGTGGTTTGCCCATCATTGTCCAGAAAGACTTTTGATATCTGGCCAAAATCGACAGACTGATCAGCTGACTGCGCATCAATACCACATGGTGCATCAACCACAGTTCCGCTAAAAGTTACCTTACCCTGCCCCTGAGGAACAGTTGCAGCAGCATTTACACCAAAAGACACCACTGCCATAGCTACCGCACCGGCAATAACCGACTTAATCATAAATAACAACCTCTTTTTCATTACTGAACACAC
>papB_Transcriptional regulator PapB
TTAGTCAAATGCCGACGACTCATCTGTATAATAAGGTGCAAGCCTTGCTGCAAGAGCATTCAGCCGTATAAGTCTCCCAAGTGTTGTACTGAAATACCCATTATTCATCTGGTGTTTCTCGCAGACCTCCTTACGGGTATGCCCACCTACCAGATAGTCCTTCATAGCCAGAATGACCCTGTCACTGTGAATAGACGAAATACCTATCAGTAAAAAAAAATGCATTTCAGACATAGAGCCGGGCAACAGTACGCTCTCGCGTATATTCAGCAAAAACGCATTTCCTGCCCGACTGATGATTTCATGATGCGCCAT
>papC_Outer membrane Usher protein PapC
TTATTTCTGAGGTGTACAGGGAAGCAATAACTGCTGGTCAGATATTGCTGTCTCCGGTACATTTACCTGACACTGTATTTTTCCATCCCAGTTTACCGACAGGGTTTCCCCCGGCGTCACGCCACTCAGCCAGGCAAGGCCTTCGTCGGCCACCATGCCCAGTTCCCGGCCTTTTTCACTGGTTACACTGGCACCAAACGGGGGCTGAGAGCCATCAGCAAGACGCAGTATTGCAAACAGACGTTTCCCTTTAAGCACGCTGAATTTCCGGTAACCAATGGCACCTTCTGTCAGCGCCGATTCCACAACAGAACGGGTTGCTTCCACATCATCAGGTAAGCGCTTCAGGTCAACAGAGGTTGTATTCCGGTAATAACTGCTGATGTCAGTCACCACGCCCGTTCCCCAGCGATTTGTCACCACCTGCCCGCCATCAACCGGTACACCTCCCACACCATCCGTGTCAACAAGAAGACGTGTTCCACCGGACATTCCCCCTGCATGTAACGCCGCACCTTTTCCGGTAATTGTTGCCCCACCGGAAGCACTGACGCCGAAAGACGTATATCCTTTCTGCAGGGATGCAATATTCGCGGACAAATTTGCCAGCGGACTACGATGACTGTAATAGGCATTAATCTGACGTTGCGATGTCAGTCCACCGCCACTGTTAAGGCCGGCGTTCAGGCTGTAGCTGTCCAGACCGTCATTGAACGTGTCAGTGTAGCCGGCCATATTCACATAACGGTCATTACTCATACTGCCACTGTAGCTCGCTGTCCCCGTCCCCAGCGGCACGGATATACGCAGGTAAGCAGAATCGTTATCACGCCCCAGATATTTAGACCTTGAGGCTGACAATCCAACCGCCACACCCTGCAGTCCGAAAACATTAAAGTAGCGGTTGACGCTCACCGTATAATAGTCCGTTTTCCGTATGTCCCAGTATGTCTGACGGCTGTACTGCAGGTTAAAAGAGGTGTTCCAGTCCGCCACGTTTTTATTCAGCGTAACGGTATACATCTCTTTTTCCCGACTGCTGTAATCATTACGGTAGCGGGCGTTCAGGTACTGCTCCATGGTCATATAGTTTCGCTCTGAGAAACGATACCCGGCGAACGTAATGTCGGCATCCGCATTATCAAACCGTTTGGAGTAGCTCAGACGCCAGGATTTTCCCTGAAACGTTCTCTCTCCCTCAATACGGGCTACTGACTGCGTGATATCAGCGGAAAGGGTCCCCGGCACACCCAGGTCCCAGCCGGCACCGGCTGCCAGTGCATTATAATCACCGGCAAGCACAGCCCCGCCATACAGCGACCACTGGTTACTGAGCCCCCAGGATGCCTCTCCGGTCGCAAATACAGGCCCTTCGGTCTCATGCCCGTATCCACGGGAACGACCGGAGACAAGTTTGTACCGGACCTGTCCCGGACGCGTCAGATAAGGAACCGAGGCTGTATCGACCTGAAAGGTTTTCTTCCGTCCATTCTGTTCAATAACCTCAACATCAAGACGTCCGCGAACTGAACTGTCCAGGTCCTGAATACTGAATGGCCCTGCGGGGACCATCGAGTCGTACAGCACCCGTCCCTGCTGCGACACCACAACACGGGCATTAGTCTCCGCAATCCCGGTAATCTGCGGTGCATAGCCTCGCAGTCTGGGCGGCAGCATCCGGTCATCGCTTTCCAGGCTGGCTCCCGTATAACTCCATGACCGGAATATATCTGAGTTGATATTATTCTCGCCCAGCGTCAGGTTTGCCCGCCACCGGGGAATGGCACGGAACAGATAAAAGCGACTCCATGTGAAATTTCTGTTTGTCGTTTTTTCCCCGTTGTAGCGACTCTGCTCCTGGCTTCCCTGATAGTCAGCCCGCAGGCGCCAGGGCCCCAGATTCCCCCCCACAGTCCCGTTATAACTGAACTGATGAGAGTCTCCTCCCTGATAATTACGGGAAACCGTCCCGTTGAGGTTATAATCCAGCATCAGCCCGGGAATGCCGTCGTCCCAGCGTGAAGGAGGCAGCCAGGTGGCATCAGAATACTCAAGCCAGGCCTGCGGCATATTGATGCGTAATACGCCCGCTCCGGTATCAGGACGAATATCCACTCCCGGCAACCCATGAAAATCCGCACACTGACCATCATGCCAGTAAACAACTTTATCCAGAGATTCTGCTGTTAACCCCATCAGTCTGACCATATCTGATGTCAGGCAGGCCTGCGGCAATTTTTTTTCTGCCTTATCTCCTGACGACTGAGGTTCAACAAATGAAATCTGTAACGATGCGGGAGAAATACTTTGCCCGTTAACAATCACATCCAGAAGATATTGCCCCGGCAGAACATAGCCGGCTTCTGAAAAACGGGTGAAGTCAATATTTTTCTTGTCCGCCGCGTCAAGTACATCTGTATTAAACTCAACGGCACTGGCTGCGTTACAAAACAGAGACAACAATATCACACAGGTAATATTGTTGACTGCAAAAGGTATTCTGTCTTTCATTACACGCATCAC
>papD_Chaperone protein PapD
TTATTTCTCTTTTTTCACAGAGCAACGACTGCCATTACAGATAAACGACAGTACCGGGCGACCACCATAGTCGTTAATATAAGACAGATAAGGGGTATTATAATTTGCCGATTTTACTGTCTGCTCTGAACGGGGAGACAGCATCACGGTTTCAAACTCACCTTCCTCTGCCTGCTTTTCACTTCCTCCCAGACCAATAACAGTGACATAATAGGGCGTTGGGTTTTCAATACGATACCCACCGCTGACTTTGTTCAGAATTAACTGGTCCTGCCATACTTCATTTGGTCTGGTTTTAATTGCTGCCGGGCGATAAAAAAGCTTTATTTTGGTCTGTAAGGCTATCTGCAGTACATTGGCCTTTTCACTCCTCGGCGGTATTTCCCGGAGATTAAAATAAAACAGTGATTCCCTGTCCTGAGGAAGTTTACTGATATCCGGTGTGGTACTCAGCCTGACCATGCTTTTCGCACCCGGCTCAAGGCGCTGAACCGGAGGGGTGGCAATAACCGGCCCTGTAATAATTTTTTCCTGATTTTCATTTTCTATCCATGCCTGAGCAAGATAGGGCAGTTGTTTGTTATCATTGGAGATATCAAGCGTCATTGACTTCTCACTCCCGTCAAACACCGCGCGGGTTCTGTCCAGCGAAACAGCAGCGTCTGCCCCGGATATAACAAACAGGGGGATGGCAGCCATCAGAATCTTTTTTCGAATCATACTTAATTTCCACAT
>papE_Minor pili component PapE
TTACGAATATGATGCAACCAGCGTTGCCGTTGCAGAAAATGTTCCCGCCTGCAAACTCTGCATATTTCCTTTATATCCAAGTTTTGCGTAAAGAGTAATCTTTCTGGCTGGTGCTGTTCCTGTGATTTTTCCGGGCGTAAACTGACTCCCTAAAGTGACAGCGTTACCAATACCACTGTTATTACTATTGTAAAGATAAATGAGCAGCCCATCACCAGAAGCGGTTGAAGTATTAGGCACCAGTATCGAATTACCTGTCTGACCATTTGATGTTATTGTAACTTTCATTGTTCCCAGGCTATAGGGGCAGTTCATGTCGACGGTAAAGTCTTTCTGATTACCGCCATTCTGTACCAGATTCTGAATTTCAATATCTCCCCAGTCAACTTCAGCATTTTGTACAGTACAGGCAGGAATAATCAGTTTTCCTTTAAAGGTCAGATTATCAGCTGCATGTGCATGCTGAGACATTAACAC
>papF_Fimbrial Adaptor protein PapF
TCAGTTATAAATCATGCTCATACTGGCCGTGGTCCGGAAATCCCCGCCATTCAGTATCCCGCTGCCATTACGAAAGGGCACTGAAGTAAAGGTGAACGTTGAACGTGCTGTGTCCAGACCTGCTGTCACTCTGTAACCATTTCCTGAACCATTACCTAATGTAAGAGGTGTTGACATCCCTTTTCCCTGATACAGCGCTATACCAAAATGAGTTATATTTGTTGCCAGTACATTATTCTGACCTCCTCCCATAGTATTTCCCGTAACTTTTATCCAGAGAGAGCCACTCTTATACGGGCAGGATATGCTTATGGTTTTTGTGACTTCACCACGTGAGTTGTCCACGTGCTCAGGATTAATATTCCCAAAATCAACAACAATATTCTGCCCGTTATTAATGGTGCATGGGGGGATATAAACATTTCCCCTGATGTTAATCTGCACATCAGCCAGTACAGCGACCGATGTCAGAAGCAACGATATAAATAATGATAAGCGAATCAT
>papGI_PapG adhesin allele I
ATGAAAAAATGGTTCCCTGCTTTTTTATTTTTATCCCTGTCAGGCGGTAATGATGCTTTAGCTGGATGGCACAATGTCATGTTTTATGCTTTTAACGACTATTTAACTACAAATGCTGGTAATGTTAAGGTTATTGACCAACCTCAGCTATATATACCCTGGAATACAGGCTCTGCTACAGCAACTTATTATTCGTGCTCAGGTCCGGAATTTGCGAGTGGAGTGTATTTTCAGGAGTATCTGGCCTGGATGGTTGTTCCTAAACATGTCTATACTAATGAGGGGTTTAATATATTTCTTGATGTTCAGAGCAAATATGGTTGGTCTATGGAGAATGAAAATGACAAAGATTTTTACTTCTTTGTTAATGGTTATGAATGGGATACATGGACAAATAATGGTGCCCGTATATGTTTCTATCCTGGAAATATGAAGCAGTTGAACAATAAATTTAATGATTTAGTATTCAGGGTTCTTTTGCCAGTAGATCTCCCCAAGGGACATTATAATTTTCCTGTGAGATATATACGTGGAATACAGCACCATTACTATGATCTCTGGCAGGATCATTATAAAATGCCTTACGATCAGATTAAGCAGCTACCTGCCACTAATACATTGATGTTATCATTCGATAATGTTGGGGGATGCCAGCCGTCAACACAAGTACTTAATATAGACCATGGGAGTATTGTGATTGATCGTGCTAACGGAAATATTGCAAGTCAGACGCTTTCAATTTATTGCGATGTACCAGTTAGTGTAAAAATATCTCTGCTCAGAAATACACCACCAATATACAATAATAATAAATTTTCGGTTGGGTTAGGTAATGGCTGGGATTCGATAATATCTCTTGATGGGGTTGAACAGAGTGAGGAAATATTACGCTGGTACACAGCCGGCTCAAAAACAGTAAAGATTGAGAGCAGGTTGTATGGTGAAGAGGGAAAGAGAAAACCCGGGGAGCTATCTGGTTCTATGACTATGGTTCTGAGTTTCCCCTGA
>papGII	PapG adhesin allele II
ATGAAAAAATGGTTCCCAGCTTTGTTATTTTCCTTGTGTGTGTCTGGTGAGTCCTCTGCATGGAATAATATTGTCTTTTACTCCCTTGGAGACGTTAACTCTTATCAGGGAGGGAATGTGGTGATTACTCAAAGGCCACAATTTATAACTTCGTGGCGCCCGGGCATTGCTACGGTAACCTGGAATCAGTGTAATGGTCCTGGGTTTGCTGATGGTTTCTGGGCTTACTACAGGGAGTATATTGCGTGGGTAGTATTCCCCAAAAAGGTTATGACCCAAAATGGATATCCCTTATTTATTGAGGTTCATAATAAAGGTAGCTGGAGTGAGGAGAATACTGGTGACAATGACAGCTATTTTTTTCTCAAGGGGTATAAGTGGGATGAGCGGGCCTTTGATACAGCTAATTTGTGTCAGAAACCAGGAGAAAAAACCCGTCTGACTGAGAAATTTGACGATATTATTTTTAAAGTCGCCCTACCTGCAGATCTTCCTTTAGGGGATTATTCTGTTACAATTCCATACACTTCCGGCATGCAGCGTCATTTCGCGAGTTACTTGGGGGCCCGTTTTAAAATCCCATACAATGTGGCCAAAACTCTCCCAAGAGAGAATGAAATGTTATTCTTATTTAAGAATATCGGCGGATGCCGTCCTTCTGCACAGTCTCTGGAAATAAAGCATGGTGATCTGTCTATTAATAGCGCTAATAATCATTATGCGGCTCAGACTCTTTCTGTGTCTTGCGATGTGCCTGCAAATATTCGTTTTATGCTGTTAAGAAATACAGCTCCGACATACAGCCATGGTAAGAAATTTTCGGTTGGTCTGGGTCATGGCTGGGACTCCATTGTTTCGGTTAACGGGGTGGACACAGGAGAGACAACGATGAGATGGTACAAAGCAGGTACACAAAACCTGACCATCGGCAGTCGCCTCTATGGTGAATCTTCAAAGATACAACCAGGAGTACTATCTGGTTCAGCAACGCTGCTCATGATATTGCCATAA
>papGIII_PapG adhesin allele III
ATGAAAAAATGGCTCCCTGCTTTTTTATTTTTATCCCTGTCAGGCTGTAATGATGCTCTGGCTGCAAACCAGAGTACAATGTTTTACTCGTTTAATGATAACATTTATCGTCCTCAACTTAGTGTTAAAGTAACCGATATTGTTCAATTCATAGTGGATATAAACTCCGCATCAAGTACGGCAACTTTAAGCTATGTGGCCTGCAATGGATTTACCTGGACTCATGGTCTTTACTGGTCTGAGTATTTTGCATGGCTGGTTGTTCCTAAACATGTTTCCTATAATGGATATAATATATATCTTGAACTTCAGTCCAGAGGAAGTTTTTCACTTGATGCAGAAGATAATGATAATTACTATCTTACCAAGGGATTTGCATGGGATGAAGTAAACTCATCTGGACGGGTATGTTTCGATATCGGAGAAAAAAGAAGTCTGGCATGGTCATTTGGTGGTGTTACCCTGAACGCCAGATTGCCTGTTGACCTTCCTAAGGGGGATTATACGTTTCCAGTTAAGTTCTTACGTGGCATTCAGCGTAATAATTATGATTATATTGGTGGACGCTACAAAATCCCTTCCTCGTTAATGAAAACATTTCCTTTTAATGGTACATTGAATTTCTCAATTAAAAATACCGGAGGATGCCGTCCTTCTGCACAGTCTCTGGAAATAAATCATGGTGATCTGTCGATTAATAGCGCTAATAATCATTATGCGGCTCAGACTCTTTCTGTGTCTTGCGATGTGCCTACAAATATTCGTTTTTTCCTGTTAAGCAATACAACTCCGGCATACAGCCATGGTCAGCAATTTTCGGTTGGTCTGGGTCATGGCTGGGACTCCATTGTTTCGATTAATGGCGTGGACACAGGAGAGACAACGATGAGATGGTACAGAGCAGGTACACAAAACCTGACCATCGGCAGTCGCCTCTATGGTGAATCTTCAAAGATACAACCAGGAGTACTATCTGGTTCAGCAACGCTGCTCATGATATTGCCATAA
>papH_P-fimbriae minor pilin PapH
TCACTCATAATCGACCCGGAATCCCAGCACGGCAAAATAATTTCCGGCTTCAAGTTTTTTTCCGTTTCTCACAATTCTGAGGGTGTAATCCAGCGCTTCTTCATTACCCGTCAATGGTATTGCAGGCATTACTTTCCCTGCCCGGGCAATATTTCCCCTGGCATCAGCTATCTGCAGATTAATGCCTTTTGCCTGACCGGATAAATTAAACTTATCCGGCGTTTCACCCCGGACACCATCGAAAGTCACCCTTATCCGGGAATCAGAGAAAAGGTTTCCACCCTGACTGTTAAATTCACAGTTCCTGAGCCGTAGGCTGAATTTTCTTTCAGGTCCGGAAAAACCATTCTGTAAATCTCGTACCGGGGTTTCCCCCATATCAATAATCTGCCAGGCGTCTTCCATCGCCAGAGTACAGGCAGGTCTGACAACCTCACCATGAAAAGCAGCCCTGCCGTCCCACCATACGTGTTCTTCTCCCCAGTATTCAGGAAGGGACATGCCGGGCGGAGGAAACGGATCAGCAAAAACACCACGGATAAACACACAGTAAAGAAAGAAAAACAGAGCAGAGAATTGCAGCCTCAT
>papJ_Transport and assembly protein PapJ
TTACTCATATTTTATGCTCAGACGCAGCATGGCCGGATTGCTCCTGGCATCAGAATACTCACCCTCCTGTGTCGCCCTTTTCCTCCAGGCGGCCAGCATCTCCTCCTGCCGCCGGTCAGGCCGGCACAGTAAAAAGGTATCACCATCGTGTATAACAAGATGGTCACAGCCGGATAGCTTACGGTCAGGAAGTAAAGCACTTCCGCTTCCGGGACCGGTTACCAGTGAGCCGGAGACTGTCATCGCAACTCCCCGTTTTCCGGGCTGAAGTGCACCACCGTCCCCACATCCTGCCAGCCTCAGCATCAGAGGTGCTCCGGCTGCCGCAGAGTGATTTTCCGGCCGGAGGCTTAACGGCACCTCATTACTCACCAGCGTGCAGGGTGAGGACAGCAGTGCGCCACTGATGGCCAGGCTTCCGGTGCGTCCCCCCCGTTCATTTATCCGGTAATGACGCAACTCATCTGCAGTAAAGACGTCATCATATATACCCCGCTCTTCAGCCCGCAGGAAAGTATGGATGAAACCACTCAGCGACAGTGCAATAAGATACAGTACTGCTGTTGTTTTATTCACAACCAT
>papK_Fimbrial adaptor protein PapK
CTAACGATATGTCAATTCAAACGTGGCTGTTGCTTCATAATCACCGGGCACCACACTCTTCGTCCGCAGGGCTTCCGGCGTAGCCACAACATACGCGCCGAAAGGAAGCTCAAGACTGTTTCCGGTAACCTTTTCCCCCTGGCCTTTGTTATGGGAAGCGCCGGGTTTCAGCAGACTGCTACCATCGGTGTCCAGCAGTGCAATGCCTAACCGACCGGCATTCACTCCGGTTACCTTCAGATGGCCCGGGAGGGCCGCCTCTTCCGTCCCCTTAAAGGTCAGTGTCACAATTTTGCCAACTGCTGTTGCATGGCAGTTTTCCAGCCTGATGACAAACGACTCTGTCGGCGAACGTCCGGGCGGATACCAGAAATCCCTGGACGCCCGGGTTTTGAAGACGACATGTTTATTCAGACTGTCACCGGACACATGGCAGGGTCTGTCAAGCAGATTACCCCTGAATGCCACATCTGAGGCCATTGCCTGCCCGGCAGACAGTGCTGCAAACAATAAAAGAGCGCCTGTGCTTTTTATCAT
>pic_Serine Protease autotransporter Pic
GTGAATAAAGTTTATTCTCTTAAATATTGCCCTGTCACCGGGGGACTTATTGTTGTCTCTGAACTTGCCAGCAGGGTAATAAAAAAGACATGCCGAAGATTAACGCATATTCTTCTGGCTGGCATTCCAGCAGTCTATCTGTATTACCCTCAGATATCCCAGGCGGGCATTGTCCGTTCCGATATTGCCTATCAGATTTATCGTGATTTCGCTGAAAACAAAGGGCTTTTTGTACCTGGTGCCACAGATATTCCGGTATATGATAAGGACGGAAAACTTGTGGGGAGACTGGATAAAGCCCCAATGGCCGATTTCAGCAGTGTGAGCTCAAATGGCGTTGCTACGCTTGTATCACCTCAGTATATCGTCAGCGTAAAGCATAACGGAGGATATCAGAGTGTGAGCTTTGGTAATGGGAAAAATACATATTCCCTTGTTGACCGTAATAACCACTCTTCTGTTGACTTCCATGCTCCACGTCTGAATAAACTGGTTACAGAAGTTATTCCCTCAGCGATAACATCAGAAGGAACCAAAGCCAATGCTTATAAAGACACTGAACGTTACACCGCTTTTTATCGGGTGGGTAGTGGTACGCAGTACACTAAGGACAAGGACGGAAATTTAGTTAAGGTTGCCGGCGGATATGCTTTTAAAACAGGAGGAACCACAGGAGTTCCTCTGATATCTGATGCAACAATAGTCTCTAATCCCGGGCAAACCTATAATCCTGTAAACGGACCTTTACCTGACTATGGTGCCCCTGGGGACAGTGGTTCTCCTTTGTTTGCTTATGATGAACAACAAAAAAAATGGGTTATTGTTGCTGTATTAAGAGCATATGCAGGTATTAATGGTGCTACGAACTGGTGGAATGTCATACCAACAGATTATCTGAACCAGGTTATGCAGGACGATTTCGATGCCCCCGTGGACTTTGTTTCCGGACTGCCCCCCCTGAACTGGACATACGACAAAACATCAGGCACAGGCACCCTGAGCCAGGGCAGTAAAAACTGGACCATGCACGGGCAGAAAGACAATGATCTCAATGCCGGTAAAAATCTGGTATTCAGCGGGCAGAACGGTGCAATTGTCCTGAAAGACAGTGTGACTCAGGGGGCCGGTTATCTCGAATTTAAAGACAGTTACACCGTATCTGCTGAATCCGGAAAAACCTGGACGGGTGCCGGCATTATTACTGACAAGGGGACGAATGTGACCTGGAAGGTCAACGGGGTTGCCGGTGACAACCTGCATAAATTGGGGGAAGGAACCCTGACCATAAACGGAACAGGTGTAAACCCGGGAGGACTGAAAACGGGAGACGGTACCGTTGTACTTAACCAGCAGGCAGACACTGCAGGTAATGTTCAGGCCTTCAGTTCCGTGAACCTCGCCAGCGGACGACCGACCGTGGTGCTCGGAGATGCCCGTCAGGTCAATCCGGATAACATTTCATGGGGATACCGGGGAGGTAAGCTTGACCTTAATGGTAATGCCGTTACCTTCACCCGACTGCAGGCTGCCGATTACGGGGCGGTGATTACAAATAATGCACAGCAAAAATCCCGGCTTTTACTGGATCTTAAGGCTCAGGATACAAATGTCAGTGTTCCGATTGGCAGTATATCCCCCTTTGGCGGTACCGGCACACCGGGAAACCTATACAGCATGATACTCAACGGCCAGACCCGCTTCTATATTCTGAAATCTGCCAGCTATGGTAACACCCTGTGGGGGAACAGCCTGAATGACCCGGCTCAGTGGGAATTTGTTGGCACGGACAAAAACAAAGCAGTTCAGACAGTAAAAGACCGGATCCTGGCCGGGCGGGCAAAACAACCCGTTATCTTTCATGGTCAGCTGACCGGGAATATGGATGTCACCATTCCACAGCTGCCGGGGGGAAGAAAGGTCATCCTTGATGGTAGCGTGAACCTGCCGGAAGGTACCCTGAGTGAGGACAGTGGCACCCTGATATTCCAGGGGCATCCGGTTATCCACGCCTCCGTCAGTGGCAGTGCGCCGGTCAGCCTGAACCAGAAAGACTGGGAAAACCGCCAGTTCATAATGAAAACACTGTCGCTGAAAGATGCTGACTTCCATCTTTCACGTAACGCCTCGCTGAACAGTGACATTAAGTCGGATAACAGCCATATCACACTGGGAAGTGACAGGGTATTTGTGGATAAAAATGACGGAACAGGAAATTATGTCATTCTGGAGGAAGGTACCTCTGTCCCGGACACCGTGAATGACAGGAGCCAGTATGAAGGGAATATTACGCTGGACCATAACTCAACCCTGGATATCGGCAGCCGGTTCACCGGAGGGATTGAAGCTTATGACAGTGCCGTCAGTATCACCTCTCCGGACGTCCTGTTAACAGCCCCGGGTGCTTTTGCCGGCAGTTCACTGACAGTGCATGATGGCGGTCATCTTACAGCACTGAACGGTCTTTTCAGCGACGGGCATATTCAGGCCGGTAAGAACAGCAAAATCACCCTGAGCGGTACACCGGTTAAAGATACGGCTAACCAGTATGCCCCTGCTGTATATCTGACGGACGGATATGACCTGACCGGCGATAACGCAACACTGGAAATTACCCGTGGAGCACATGCTTCCGGTGATATTCATGCCTCTGCGGCATCAACAGTTACCATCGGGTCTGACACGCCGGCAGAACTGGCTTCTGCGGAAACGACTGCATCGGCGTTTGCCGGCAGTCTTCTTGAGGGCTATAACGCAGCATTCAATGGTGCCATAACCGGTGGCAGGGCTGATGTCAGTATGCATAATGCACTGTGGACTCTGGGTGGGGACTCCGCCATCCACACTCTTACCGTCAGAAACAGCCGTATCAGTTCTGAAGGAGACCGTACTTTCCGTACCCTGACGGTGAATAAACTGGATGCAACAGGCAGTGATTTTGTTCTGCGTACGGACCTGAAAAATGCCGATAAAATTAATGTGACTGAAAAAGCCACGGGTTCAGATAACAGCCTGAACGTCAGCTTTATGAAGGATCCGGCTCAGGGACAGTCCCTGAATATTCCTCTGGTCACGGCACCGGCGGGAACTTCAGCAGAGATGTTTAAGGCCGGCACCCGGATGATAGGTTTCAGTCGGGTGACTCCAACCCTGCATGTTGACACCAGTGGTGGCAATACGAAGTGGATACTGGACGGTTTTAAAGCGGAGGCTGATAAAGCCGCTGCCGCGAAGGCTGACAGTTTCATGAATGCCGGGTATAAAAACTTCATGACGGAAGTCAACAATCTGAACAAACGTATGGGTGACCTGCGTGACACAAACGGTGATGCCGGAGCCTGGGCGCGCATCATGAGTGGTGCCGGTTCTGCAGACGGTGGTTACAGTGATAATTACACCCATGTTCAGGTCGGCTTTGACAAAAAACATGAACTGGACGGAGTGGACCTGTTTACCGGTGTCACGATGACCTATACCGACAGCAGTGCAGACAGCCATGCGTTCAGCGGCAAGACGAAATCGGTGGGGGGCGGTCTGTATGCTTCAGCATTGTTTGAGTCCGGTGCCTATATCGATTTGATTGGTAAATATATTCACCATGACAATGATTACACAGGTAACTTTGCCGGTCTGGGAACGAAACACTACAACACCCATTCCTGGTATGCCGGTGCTGAAACGGGTTACCGCTATCACCTGACAGAGGAAACGTTCATTGAGCCGCAGGCTGAACTGGTTTACGGCGCCGTGTCCGGGAAAACATTCCGCTGGAAAGACGGTGATATGGACCTGAGCATGAAGAACAGGGACTTCAGTCCGCTGATTGGAAGAACAGGGATTGAACTGGGCAAGACCTTCAGTGGTAAGGACTGGAGTGTGACGGCCCGTGCCGGGACCAGCTGGCAGTTTGACCTACTGAATAATGGTGAGACGGTACTGCGTGATGCGTCCGGGGAGAAACGGATAAAAGGCGAGAAAGACAGCCGGATGCTGTTTAATGTTGGTATGAATGCGCAGATAAAGGACAATATGCGCTTTGGTCTGGAGTTTGAGAAGTCAGCCTTTGGTAAATATAACGTGGATAATGCGGTAAACGCAAATTTCCGGTATATGTTCTGA
>pINV_ipaA_Bacterial effector protein IpaA
TTAATCCTTATTGATATTCTTTAATACTTTTGATAGGGAAGTGGTTACATCTTTTGCTGCTTTATATATATTATTGTTTTCAGCTGTAATATCATTGTTATTTTTTAAATCAGATATATCATCTGTAAGTAATTCTGCAGAGGTATCGTCAATTTTTGACAATACCTTGCTGAGGGCGCTAGATACTTCTTTTGCCTTTTCATAGATCGCATGATTTTTATCAATTGTATCTGCGTTGGTTTCTGTTACGTAGTTTATTGTATTTGCATCTGTAACTTTTAATTTGTTGTTTATTCTGTGTTCTGTTGTGGATTTTGTAATGTCCTTTGATTTTTCCTGTAACTCTCGTTCTTGTGTTCCTGATTTAGTTCCAATGAGAGATATAAGATTACTTAGGGAGTTTGTTACTTTTTTTGAAGCTTCAAATATCGTTTCCCGTGTTAAATATGTGTCTCCATTTCTTGATAAAAAATCAGTCTGAAGTACTTTTGAATCAGTGTTTGAGTTGAATTTATTGATTTGCGAAGCTACTCTATGAGAAAGAGAAGCGCTACTTTTAGTTGTATCTGATGAGTTATCATTACTGCTTGTCACTCCTTCCGGGTGGAGAGGGGGGGTGGTTGAAGAGTTCTGTATGTTCAGAGGCCTGTGTCCCCGAGAAAGAGAGTTATTTGCAGATCTTTCTTGACTACTCGTAGTTAACAGGTCTGAACCTATTCCATCCGAATTATCTGGAGTATGGTTGAAAACCTTTTCTAAAGCTGAATTATTTGCAAATGTCTGGACAGTATCTGATATAGAGTGTGGTAGAACGGAAGTTACTTTTTGAACTAGTGCTCTTTGTGGATTTAGTAATGAGTTTCCGTTACGGGATAATAGATCGTTTGTCTGAGAAGTAGGAGACTGTGCATCATTTTCTGGGTTCTCGTGATAGCTATTGTCATATACTCTGTTGTCAAAAACTCTATTATCGTAAGTTCTATTATCATTATTTATATGATAGTGAATTACAGGTTGGGATGTTTTCTCATTGGCTCCGGGGGTTGGTCCGCCATCTGGCATATCTTCGGGAGGTGTAGGGAGGCCATCTTGGATAGGATGCGAATCTTTTATATCTTCTAAAATATCATTAAGGACTTTTCTCAACAGCTCAGGAAACACGGCTACTGTATTTAAGTCTCTTGACAGTTTACCTATACCAAATCCTTTACTATCAATAGTATTTTTACGTTGATTGCGCAAACTATCAAAGGCAAGTTTTGCCTGTGCGTCAACTAAATCATCTAGTTTGAGAGATGAAACAGTTTCATTACTTAACTTTAATTCAGCAAGAATATTATTCTTGATAAATGATGATACTTCAGTATTGAGGAGTTTTTGTCCCAATGATAAAGCTTCACCAGATGTGTGTTGTTGTGCTAATAGTGCAAGTCTGTGCTCAATGTTTTGTCGTAATTGATGGAGTTTCTTATTCTTTGCCGACCATGGTCCAAAGGCAGAATCTTGGGATAATTTATCTTTTATAATTAGTTCCGAATACTGTGCGACAATTTTTTGAAGTCCCTTTTCGTTTTCAAAATTAAGACCATTTTGATGTACTAAGGAGTACAAAACATTTGAAAATTCGAGAATCTCGCTTTTGGCATACGCATTCATTGAGTTGGAATAAATGCTTCTTAACACATCTTCTTTCCCTGAGGAAGAAAATAAAAAATCAAGACATTTCTGATTAAAAGACGTTGCAAAGTTTTCTTTTTCAGACACTGATGCTGGTGTTTTTAGAGAAGTTTGCGAACTATGGATATCGGATATTTTGCTTTTTAACTCGCTGTATTCTGTTGATGATGGTGAAGTTGCCTTATATAAGAATGTTGGCGCTTGAGTATTATTTACATTATGCAT
>pINV_ipaD_Invasin protein IpaD	Secreted plasmid effector
TCAGAAATGGAGAAAAAGTTTATCTGTATCTGTACATGAGCTTATTGTACTACTCAAAACCTTTACTAAATTATCAAAAATACTATTGGCATTACTGTATTTTTGAACTAAAGTTTGAAGATTATTTTTCATTGTTTCATCTTCGGCAGAGAATCCGGCATTCCATGCCTGATATTTTGCATTATCTAGCACAACCTCGTCAGTTGTACCTAGCTTATCTAAGCTGTTTAACATATTATTTATTGGGGTCATGTTTATACTGACAACATATCCCCCGTTTTTTGCAGATACCGTGCCGATTGTTCCACCTAATTCTGTAAGCCATTTATTTGCTTCTTGCTCACTAACAGTATTAGTTGCTGGATATAGCGGTTTATCTTCATAGTTTTTCTTGAGTGTTGTCAATGCGTCTTTAAGCGACTTGACTTGTAATTTCACGGAGTTTCCGTCGTTACCTCCGGGAGAGATCCAGCCGGCAAGACTGGAAAGAACAGCGCTAAATTCTTGATACATTTGAGTATATGAACTAACGGCATGTTCATATACTTTCAGATACTGTTCATTAATATCATTGATGGAGTCTGCAATTTTAGCCCACAGTTCTCTATGAGATATCATTTCATATCCATCAAGCTCAGCTTCTTTCGGGGCTGAATGTAATAATTCTCTTGCGTCTTTATTAATTGGATATTCTGTCTTGGAAAGAATATTCAATAGTTGAGCGGATTTGTTTACATCCATGCTAATCTGAGATGAATGTAATGCTATTTCTTCTAGCGATGTTTTAGTCAACGTTTTTTGTGAAAGCTCTTTCTTTAATGCCTGATTTGTTGTTCTGATATTATGAAGGGTGTCGTTGAGCATAGTAAGGGAACTTACAGGATGAGAACTGGTCGTTGTTTTTATATCAGAATTAACTGTTTCGGTTGATGAACCGTTGGTATTGTTTGGGCTGAATGATGAGGTGGAAATACTATTAGTCAAAGTTGTTATATTCAT
>pINV_virK_Chaperone Protein VirK_Plasmid associated periplasmic chaperone protein
ATGTTTTCTGTAAGTAACTTATCATTTATCGGTTTCCTTAAAAGGATTGTTTTTTCCTCAGATTCACTCCCGGGGAAGTGGGAACACAGAAAATTCCGGTTCATGTACATTTTGCGATGTGCTATAAATCCGGTTGCCAGTATTCGATATTATTACGAACTGCGTTCCTTGCCGTGCATTGAGGATATTCTGGCAATACACCCCACGTTGCCAGCAAGAATTCATCGCCCTTATTTGCATAAAGGGGGGCGCGCCTGGACCCGTGGACAATATATTCTTGAGCATTATCGCTTTGTGCAAAATTTGCCAGAAAAATATTCTAAATTTTTGTTTCCACAAAAATCGGTATCATTAGTCCAATTCATCGGGAAAGATGGAGAGAATTTTGATATCCAGTGTTCTCCCAGTGGTTTTGACCGGGAAGGAGAGTTGATGTTGTCATTGTTTTACAATAAAACAGTTATTACCCGGTTAACATTTTCAGTCATTCTGACTCAAAATGGACACATTGCTTTTATTGGCGGATTACAGGGAGCCCCTAAAAATACCGGACCTGATGTTATTCGGTGCGCAACCCGGGCCTGTTATGGGATTTTCCCAAAACGGATTATTTTTGAAGCATTTTGTGCGTTGATGAAAGCTTGCAATATCTCTGAGTGTCTGGCAGTCAGTGAGCACAGTCATGTTTTCCGGCAATTGAGATACTGGTATCAGAAACGCAAAACCTTTGTTGCGGTCTATAGTGATTTCTGGGAGTCTGTAGCAGGAAAAACCTGTGGTGACTGGTACAGATTACTAAGCATTATAATGGTAAACGCTCTGGTACTGCCGAAACGATACGCTTTGCTGGATTATATCCATGAAACTACTATCCGCTCTTTGGATGCATATCCTGTACACTCAGAACATCAGGATTTAAATTAA
>sat_Secreted serine protease autotransporter Sat
ATGAATAAAATATACTCCCTTAAATATAGTGCTGCCACTGGCGGACTCATTGCTGTTTCTGAATTAGCGAAAAGAGTTTCTGGTAAAACAAACCGAAAACTTGTAGCAACAATGTTGTCTCTGGCTGTTGCCGGTACAGTAAATGCAGCAAATATTGATATATCAAATGTATGGGCGAGAGACTATCTTGATCTTGCACAAAATAAAGGTATTTTCCAGCCCGGAGCAACAGACGTAACAATCACTTTAAAAAACGGAGATAAATTCTCTTTCCATAATCTCTCAATTCCGGATTTTTCTGGTGCAGCAGCGAGTGGCGCAGCTACCGCAATAGGAGGTTCTTATAGTGTTACTGTTGCACATAACAAAAAGAACCCTCAGGCCGCAGAAACTCAGGTTTACGCTCAGTCTTCTTACAAGGTTGTTGACAGAAGAAATTCCAATGATTTTGAGATTCAGAGGTTAAATAAATTTGTTGTGGAAACAGTAGGTGCCACCCCGGCAGAGACCAACCCTACAACATATTCTGATGCATTAGAACGCTACGGTATAGTCACTTCTGACGGTTCAAAAAAAATCATAGGTTTTCGTGCTGGCTCTGGAGGAACATCATTTATTAATGGTGAATCCAAAATCTCAACAAATTCAGCATATAGCCATGATCTGTTAAGTGCTAGTCTATTTGAGGTCACCCAATGGGACTCATACGGCATGATGATTTATAAAAATGATAAAACATTTCGTAATCTTGAAATATTCGGAGACAGCGGCTCTGGAGCATACTTATATGATAACAAACTAGAAAAATGGGTATTAGTCGGAACAACCCATGGTATTGCCAGCGTTAATGGTGACCAACTGACATGGATAACAAAATACAATGATAAACTGGTTAGTGAGTTAAAAGATACCTATAGTCATAAAATAAATCTGAATGGCAATAATGTAACCATAAAAAACACAGATATAACATTACACCAAAACAATGCAGATACCACTGGTACTCAAGAAAAAATAACTAAAGACAAAGATATTGTGTTCACAAATGGGGGAAATGTCCTGTTTAAGGATAATTTGGATTTTGGTAGCGGTGGTATTATCTTTGACGAAGGCCATGAATATAACATAAACGGTCAGGGATTTACATTTAAAGGAGCAGGAATTGATATCGGAAAAGAAAGCATTGTAAACTGGAATGCATTGTATTCCAGTGATGATGTTTTACACAAAATAGGCCCCGGTACTCTGAATGTTCAAAAAAAACAGGGGGCAAATATAAAGATAGGTGAAGGAAATGTTATTCTTAATGAAGAAGGAACATTTAACAATATATACCTTGCAAGCGGAAATGGTAAAGTAATACTAAATAAAGATAATTCCCTTGGCAATGATCAATATGCGGGGATATTTTTTACTAAACGTGGTGGCACGCTAGATTTAAATGGACACAATCAGACTTTTACTAGAATTGCCGCCACTGACGATGGAACAACAATAACTAACTCAGATACAACGAAAGAAGCCGTTCTGGCAATCAATAACGAAGACTCCTACATATATCATGGGAACATAAATGGCAATATAAAACTAACGCACAATATTAATTCTCAGGATAAGAAAACTAATGCAAAATTAATTCTGGATGGTAGTGTCAACACAAAAAATGATGTTGAAGTCAGTAATGCCAGTCTTACCATGCAAGGCCATGCAACAGAGCATGCAATATTCAGAAGCACAGCGAATCATTGCTCCCTGGTATTTCTTTGTGGAACGGACTGGGTCACCGTTTTGAAAGAAACAGAGAGTTCATATAATAAAAAGTTCAATTCTGATCACAAAAGTAATAATCAGCAGACCTCATTTGATCAGCCAGACTGGAAAACCGGGGTGTTTAAATTTGATACATTACACCTGAACAATGCTGACTTTTCAATATCACGCAATGCCAATGTTGAAGGAAATATATCAGCAAATAAATCAGCTATCACAATCGGCGATAAAAATGCTTACATTGATAATCTTGCAGGGAAAAATATTACTAATAATGGTTTTGACTTCAAACAAACTATCAGTACTAATCTATCCATAGGAGAAACTAAATTTACAGGTGGCATCACTGCACATAACAGCCAAATAGCCATAGGTGATCAAGCTGTAGTTACACTTAATGGTGCAACCTTTCTGAATAATACTCCTATAAGTATAGATAAAGGAGCAAAAGTTATAGCACAAAATTCCATGTTCACAACAAAAGGTATTGATATCTCCGGTGAGCTGACTATGATGGGAATCCCTGAACAGAATAGTAAAACTGTAACGCCGGGTCTCCACTACGCTGCTGATGGATTCAGGCTGAGTGGTGGAAATGCAAATTTCATTGCCAGAAATATGGCATCTGTCACCGGAAATATTTATGCTGATGATGCAGCAACCATTACTCTGGGACAGCCTGAAACTGAAACACCGACTATATCGTCTGCTTATCAGGCATGGGCAGAGACTCTTTTGTATGGCTTTGATACCGCCTATCGAGGCGCAATAACAGCCCCCAAAGCTACAGTTAGCATGAATAATGCGATCTGGCATCTAAATAGCCAGTCATCAATTAATCGTCTAGAAACAAAAGACAGTATGGTGCGTTTTACTGGTGATAATGGGAAGTTTACAACCCTTACAGTGGACAACCTTACTATAGATGACAGTGCATTTGTGCTGCGTGCAAATCTGGCCCAAGCAGATCAGCTTGTTGTCAATAAATCGTTGTCTGGTAAAAACAACCTTCTGTTAGTCGACTTCATTGAGAAAAATGGAAACAGCAACGGACTGAATATCGATCTGGTCAGCGCACCAAAAGGAACTGCAGTAGATGTCTTTAAAGCTACGACTCGGAGTATTGGCTTCAGTGATGTAACACCGGTTATCGAGCAAAAGAACGATACAGACAAAGCAACATGGACTCTGATCGGCTATAAATCTGTGGCCAACGCCGATGCGGCTAAAAAGGCAACATTACTGATGTCAGGCGGCTATAAAGCCTTCCTTGCTGAGGTCAACAACCTTAACAAACGTATGGGTGATCTGCGTGACATTAACGGTGAGTCCGGTGCATGGGCCCGAATCATGAGCGGAACCGGGTCTGCCGGCGGTGGATTCAGTGACAACTACACCCACGTTCAGGTCGGTGCGGATAACAAACATGAACTCGATGGCCTTGACCTCTTCACCGGGGTGACCATGACCTATACCGACAGCCATGCAGGCAGTGATGCCTTCAGTGGTGAAACGAAGTCTGTGGGTGCCGGTCTCTATGCCTCTGCCATGTTTGAGTCCGGAGCATATATCGACCTCATCGGTAAGTACGTTCACCATGACAACGAGTATACCGCAACTTTCGCCGGCCTTGGCACCAGAGACTACAGCTCCCACTCCTGGTATGCCGGTGCGGAAGTCGGTTACCGTTACCATGTAACTGACTCTGCATGGATTGAGCCGCAGGCGGAACTTGTTTACGGTGCTGTATCCGGGAAACAGTTCTCCTGGAAGGACCAGGGAATGAACCTCACCATGAAGGATAAGGACTTTAATCCGCTGATTGGGCGTACCGGTGTTGATGTGGGTAAATCCTTCTCGGGTAAGGACTGGAAAGTCACAGCCCGCGCCGGCCTTGGCTACCAGTTTGACCTGTTTGCCAACGGTGAAACCGTACTGCGTGATGCGTCCGGTGAGAAACGTATCAAAGGTGAAAAAGACGGTCGTATGCTCATGAATGTTGGTCTCAACGCTGAAATTCGCGATAATCTTCGCTTCGGTCTTGAGTTTGAGAAATCGGCATTTGGTAAATACAACGTGGATAACGCGATCAACGCCAACTTCCGTTACTCTTTCTGA
>senB_Enterotoxin SenB
ATGAATATTTTCACTTTATCCAAAGCACCGCTATACTTGTTAATTTCACTATTTTTACCCACGATGGCCATGGCTATCGATCCACCTGAACGCGAACTTTCGCGATTTGCCCTGAAAACGAATTACCTTCAGTCCCCTGATGAAGGCGTCTATGAACTGGCGTTTGATAATGCCAGTAAAAAGGTGTTTGCAGCAGTCACCGATCGTGTAAATCGTGAAGCCAATAAAGGCTATCTGTATTCGTTTAATTCAGATTCGCTGAAAGTCGAAAATAAATACACGATGCCATACCGGGCATTTTCGCTGGCGATAAATCAGGATAAACATCAGCTCTATATCGGACACACCCAGTCAGCGTCCCTGCGTATCAGTATGTTTGACACCCCAACCGGTAAACTGGTAAGAACCAGCGACAGGTTAAGTTTTAAAGCGGCAAACGCTGCAGATTCGCGTTTTGAGCATTTGCGCCATATGGTTTACAGCCAGGATTCCGATACCCTGTTTGTGAGTTATAGCAATATGCTGAAAACGGCCGAGGGCATGAAGCCTCTGCATAAGCTGTTAATGCTCGACGGGACGACGCTTGCCTTAAAAGGCGAGGTTAAGGATGCTTACAAAGGTACAGCGTATGGTCTGACGATGGATGAAAAAACACAGAAAATCTACGTTGGCGGAAGAGATTACATCAACGAAATTGATGCGAAAAATCAGACGCTGCTGCGTACCATCCCGTTGAAAGATCCGAGACCACAAATCACAAGTGTGCAGAATCTGGCGGTGGACTCCGCTTCTGACCGTGCCTTTGTGGTGGTATTCGACCATGACGATCGTTCCGGTACAAAAGATGGCCTCTATATTTTTGACTTACGCGACGGTAAACAGCTTGGCTATGTGCACACAGGAGCCGGAGCTAACGCGGTGAAATACAATCCGAAATATAACGAACTGTATGTCACCAACTTCACTAGCGGCACCATCAGCGTAGTGGATGCCACCAAATACAGCATCACCCGTGAATTTAACATGCCGGTCTACCCAAACCAGATGGTGTTGTCGGACGATATGGATACCCTTTACATTGGCATCAAAGAAGGCTTTAACCGCGATTGGGATCCTGATGTGTTTGTGGAAGGAGCTAAAGAACGTATTCTGAGCATTGATTTGAAAAAGTCGTGA
>sfaA_S-fimbrial subunit SfaA
ATGAAGTTAAAATTCATCTCCATGGCTGTATTTTCAGCCCTGACCCTGGGTGTTGCGACAAGTGCGTCTGCCGCACCTGCTACTGTCAATGGTGGCACTGTTCATTTTAAGGGGGAAGTGGTTAATGCTGCATGTGCTGTAAATATGAACTCAGTAGATCAGACAGTTTTGCTCGGTCAAGTTCGTACGAAAAAGTTAGCTAATCTTGATGATGTTAGTGGACCGGTTGGATTTAATATTCAATTAGATGAGTGTGATTCCACAACATCTGGATCTGTGAAGATTCTTTTTTCTGGCACACCTGTTGCTGGAAAAAATAACGCCTTGGCTATACAAAGCTCGGCATCTGGAGCTGCAACAAATGTTGGGATTCAGATACTTGACTCCTCAGGGAATCCTGTGACATTAAATTCGGATCAAAGCGCAGTATATACATTGACAGACGGAACTAATAATATTCCGTTCCAGGCTCGCTATATTGCTACTGGTCAATCAACAGCTGGTACAGCCAACGCCGACGCCACCTTTAAAGTTCAGTACCAGTAA
>sfaB_Putative S-fimbrial switch protein SfaB
ATGGCACAGCATGAAGTTATTACCCGGGGAGGGGATGCTTTTTTACTAAAATTACGTGAGAGCGCGCTGTCATCCGGCTCCATGTCTGAAGAACAATTTTTTTTACTGATAGGTATTTCCTCTATTCACAGTGACAGAGTTATTCTCGCTATGAAGGATTATCTGGTCAGTGGTCATTCCCGTAAAGATGTCTGCGAGAAATACCAGATGAATAATGGATATTTCAGTACAACGCTTGGGCGCCTTACCAGGTTGAATGTCCTCGTTGCCAGACTTGCTCCTTATTATACTGATAGTGTATCAGCTATAGCTGAAGCTGCTTCCCTGTAA
>sfaC_Putative S-fimbrial switch protein SfaC
TTAAGTTGTGGAAGAACAGCTCTGTCCCGCCTGCATCTCTCCTTTCAGAAACCAGTATGTTGCCATGCCTCGTCTTAACGGAGAGCGCTGAACCATACCTTCTTTTTCCAGTAATAACAGGTAATAGCGTGCCTGGTAATCCGTTACCGCCAGCGCCTCCGCAATTTCTGCGGTTTTCCCTCCATTATGTCTGCTCAGAAAACCCATTATTTCATTCTGCAT
>sfaD_S-fimbriae minor subunit SfaD
ATGAAAATATCGAAAATGGCAGTAATGTTATTTTTGCTGTCTCCCGCTGCACTGGCCGGAAACCACTGGCATGTCATGCTTCCGGGAGGAAACATGCGCTTCCAGGGAAAAATAATTGCTGAAGCATGCAGTCTTGCCCTGTCAGACAGGCAGATGACTGTGGATATGGGGCAACTCAGCAGCAATCGATTTCACGCCGCCGGTGAGTATGGGGACCCTGTGGGCTTTGATATTCACCTTCAGGACTGCAGCACTGTCGTCAGTCAGCGGGTGGGGATTTCCTTTTATGGCGTATCAGATATTCACGAACCGGAGTTGCTGTCGGTGGAAGAGGAGAATGATGCCTCAGACGGAATCGCTATCGCTTTATTTAATGAAAGCGGAGAGCTGGTAAAACTTAATCAGCCTCCGGAGAACTGGGTGCATCTTACCCGCGGAGATATGAAACTGCATATGCAGGCGAGGTATAAGGCCACACATTATCCCGTCACCGGGGGAAAGGCAAATGGACAGGTATGGTTTTCTCTGACCTATCTGTAA
>sfaE_S-fimbriae chaperone protein SfaE
ATGATGAAGCACATGCGTATATGGGCCGTTCTGGCATCATTTTTAGTCTTTTTTTATATTCCGCAGAGCTATGCCGGGGTTGCTCTGGGGGCCACCCGTGTGATTTACCCTGAAGGGCAAAAACAGGTACAACTGGCGGTAACAAATAATGATGATAAAAGTAGTTACCTTATTCAGTCATGGATTGAAAATGCTGAGGGAAAAAAGGATGCCCGGTTTGTAATTACTCCTCCGTTATTTTCCATGCAGGGAAAGAAAGAGAATACCCTGAGAATTATTGATGCCACAAACGGACAGATGCCGGAAGACAGGGAAAGTTTGTTCTGGGTGAATGTCAAGGCCATCCCGGCCATGGATAAGGCGAAAACCGGCGAGAATTATCTGCAGTTTGCAATTGTCAGCAGAATTAAACTGCTCTACCGTCCACAGGGACTGGTTATTCCGCCAGAACAGGCACCGGGTAAATTAGAGTTCACCCGTGAAAACGGAGGGCTGACTCTGTTTAATCCGACGCCGTATTATCTGACAGTGACTGACTTAAAGGCCGGAAATAAAAGTCTTGAAAACACCATGGTACCCCCACAGGGAAAGGTCACTGTGAATATCCCTGGAGGATACACCGGAGGAGATATTACTTATAAAACAATTAACGATTATGGTGCTCTGACTGAACAGGTGAAGGGTGTTGTGAAGTAA
>sfaF_S-fimbriae usher protein SfaF
ATGTTTTCCGGAGATGGCGGACAACTCCTGTCTGATAAATCACTGACCGGCTCTGCTGGCGGGGGTAATAACAGAATGAAATTTAATATACTGCCGCTGGCATTTTTTATCGGGATAATTGTTTCTCCGGCCCGGGCTGAGCTCTATTTTAACCCGCGTTTTCTGTCTGATGACCCGGATGCGGTTGCGGACCTGTCTGCATTTACACAGGGGCAGGAGCTTCCGCCCGGTGTGTACCGGGTGGATATTTATCTGAATGATACGTATATCTCAACCCGTGACGTGCAGTTTCAGATGAGTCAGGACGGGAAGCAACTTGCCCCCTGCCTGAGTCCGGAGCATATGAGTGCGATGGGGGTAAACCGTTATGCCGTGCCGGGTATGGAGAGACTGCCGGCTGACACCTGCACATCACTGAATTCCATGATTCAGGGTGCCACATTCCGGTTTGATGTCGGGCAGCAGCGATTGTACCTGACCGTTCCTCAGTTATATATGAGTAATCAGGCCCGTGGTTATATTGCGCCGGAATACTGGGATAACGGAATTACAGCGGCATTGCTGAATTATGACTTCAGTGGTAATCGGGTGCGCGACAGCTATGGTGGCACCAGCGATTATGCCTATCTGAATCTGAAAACAGGACTGAATATCGGGAGCTGGCGTCTTCGGGACAACACCAGCTGGAGTTACAGTGCCGGAAAGGGGTACAGCCAGAATAACTGGCAGCACATTAACACCTGGCTGGAGCGGGATATAGTTCCCCTGCGCTCCCGTCTGACGATGGGGGACAGTTATACCCGGGGGGATATTTTTGACGGTGTAAATTTCAGGGGTATTCAACTGGCCTCTGATGACAATATGGTTCCGGACAGCCAGAGAGGGTATGCACCGACAATTCACGGTATTTCCCGGGGAACATCCCGGATTAGTATCCGCCAGAACGGGTATGAAATTTACCAGAGTACGCTACCTCCAGGCCCGTTCGAGATAAACGATATTTATCCGGCCGGGAGTGGAGGTGACTTACAGGTAACCCTGCAGGAAGCTGATGGCAGTGTACAGCGATTTAATGTGCCATGGTCTTCGGTGCCTGTACTGCAACGTGAAGGGCATCTGAAATATGCTCTCAGTGCCGGAGAGTTTCGCAGTGGCGGACATCAGCAGGATAATCCCCGTTTTGCTGAAGGAACGCTGAAGTATGGTCTGCCGGCAGGCTGGACGGTGTATGGAGGAGCCTGGATAGCTGAACGCTACCGTGCCTTCAATCTGGGGATGGGTAAAAACATGGGCTGGCTGGGCGCTGTTTCACTGGATGCCACCCGTGCGAATGCCCGGTTACCGGATGAAAGCCGGCATGACGGTCAGTCATATCGTTTTCTGTATAACAAGTCACTGACGGAAACAGGGACAAATATCCAGTTAATCGGATACCGCTACTCCACACGGGGCTATTTCAGCTTTGCTGATACCGCCTGGAAGAAAATGAGTGGTTACAGTGTTCTTACCCAGGACGGAGTGATACAGATACAGCCGAAGTATACGGATTACTACAATCTGGCTTACAACAAGCGGGGAAGGGTGCAGGTGAGTATCAGCCAGCAGACGGGGGAATCGTCAACGTTGTATCTGAGTGGCAGCCACCAGAGTTACTGGGGAACGGACAGGACGGACCGTCAGCTTAATGCTGGCTTTAACTCATCTGTGAATGACATCAGCTGGTCCCTGAACTACAGCCTGTCCCGGAATGCATGGCAACATGAAACTGACCGGATACTGTCATTTGATGTCAGCATTCCGTTCAGCCACTGGATGCGTTCGGACAGCACATCTGCATGGAGAAACGCCAGTGCCCGTTACAGTCAGACCCTGGAGGCTCACGGACAGGCTGCCAGTACAGCAGGGCTGTATGGCACATCGCTGGGGGACAATAATCTGGGATACAGCATCCAGAGTGGTTATACCCGGGGAGGGTATGAGGGGAGCAGTAAAACAGGATATGCCTCTCTGAATTACAGAGGGGGATACGGTAATGCCAGTGCAGGATACAGTCACAGTGGGGGTTACCGGCAACTGTATTATGGGCTGAGTGGCGGTATTCTGGCACATGCCAATGGTCTGACACTGAGCCAGCCTCTGGGAGATACGCTGATTCTTGTCCGTGCACCAGGTGCATCTGATACGCGCATTGAAAACCAGACGGGGGTGTCTACAGACTGGAGGGGGTATGCTGTACTGCCTTATGCAACAGACTATCGTGAAAACCGGGTGGCACTGGATACCAACACCCTTGCAGATAATGTTGATATAGAGAATACCGTGGTCAGCGTCGTGCCCACGCATGGTGCCGTTGTGCGGGCTGACTATAAAACCCGTGTGGGTGTGAAAGTGCTGATGACGCTGATGAGAAACGGGAAAGCAGTTCCTTTTGGCTCTGTCGTTACGGCCAGAAATGGGGGGAGCAGTATCGCCGGAGAGAATGGTCAGGTTTATCTGAGCGGAATGCCTCTGTCAGGACAGGTTAGTGTGAAATGGGGGAGTCAGACCACGGACCAGTGTACTGCAGATTATAAATTACCGAAGGAAAGCGCCGGACAGATATTAAGTCATGTCACGGTTAGTTGCAGGTAA
>sfaG_S-fimbriae minor subunit SfaG
ATGGTGAAGGATATTATTAAAACAGTGACATTCTCCTGCATGCTGGCCGGCAGTATGTTCGTTACCTGTCATGTCTGTGCAGCGGGTTCTGTGGTGAATATTACAGGCAATGTTCAGGATAACACCTGCGATGTTGACATTAACTCCCGAAACTTTGATGTCAGTCTGGGAAGTTATGACAGCCGACAGTTTACCGCAGCTGGTGATACCACACCTGCGTCGGTATTTCATGTCGGGTTAACCTCCTGCGGCAGTGCTGTCCGTGCAGTGAAGCTGACATTTACGGGCACACCAGATAATCAGGAGGCGGGGCTTATTCAGATTAACAGCATAAATGGAGCACGGGGTGTGGGGATTCAGCTTCTTGATAAGGATAAACATGAGCTGAAAATTAATGTGCCGACAACAATTGCGTTAATGCCGGGAACACAGACCATAGCGTTTTATGCCCGTCTGAAAGCCACTTATCTTCCGGTAAAGGCCGGTAATGTTGATGCGGTGGTTAATTTTGTACTTGACTATCAGTAA
>sfaH_S-fimbriae adhesin protein SfaH
ATGCGTAAATATTATCCCCTCTTTAAGAAAAGCACCGTCCTTAAGGGCGGTGTTTTATTCACACTTATAATGGCATATTCCCAGCCATCGTTTGCACTGTTGTGCAGAAATAACCAGACCGGGCAAGTATTTAACTCCGGGGATACATCCTTTCGGGTTAATGTCAGTCCTGTTGTGCAATATGATAAATCCATATCTGTATTGGACCTTTCCCAACTGGTATCATGTCAGAATGAGGACTCGACAGGCCAAAACTATGATTATCTGAAAATATTGAAAGGCAGTGGTTTTTCTCCTGCTCTGGATACCAAAACATACGGACGACTCGATTTTACAAGTCGTCCAACGGGGTATGCCAGGCAATTACCACTTCAGTTTGATTTGCAGGTGACAGAGGCGTTTTATCAATATGGTGTCTGGAAACCATTCCCTGCTAAATTATATCTGTACCCTGCACCGGGTGTATTTGGGAAGGTAATTAACAACGGAGATTTACTGGCAACGTTATATGTGAATAAGTTTTCCACAAAGGGGCAGGAGGCAGGGGAGAGAAATTTCACCTGGCGTTTCTATGCAACGAATGATGTCTATATCCAGACAGGTACATGCAGGGTCTCATCGAACAATGTCAAAGTTGACCTTCCGTCCTATCCCGGAGGGCCGGTAACAGTCCCTCTTACTGTACGTTGCGACCAGACACAGTCGGTCAGCTATACCCTGTCAGGTCCTGTAACAGGAAGTGGTAATACTGTATTCGCAAATACGGCAGCATCAGGGTCTGGCGGTGTGGGTATACAGTTGTCGGATAACGTGGGGCCGGTTCCGGCCGGACAACCGAGGTCTCTGGGACAGGTAGGCAGCTCTCCTGTGAGTCTGGGGCTGAAGGCCTCTTATGCTCTGACCGGTCAGGCAAGTCCGACGCCCGGTGCTGTCCAGTCAGTGATAAATGTGACTTTTAGCTACAACTAG
>sfaS_S-fimbriae minor subunit SfaS
ATGAAACTGAAAGCTATTATATTGGCCACCGGTCTTATTAACTGTATTGTATTTTCAGCACAGGCAGTGGATACGACGATTACTGTGACGGGTAATGTTTTGCAAAGAACATGTAATGTACCAGGGAATGTGGATGTTTCTTTGGGTAATCTGTATGTATCAGACTTTCCCAATGCAGGAAGTGGATCTCCATGGGTTAATTTTGATCTGTCTCTCACCGGATGCCAGAATATGAATACTGTTCGGGCAACATTTAGTGGTACTGCGGATGGGCAGACATACTATGCGAATACAGGGAATGCTGGCGGTATCAAGATTGAAATTCAGGACAGGGATGGAAGTAATGCATCATATCACAATGGTATGTTCAAGACGCTTAATGTACAAAATAATAATGCAACCTTTAATCTTAAAGCCCGTGCAGTGAGTAAAGGCCAGGTTACTCCTGGAAATATCAGTTCTGTTATAACCGTCACCTATACCTATGCGTAA
>sta_Heat stable enterotoxin STa
ATGAAAAAGCTAATGTTGGCAATTTTTATTTCTGTATTATCTTTCCCCTCTTTTAGTCAGTCAACTGAATCACTTGACTCTTCAAAAGAGAAAATTACATTAGAGACTAAAAAGTGTGATGTTGTAAAAAACAACAGTGAAAAAAAATCAGAAAATATGAACAACACATTTTACTGCTGTGAACTTTGTTGTAATCCTGCCTGTGCTGGATGTTATTAA
>stb_Heat stable enterotoxin STb
ATGAAAAAGAATATCGCATTTCTTCTTGCATCTATGTTCGTTTTTTCTATTGCTACAAATGCCTATGCATCTACACAATCAAATAAAAAAGATCTGTGTGAACATTATAGACAAATAGCCAAGGAAAGTTGTAAAAAAGGTTTTTTAGGGGTTAGAGATGGTACTGCTGGAGCATGCTTTGGCGCCCAAATAATGGTTGCAGCAAAAGGATGCTAA
>stx1_Enterotoxin Shiga toxin type 1
ATGAAGTGTATATTGTTAAAATGGATACTGTGCCTGTTGCTGGGCTTTTCTTCGGTATCCTATTCCCGGGAATTTACGATAGACTTTTCGACTCAACAAAGTTATGTCTCTTCGTTAAATAGTATACGGACAGAAATATCGACCCCACTTGAACATATATCTCAGGGGACCACATCGGTGTCTGTTATTAACCACACCCCACCGGGCAGTTATTTTGCTGTGGATATACGAGGGCTTGATGTCTATCAGGCGCGTTTTGACCATCTTCGTCTGATTATTGAGCGAAATAATTTATATGTGGCCGGATTCGTTAATACGGCAACAAATATTTTCTACAGATTTTCAGATTTTGCACATATATCAGTGCCCGGTGTGACAACTGTTTCCATGACAACGGACAGCAGTTATACCACTCTGCAACGTGTCGCAGCGCTGGAACGTTCCGGAATGCAAATCAGTCGTCACTCACTGGTTTCATCATATCTGGCGTTAATGGAGTTTAGTGGAAATGCCATGACCAGAGATGCATCCAGAGCAGTTCTGCGTTTTGTCACTGTCACAGCAGAAGCCTTACGGTTCAGGCAAATACAGAGAGAATTTCGTCTGGCACTGTCTGAAACTGCTCCTGTTTATACGATGACACCGGAAGAAGTGGACCTCACACTGAACTGGGGGAGAATCAGCAATGTGCTTCCGGAGTTTCGGGGAGAGGGTGGTGTCAGAGTGGGGCGAATATCCTTTAATAATATATCAGCGATACTGGGCACAGTGGCGGTTATACTGAATTGCCATCATCAGGGGGCGCGTTCCGTTCGCGCCGTGAATGAAGAGATACAACCAGAATGTCAGATAACTGGCGACAGGCCAGTTATAAGGATAAACAATACTTTATGGGAAAGTAATACCGCAGCTGCTTTTCTGAATCGCAGGGCTCACTCTTTAAATACATCCGGAGAATAACAGGAGTTAAATATGAAGAAGATATTTGTAGCGGCTTTATTTGCTTTTGTTTCTGTTAATGCAATGGCAGCTGATTGTGCAAAAGGTAAAATTGAGTTCTCTAAGTATAATGAGAATGATACATTCACAGTAAAAGTGGCCGGGAAAGAGTACTGGACTAACCGCTGGAATCTGCAACCGCTACTGCAAAGCGCACAGTTAACAGGAATGACGGTAACAATCAAATCAAATACCTGTGCGTCAGGTTCAGGATTTGCTGAAGTGCAGTTTAATAATGACTGA
>stx2_Enterotoxin Shiga toxin type 2
ATGAAGTGTATATTATTTAAATGGGTACTGTGCCTGTTACTGGGTTTTTCTTCGGTATCCTATTCCCGGGAGTTTACGATAGACTTTTCGACCCAACAAAGTTATGTCTCTTCGTTAAATAGTATACGGACAGAGATATCGACCCCTCTTGAACATATATCTCAGGGGACCACATCGGTGTCTGTTATTAACCACACCCCACCGGGCAGTTATTTTGCTGTGGATATACGAGGGCTTGATGTCTATCAGGCGCGTTTTGACCATCTTCGTCTGATTATTGAGCAAAATAATTTATATGTGGCCGGGTTCGTTAATACGGCAACAAATACTTTCTACCGTTTTTCAGATTTTACACATATATCAGTGCCCGGTGTGACAACGGTTTCCATGACAACGGACAGCAGTTATACCACTCTGCAACGTGTCGCAGCGCTGGAACGTTCCGGAATGCAAATCAGTCGTCACTCACTGGTTTCATCATATCTGGCGTTAATGGAGTTCAGTGGTAATACAATGACCAGAGATGCATCCAGAGCAGTTCTGCGTTTTGTCACTGTCACAGCAGAAGCCTTACGCTTCAGGCAGATACAGAGAGAATTTCGTCAGGCACTGTCTGAAACTGCTCCTGTGTATACGATGACGCCGGGAGACGTGGACCTCACTCTGAACTGGGGGCGAATCAGCAATGTGCTTCCGGAGTATCGGGGAGAGGATGGTGTCAGAGTGGGGAGAATATCCTTTAATAATATATCAGCGATACTGGGGACTGTGGCCGTTATACTGAATTGCCATCATCAGGGGGCGCGTTCTGTTCGCGCCGTGAATGAAGAGAGTCAACCAGAATGTCAGATAACTGGCGACAGGCCCGTTATAAAAATAAACAATACATTATGGGAAAGTAATACAGCTGCAGCGTTTCTGAACAGAAAGTCACAGTTTTTATATACAACGGGTAAATAAAGGAGTTAAGCATGAAGAAGATGTTTATGGCGGTTTTATTTGCATTAGCTTCTGTTAATGCAATGGCGGCGGATTGTGCTAAAGGTAAAATTGAGTTTTCCAAGTATAATGAGGATGACACATTTACAGTGAAGGTTGACGGGAAAGAATACTGGACCAGTCGCTGGAATCTGCAACCGTTACTGCAAAGTGCTCAGTTGACAGGAATGACTGTCACAATCAAATCCAGTACCTGTGAATCAGGCTCCGGATTTGCTGAAGTGCAGTTTAATAATGACTGA
>tosA_Repeat-in-Toxin TosA
ATGGATGTTCCCGCAACTATTGAAGATAAGGATGATTCCACTGGACTGGTTTATACGGTTTCTCTGAATCATGTCACTACAACAGATGTAACAGTTACAGTTACATTGGGTAGCGGAGCTGGGCATTCTGATGCTGCTGACTATTCTGATATTGGTGGAGCACAGCATAACGGGAAAATTGGCCTTCATGGTGATACTGGAAAAGTAACCTATGATGGTGCAACAACCGTAACAATTGTTATTCCTGCCGGTTCAAAAAGTGTTTCATTTATAGTTGATCCAACGCTTGAGGCTAACCAAGATGCCTTTAATGCCGAGGGTATGGAAAAAGTTGTTGCGACCATTACGGGAACATCTGATAACGTTACGGCAGCTACTGACATCGTTGATAATGCGGGAGCATCCGCAACAGGTGTTATTTATGATGGTAATGCCATTTCATTACGTAATCTGGACGGTGATTTTACACTGAAATATTCACTATCATCTTCTATCGCCGAAAAAGGGGACTTTGGGTATACCATTGGCGCGAATAGTGGTGAAAATGATCCAATGGTAACAACAGATTACAATGATACGGTTTATGTTGGTTATTACCAGAGTGGTAAAGAAACAACATCGTATAGTAATGTTGCTAACTCACAGGATAATGGGCCAGACGGAACAAAAACCGATGGCAATCAAAGCATTACGACTGTTGATTTAGGTGCTGGTGATGATCTAATGGTCATTCGTGGTAACATGCTGGCTAATACAAGAGTATATACTGGTGAGGGTAACGATACTTTTACTATGGATGGTATGAATACTGCATTACGTGTTATGTATGCGGGTAGTTATATCTTTACTGAGTCTGGCGATGATATTGTTACGATCAAACGTACTGGTGTAACAAATGCCGGACAGATTTATCTTGGTTCAGGTAGTGATACATTTATCCAGGGGGATGCTACTGACAATAACGATACAACATTATCTGGTTTATTGGATCTTGGTAGTGGTACAAAAGATATATCTAATATGCCTAAGGAATATCTTTCTGTTTATCAGGATGGCAGTAATTTAAGCTTGGGTAACGACAACAATATTGACACTGCCACAGATGTTAATACCGTCACTATTTATGGCTCTGTGTCTGGTGAAATTTTAGGCGGATACGGCAGTGATAATATTACGGTAACTAAAAATCTGACCGGTAATATTTCTGTCGGTGACAATGCGGATACCTTAACGGCCGGATGGATTTATGGTGGCAGTACTGTCTCTATGGGGGACGGCAATGATACTGTTACCATCACAGATGGTGCATATAACACGACTATTTCACTGGGGGCGGGAGATGATGTATTTGATGCAACTTCTGGTGTAATGGGGGATTCTGCTTATGCCACTGTCGTTAATGGTGAAGACGGCAATGATACCTTTAAATTAGGCACAATTGCCAAAAACCTGACCATTGATGCCGGTGCCGGTGATGATATTGTTGTTCTGACAAAAGACTATGACTCCACCTCCTCCGGTAATCAGGGCTATATTAACGGCGGGGAAGGCAGTGATACCCTGGTTCTGACAGGTACCATTTCTGTCAATCTAGCGGCCGGTAAAAATGAAGGTATTGCCGGCTTCGAGAAAGTGGATATGACTGTTGGTAGCGATCTGAAAGCTGACAATGCAGCTCAGTTAGTCAAGTTAACGGCATCGGATGTATTGGGTATAAATGACAATTCAACGATTTATATTTCCGGTGATGCCAATGACAAAGTTGATTTGGGGGCTGACGGAGCGGGAAGTCTGGGTACATTTACGGCAACGGCAACAACTGTTAAAGCAACTGCGTTAGATGGTATTGAGCATACTTATACGTTATACAGCAGTGTAAGTGGCGCAAATGTGTATATTGATAACAATATTATTGATGCGAATGGTGTAATTTAA
>tsh_Temperature-sensitive hemagglutinin Tsh autotransporter
TTCACATCACGCTATGCCTGTCTCCTTTTTCTGGGGATTCCTCAGGATGATGGTGATTATCCGTTATGCCTGAGTAGTACTGATTTTATTTTTCTCAGGAGTAATTAAAAATGAACAGAATTTATTCTCTTCGCTACAGCGCTGTGGCCCGGGGCTTTATTGCCGTATCTGAGTTTGCCAGGAAATGTGTTCATAAGTCTGTCAGACGTCTGTGTTTCCCGGTTTTATTACTGATCCCGGTACTATTCTCTGCAGGAAGTCTTGCGGGAACGGTCAATAATGAACTCGGGTATCAGTTATTTCGTGATTTTGCTGAAAATAAGGGGATGTTCCGCCCGGGGGCAACGAATATCGCTATTTATAATAAGCAGGGAGAATTTGTCGGTACGCTGGATAAGGCAGCTATGCCTGATTTCAGTGCTGTGGATTCGGAAATCGGTGTGGCGACACTGATAAACCCGCAGTATATCGCCAGCGTGAAACATAACGGGGGATATACAAACGTTAGCTTTGGTGATGGTGAAAACCGTTACAATATCGTGGACCGGAATAATGCGCCGTCACTGGATTTTCATGCCCCCCGGCTGGATAAACTGGTGACAGAGGTTGCCCCTACTGCGGTGACGGCGCAGGGGGCAGTGGCTGGCGCATATCTGGATAAGGAGCGCTATCCTGTTTTTTATCGTCTGGGGTCTGGTACTCAGTATATTAAGGACAGTAACGGACAGCTGACACAAATGGGAGGTGCATATTCCTGGCTGACCGGCGGGACTGTCGGTAGCCTGTCATCCTATCAGAATGGAGAAATGATTAGCACCAGTTCAGGTCTGGTTTTTGATTACAAACTTAATGGTGCAATGCCCATTTATGGCGAGGCCGGTGACAGCGGTTCGCCTTTATTTGCTTTTGATACTGTTCAGAATAAATGGGTGCTGGTCGGTGTTCTTACTGCGGGGAATGGCGCGGGGGGCAGGGGAAATAACTGGGCTGTTATTCCACTGGATTTTATCGGGCAGAAATTTAATGAAGACAATGATGCCCCGGTCACGTTCAGAACATCGGAAGGTGGTGCACTGGAGTGGAGCTTTAACAGCAGTACCGGAGCTGGTGCGCTGACACAGGGAACCACCACATATGCCATGCACGGGCAGCAGGGAAATGACCTGAATGCTGGTAAGAACCTGATATTTCAGGGGCAGAATGGTCAGATTAACCTTAAGGATTCGGTTTCTCAGGGGGCGGGTTCCCTGACGTTCCGTGATAATTACACAGTAACAACCTCTAACGGAAGTACCTGGACCGGTGCCGGTATTGTTGTGGACAACGGGGTGTCCGTAAACTGGCAGGTTAATGGTGTTAAGGGCGATAACCTGCATAAAATTGGTGAAGGTACGCTGACGGTACAGGGTACAGGTATTAATGAAGGTGGCCTGAAGGTCGGGGACGGAAAGGTTGTACTGAACCAGCAGGCGGACAATAAAGGACAGGTGCAGGCGTTCAGCAGTGTTAATATTGCCAGTGGCCGGCCGACCGTGGTACTGACTGATGAGCGGCAGGTAAATCCGGATACCGTCTCATGGGGATATCGTGGGGGCACACTGGATGTTAATGGTAACAGTCTGACGTTTCATCAGTTGAAGGCGGCAGATTATGGTGCCGTGCTGGCGAATAACGTTGATAAACGGGCCACTATCACGCTGGACTATGCCCTGCGGGCTGACAAAGTAGCACTGAATGGCTGGTCGGAATCAGGTAAAGGAACTGCCGGAAATTTATATAAATACAATAACCCGTACACAAATACGACGGATTACTTCATCCTGAAGCAGAGCACCTATGGTTATTTCCCCACGGACCAGAGCAGCAACGCCACCTGGGAGTTTGTGGGGCACAGTCAGGGGGATGCACAGAAACTGGTAGCTGACCGTTTCAATACTGCAGGGTATCTGTTTCACGGACAACTGAAAGGCAATCTGAATGTGGACAATCGCCTGCCTGAAGGCGTTACCGGTGCTCTGGTGATGGACGGAGCTGCGGATATCTCCGGTACATTCACCCAGGAAAACGGGCGTCTGACGCTGCAGGGGCATCCGGTTATCCATGCATACAATACTCAGTCTGTGGCTGACAAACTGGCTGCCAGTGGAGACCATTCGGTTCTGACTCAGCCTACGTCATTCAGTCAGGAGGACTGGGAGAACCGCAGTTTTACCTTTGACAGGCTGTCACTGAAGAACACTGATTTTGGTCTTGGTCGCAATGCCACACTGAACACAACCATCCAGGCAGATAACTCCAGCGTCACGCTGGGCGACAGCCGGGTATTTATCGACAAAAACGATGGCCAGGGAACAGCCTTTACCCTTGAAGAAGGCACATCTGTTGCAACTAAAGATGCAGATAAAAGTGTCTTCAACGGCACCGTCAACCTGGATAATCAGTCAGTGCTGAATATCAATGATATATTCAATGGCGGAATACAGGCGAACAACAGTACCGTGAATATCTCCTCAGACAGTGCCGTTCTGGGGAACTCAACACTGACCAGTACCGCCCTGAATCTGAACAAGGGAGCAAATGCTCTGGCCAGTCAGAGTTTTGTTTCTGACGGTCCAGTGAATATTTCTGATGCCGCCCTGAGTCTGAACAGCCGTCCTGATGAGGTATCTCACACACTTTTACCTGTATACGATTATGCCGGTTCATGGAACCTGAAGGGAGACGATGCCCGCCTGAACGTGGGGCCGTACAGTATGTTGTCAGGTAATATCAATGTTCAGGATAAAGGGACTGTCACCCTCGGAGGGGAAGGGGAACTGAGTCCTGACCTGACTCTTCAGAATCAGATGTTGTACAGCCTGTTTAACGGGTACCGCAATATCTGGAGCGGGAGCCTGAATGCACCGGATGCCACCGTCAGCATGACAGACACCCAGTGGTCGATGAACGGAAACTCCACGGCAGGAAATATGAAACTTAACCGGACAATAGTCGGTTTTAACGGGGGAACATCACCGTTCACGACACTGACAACAGATAATCTGGACGCGGTTCAGTCAGCATTTGTCATGCGTACAGACCTTAACAAGGCAGACAAACTGGTGATAAACAAGTCGGCAACAGGTCATGACAACAGCATCTGGGTTAACTTCCTGAAAAAACCTTCTAACAAGGACACGCTTGATATTCCACTGGTCAGCGCACCTGAAGCGACAGCTGATAATCTGTTCAGGGCATCAACACGGGTTGTGGGATTCAGTGATGTCACCCCCATCCTTAGTGTCAGAAAAGAGGACGGGAAAAAAGAGTGGGTCCTCGATGGTTACCAGGTTGCACGTAACGACGGCCAGGGTAAGGCTGCCGCCACATTCATGCACATCAGCTATAACAACTTCATCACTGAAGTTAACAACCTGAACAAACGCATGGGCGATTTGAGGGATATTAATGGCGAAGCCGGTACGTGGGTGCGTCTGCTGAACGGTTCCGGCTCTGCTGATGGCGGTTTCACTGACCACTATACCCTGCTGCAGATGGGGGCTGACCGTAAGCACGAACTGGGAAGTATGGACCTGTTTACCGGCGTGATGGCCACCTACACTGACACAGATGCGTCAGCAGACCTGTACAGCGGTAAAACAAAATCATGGGGTGGTGGTTTCTATGCCAGTGGTCTGTTCCGGTCCGGCGCTTACTTTGATGTGATTGCCAAATATATTCACAATGAAAACAAATATGACCTGAACTTTGCCGGAGCTGGTAAACAGAACTTCCGCAGCCATTCACTGTATGCAGGTGCAGAAGTCGGATACCGTTATCATCTGACAGATACGACGTTTGTTGAACCTCAGGCGGAACTGGTCTGGGGAAGACTGCAGGGCCAAACATTTAACTGGAACGACAGTGGAATGGATGTCTCAATGCGTCGTAACAGCGTTAATCCTCTGGTAGGCAGAACCGGCGTTGTTTCCGGTAAAACCTTCAGTGGTAAGGACTGGAGTCTGACAGCCCGTGCCGGCCTGCATTATGAGTTCGATCTGACGGACAGTGCTGACGTTCATCTGAAGGATGCAGCGGGAGAACATCAGATTAATGGCAGAAAAGACAGTCGTATGCTTTACGGTGTGGGGTTAAATGCCCGGTTTGGCGACAATACGCGTTTGGGGCTGGAAGTTGAACGCTCTGCATTTGGTAAATACAACACAGATGATGCGATAAACGCTAATATTCGTTATTCATTCTGATGCTGTGCAGCAAAGGGACTATTGCTTTGTCCCTTTGCTGCG
>tssM_Type VI secretion system protein TssM
TCACAGCGCCCTCTCCGGGCAGGCGAAGCGTTGCAGCAGCCCGCGATTCACCGGGTCAAAGTCTCGCCCGGCGGTGATTTCCAGCACCACCCGACGCCCGTCAAAGCTGTACTCCACCTGCTGTGTTCCCCGCACCGCCGTCTCCTGCGCTTTCCCCGCATCCAGCAGGTGAAACAGCGCCCATGGCCCGTTAGTCAGCAGCGTCGAGGTGTCCTGGCGAATGCGCGGGCTGGCGGTGATTTCCGCCATTGAGCCGTTGCGTGGCCCCGGCCAGTTCACTTTCAGTGGCCTGACCGGGCCGTGAGCGTAGCGCAGCACCTGGCCGTCAATATCAATCACCAGTTCGGTGATAGCCGGGTCCATATCCACGACGCGGACCTGCATCGCCCAGGAAAACTTTTTCCCGCCTTCGCCGTTAAAAAACACGCTGCGGATCTGTTTCGCCTCCTGAAACGGCGTCAGGTCCGGCCCCTGTAAGGTCATGTTGCCTTCGGTCGGTTTGTAGCGCCACGGGTTGCTGGCGGTGTCCGCCAGCGGGGCCAGTTGCTTCGTCCAGAACGCATCCAGCACACCGCCGCTGGCAAAGATACGGTTAAAATCGTCCGCGCTGACCTCCTGCGGGCTGTCGGTAAAGGGGTAGCGCCCGTCAATGGCGTCGCGGCACTCATCGCCGATCACCGCTTCCATCTGCGCGTTCAGCACTTCACCGGTGCCGGCGTTGATTTTGCGCGTTCCCTGCTGCGTTAAATCCAGCAGAATATTTTTCAGCGGCGCGGGCAGTTTTGCCGCCTCCAGTTGCAGTTTATCTGCCGCCGAAATGCGGCCCGGCAGGGTGCTCGCCGCCAGCGCGCTGTCGGCAATGGTGAGCTGGGTGTAATACTCATTGAGCATCGTCAGCAGCGAATTTAACTGCGGCGCGCCACCACTCTGCCCGCTGTCCGTCCGCCCGGAAACCACTTCCCGCAGGGCGGCGAAACGGTCATCCACCAGTGATTTCTCCAGCCGCTCTTCCGGATGAATGTCCTGCAACAGCTTTGCCGTCTGCACCGCTTTCCCCACATTGCCGGAGAGCCGGTCCTGCGCACGCTGGGCCATCTGCTTTTGTCTGGCCTGCGCATCCAGCGGCGGCACCAGCGTGGTCTGCTCCACCACCGCTTTACTCAGGCGCATCAGCGGGGAATCCGGCGAGGCCAGGGTACGCAGCACCTGAAGGTCATACGCCAGTCCGGGGCTACCGTCTTCCCCGGCACTGTTGATGCTGTGAATGCTTGCCAGAAAATCCTGCCAGCGGCGGGCATATTCAGCCAGGTACAGGCGACGGACCTCACGGGTAACCGGAAGCTCCTGCCCCGGTAGCTGGCTCATCACGCTATCCATCGTTTTTTTTTGCGCGTTTTCCCGGCCCATCACCCAGGCGTCGTCCGCTGATGCGGCGGCGACAAACTCCGACAGCCGTTTGTCGAACAGTTCCCGGTAGCCTTCGCGGGTAAAGATGCCGGGCACGCCCCGATCCAGCGGCGCGCCATCCGTGCGGACAAAAACCGTGCCTGCATCCGCACCCACGGCGCGGACCAGCGAAAACTCCTGCGGCGCTTCACTTTCCATGGAAGCCAGCGCCCGGGCGTAGATACGCTCGGTGCTGGTATGACCGTCGAGGAAGGCCCGCGCCTGGCGGATCAATGCCGCGTCCTGTTCATACGGGGAATGCACCACCCGGCTGCCGTCAAACAGGGCGTCGATATGTTCCAGCACGGCGGCGCGACCGCCAAACTCCGCCACGCTGTCGCGGTTGTCCAGATCGTTCAGCACCCAGGCGTGGATCTCCGCGGCGTTGTATTTGTCCTCGTGGTCCTTATCGAGGTTCAGCAGCAGATAAACATGCAGGGCGTCATAGGCGGCTTTACTGTCCTGACGCGCAATCGCATCCGAAAGCACGTATTCCATGCGTTTCACCAGCGGCGGGAGCAGTAGCTGGTCCAGCAGGCGGTCATACAGGGATGCGACGCTCTCCATCACCGGCGGGACGCTGTAAAGACCATAACGCCAGGCCAGCGGCGGGGAATCAGGATCCAGACCCGGCCAGGCAGAGAGCGCCCGCGCCTGGTTCAGTAATGCGGGAACCGGCTGCATGGCGGGTTTTCCGGTATAGGCTTTGACATCAGTATCAAGCCGGGTCGTCCGGCTGGCGATTTCATTCAGATAACCGCTGTTCCCCTGCTGGCTGCCCTGCATGCCCTGCCACAACCAGAAAGCCAGCGCCAGTACCAGCAGATGCCCGCCGGTACGCAACAGACGGTAACGCCAGGCCCACTGAAGGTTCGGCTCCACCAGGTGCGCTTCGCGGAAGATAAACTGCGTCAGCAGATCGTGCAGAAAATAGCTGCGGTTGCCGTCCGGCAGGGTATGAGAGGGGGAATCCGCCTTCCCTTTTATAGCCCGGACAAAACGCTGCCAGATGCCCGTCTGATCGGCTACCGCGTCTGCCTGCGCCTGCGCGGCGCTGGTAAAAAATACGCCGCGCAGGGTGTTGTTAAGCTGGGTGGCGTCAAATTTTGAATCGAGGAAAATCTGCTCAATGGCTTCCAGCAGCGGCGCACCCAGCGCGGCAAATTCACGCGGGAAGCGATAGAGCCGCTGGCGGCTTTTAAGGTCGTACTCTTCCTGCAACCGGGTATCCAGCCCCTGATCCAGCCGCAGGGTCAGGTTTGCCAGTTCCTGGCTACAGAGCGCATGCAGCGACTGCGGATCGCTGGCGTGACACCTGCGGCTGTATGGCAGAGTAAAGCCCCAGACCTGGGCGCGCAGGTGGCTGGTCAGCCCGTGGAAATACTCCGTAAAGCCCGGCAGCAGATCCATCTTGGTGACGACCAGATAGACCGGAAAACGAATACCCAGCGTCTCCCGCAGTTCCGCCAGCCGCGCACGCAGGGCCGCACAGGCGGCCAGCCGTTCCGCGGGGGACTGCGCAGTCAGATCCGCCACGTTCAGCGTCAGGATCACGCCGTTGAGCGGTGCGCCGGGGCGGTGTTTACGCAGCAGTCCCAGAAACCCGTGCCACTCCCCGGCGTTGCGCTGGGTCGCGCTGATTTCGCCACCGTCATCGTGACGGGCATAGCGCCCGGCAGTGTCAATAAGCACTGCTTCGTTGGTAAACCACCAGTCGCAATGCAGCGTTCCGCCGCCCGGCACGGTGAGGATATGCGCGGTTTGCTCCATCTGCTCCGCCAGCGGAAACTGCAATCCGGTGTTGAGCAGTGCTGTGGTTTTACCGTCGCCGGGGCTGCCGATAACCATAAACCACGGCAGCTCGTACAGAAAACGCTTTCCTTCCAGGACTTTACGCCAGCCGGGCAGGTCTACGCGCAGTTGTTTCAGTTGCCGGATGGCGCGAGTGACAATATGGCTGACGGTACGCAGGTCGGCTTTAATTTCCCCTGCCACCGGTACGTCTTCCCCACGCGGATGCAGGAAACGGCGTAGCAGTTGTTCATCCAGACGCAGCGCTCGCCACAGCCGGTACAGGCCATACAGCGCATAAGACAGAAGGATCAGGCCGATAAGCGTCAGACGCAGCCACAGCGGCGCAAATGGATGAACATCACCGAAAGCCAGCAACGGTGAGACAAAGCCGATAACCAGGCACAGAACCGTAACGCCAATGATGCTCATAGACCAGTTAACCAGCCACAGTGCGAGGAACATCAGTAACAGAACGATGGTGACTAACCGACTTCCCACGGACGCGAGTGGATGCAGGGTGTCAAACGCGACCAGCGGCCCAATAAACCAGACCAGCAACGCCAGCATTACCACGCCAACAATGGCCAGCGCGCGGCGGGAAAACAGCATACTGAGAAATTTTTGCAT
>usp_Uropathogenic specific protein Usp Genotoxin
ATGCTACTGTTTCCGGGTAGTGTGTTGGCGGCTCAAATATGGGGAAAATGGTCGCTCAGTGGCATACTCAGTGCAACCCGCGGCTCTTACATCGGTGCGTTGGCATCTGCTCTGTATATTCCCTCTGCGGGCGAGGGCAGTGCTCGCGTGCCCGGACGTGATGAGTTCTGGTATGAGGAAGAACTGCGGCAGAAAGCACTAGCAGGCAGTACCGCCACCACCCGGGTGCGTTTTTTCTGGGGAACTGACATTCACGGCAAGCCTCAGGTGTATGGTGTTCATACGGGTGAAGGTACGCCGTATGAAAACGTCCGCGTGGCGAACATGCAGTGGAACGAGCAGACGCAGCGTTATGAATTTACCCCCGCTCACGATGTCGATGGCCCCCTGATTACCTGGACGCCGGAAAATCCGGAACATGGGAATGTTACGGGCCATACCGGTAACGACAGGCCGCCGCTGGAGCAGCCCACCATTCTGGTGACGCCGATTCCGGACGGCACCGATACCTATACCACGCCGCCATTCCCGGTTCCTGATCCGAAAGAATTCAACGATTATATTCTGGTTTTTCCGGCGGGATCCGGTATTAAGCCTATCTATGTTTACCTGAAGGAGGATCCGCGAAAGCTGCCTGGTGTTGTAACAGGGCACGGCGTCCCGCTTTCACCAGGAACTCGCTGGCTGGATATGTCGATATCCAATAACGGCAACGGCGCACCAATCCCGGCGCATATTGCTGATAAATTGCGCGGACGGGAGTTTAAAACCTTTGATGAGTTTCGCGAGGCGCTGTGGCTGGAGGTGAGTCAGGATCCGGAGTTGATAGCGCAGTTTTCAAGTGGTAACCAAACACGTATAAAACAAGGATTGACCGCAAAAGCACCTATTGACGGTCGGCATTATGGCCCTAAAGATATAGTTAAAAAATTCCAGATACATCATCGTGTTGCAATTGAATATGGCGGCAGCGTATACGATATTGATAACTTACGAATTGTTACCCCCAGACTACACGATGAGATTCACTACAGGAGATAA
>vat_Vacuolating autotransporter toxin Vat
ATGAATAAAATATACGCTCTAAAATATTGTTATATTACTAACACAGTAAAGGTTGTCTCTGAACTAGCCCGAAGGGTATGTAAAGGGAGTACCCGCAGAGGAAAAAGACTTTCAGTACTTACCTCTCTGGCACTATCTGCATTACTCCCAACCGTTGCTGGTGCATCAACGGTTGGTGGCAACAATCCTTACCAGACATACCGCGACTTTGCAGAAAACAAAGGGCAGTTTCAGGCTGGCGCAACAAACATTCCTATTTTTAATAATAAAGGGGAATTAGTAGGACATCTTGATAAAGCGCCCATGGTTGATTTTAGCAGTGTGAATGTAAGCTCAAATCCCGGCGTTGCAACATTAATTAACCCGCAATATATAGCCAGTGTAAAACATAATAAAGGATATCAGAGCGTCAGCTTCGGTGATGGTCAGAACAGTTACCATATTGTGGATCGTAATGAACACAGTTCATCTGATCTCCACACACCAAGACTTGATAAGCTCGTAACTGAGGTTGCTCCGGCTACCGTAACCAGCTCATCAACAGCTGATATATTGACCCCTTCAAAATACTCGGCATTCTACAGGGCTGGTTCGGGAAGTCAGTATATTCAGGATAGTCAGGGTAAGCGACATTGGGTAACAGGTGGGTATGGTTATCTGACAGGAGGAATACTCCCGACATCATTCTTTTATCACGGCTCAGACGGCATTCAGCTGTATATGGGGGGCAACATACATGATCATAGCATCCTGCCCTCTTTTGGAGAGGCCGGCGACAGTGGTTCTCCATTATTTGGCTGGAATACGGCCAAAGGGCAGTGGGAACTGGTCGGTGTTTACTCGGGAGTAGGAGGGGGGACCAATTTGATATATTCTCTTATTCCTCAGAGTTTTCTCTCACAGATCTATTCAGAGGATAATGACGCTCCCGTCTTTTTTAATGCCTCATCCGGCGCCCCCCTGCAATGGAAATTTGACAGCAGCACCGGCACTGGCTCTCTGAAACAGGGTTCCGATGAATATGCCATGCACGGGCAAAAAGGTTCTGACCTGAACGCAGGTAAAAATCTGACATTCCTGGGACATAATGGTCAGATTGACCTGGAAAACTCTGTCACGCAGGGTGCCGGTTCACTGACATTTACTGATGACTACACTGTCACCACTTCAAACGGAAGTACCTGGACCGGGGCCGGTATTATTGTGGACAAGGATGCCTCCGTAAACTGGCAGGTTAATGGTGTGAAAGGTGACAACCTGCATAAAATCGGCGAAGGAACCCTGGTTGTACAGGGAACCGGTGTTAATGAGGGCGGCCTGAAAGTCGGGGATGGGACCGTTGTCCTCAATCAGCAGGCTGACAGTTCAGGACACGTTCAGGCATTCAGTAGCGTGAATATTGCCAGCGGCCGCCCGACAGTCGTGCTGGCAGACAACCAGCAGGTTAATCCGGACAATATATCCTGGGGCTACCGGGGGGGTGTTCTGGATGTTAACGGGAATGACCTGACATTTCATAAGCTGAATGCCGCCGATTATGGCGCAACTCTCGGTAACAGCAGTGATAAAACGGCTAATATCACTCTGGATTATCAGACGCATCCGGCAGACGTAAAAGTTAATGAATGGTCATCATCAAACAGGGGAACAGTAGGTTCATTATATATTTATAATAATCCCTATACTCATACCGTCGATTATTTTATCCTGAAAACAAGTAGTTATGGCTGGTTCCCTACCGGTCAGGTCAGTAACGAGCACTGGGAATATGTCGGACATGACCAGAACAGTGCACAGGCGCTGCTTGCAAACAGAATTAATAATAAAGGGTATCTGTATCATGGCAAGTTGCTGGGAAATATTAATTTCTCAAATAAAGCAACCCCGGGTACAACCGGCGCATTGGTTATGGACGGCTCAGCGAATATGTCCGGTACATTTACTCAGGAAAACGGTCGTCTGACCATTCAGGGCCACCCGGTTATCCATGCTTCAACGTCTCAGAGTATTGCAAATACAGTCTCGTCTCTGGGCGACAATTCCGTTCTGACACAGCCCACCTCATTTACACAGGATGACTGGGAGAACAGGACGTTCAGCTTTGGTTCGCTCGTGTTAAAAGATACAGACTTTGGTCTGGGCCGCAATGCCACACTGAACACAACCATCCAGGCAGATAACTCCAGCGTCACGCTGGGCGACAGTCGGGTATTTATCGACAAAAAAGATGGCCAGGGAACAGCCTTTACCCTTGAAGAAGGCACATCTGTTGCAACTAAAGATGCAGATAAAAGTGTCTTCAACGGCACCGTCAACCTGGATAATCAGTCAGTGCTGAATATCAATGATATATTCAATGGCGGAATACAGGCGAACAACAGTACCGTGAATATCTCCTCAGACAGTGCCATTCTGGGGAACTCAACGCTGACCAGTACCGCCCTGAATCTGAACAAGGGAGCAAATGCTCTGGCCAGTCAGAGTTTTGTTTCTGACGGTCCAGTGAATATTTCTGATGCCACCCTGAGTCTGAACAGCCGTCCTGATGAGGTATCTCACACACTTTTACCTGTATACGATTATGCCGGTTCATGGAACCTGAAGGGAGACGATGCCCGCCTGAACGTGGGGCCGTACAGTATGTTGTCAGGTAATATCAATGTTCAGGATAAAGGGACTGTCACCCTCGGAGGGGAAGGGGAACTGAGTCCTGACCTGACTCTTCAGAATCAGATGTTGTACAGCCTGTTTAACGGGTACCGCAATACCTGGAGCGGGAGCCTGAATGCACCGGATGCCACCGTCAGCATGACAGACACCCAGTGGTCGATGAACGGAAACTCCACGGCAGGAAATATGAAACTTAACCGGACAATAGTCGGTTTTAACGGGGGAACATCATCGTTCACGACACTGACAACAGATAATCTGGACGCGGTTCAGTCAGCATTTGTCATGCGTACAGACCTTAACAAGGCAGACAAACTGGTGATAAACAAGTCGGCAACAGGTCATGACAACAGCATCTGGGTTAACTTCCTGAAAAAACCCTCTGACAAGGACACGCTTGATATTCCACTGGTCAGCGCACCTGAAGCGACAGCTGATAATCTGTTCAGGGCATCAACACGGGTTGTGGGATTCAGTGATGTCACCCCCACCCTTAGTGTCAGAAAAGAGGACGGGAAAAAAGAGTGGGTCCTCGATGGTTACCAGGTTGCACGTAACGACGGCCAGGGTAAGGCTGCCGCCACATTCATGCACATCAGCTATAACAACTTCATCACTGAAGTTAACAACCTGAACAAACGCATGGGCGATTTGAGGGATATTAACGGCGAAGCCGGTACGTGGGTGCGTCTGCTGAACGGTTCCGGCTCTGCTGATGGCGGTTTCACTGACCACTATACCCTGCTGCAGATGGGGGCTGACCGTAAGCACGAACTGGGAAGTATGGACCTGTTTACCGGCGTGATGGCCACCTACACTGACACAGATGCGTCAGCAGGCCTGTACAGCGGTAAAACAAAATCATGGGGTGGTGGTTTCTATGCCAGTGGTCTGTTCCGGTCCGGCGCTTACTTTGATTTGATTGCCAAATATATTCACAATGAAAACAAATATGACCTGAACTTTGCCGGAGCTGGTAAACAGAACTTCCGCAGCCATTCACTGTATGCAGGTGCAGAAGTCGGATACCGTTATCATCTGACAGATACGACGTTTGTTGAACCTCAGGCGGAACTGGTCTGGGGAAGACTGCAGGGCCAAACATTTAACTGGAACGACAGTGGAATGGATGTCTCAATGCGTCGTAACAGCGTTAATCCTCTGGTAGGCAGAACCGGCGTTGTTTCCGGTAAAACCTTCAGTGGTAAGGACTGGAGTCTGACAGCCCGTGCCGGCCTACATTATGAGTTCGATCTGACGGACAGTGCTGACGTTCACCTGAAGGATGCAGCGGGAGAACATCAGATTAATGGGAGAAAAGACGGTCGTATGCTTTACGGTGTGGGGTTAAATGCCCGGTTTGGCGACAATACGCGTCTGGGGCTGGAAGTTGAACGCTCTGCATTCGGTAAATACAACACAGATGATGCGATAAACGCTAACATTCGTTATTCATTCTGA
>yadC_Tip adhesin protein YadC
TCAGGGGTAGGTAACCTGAAAAGTGCTGGTGGCTTTAAAATCCCCCGGTTCTATAGCAATATTACCGTCTTGTTTTAATGTAGCCTGGAAATGAAGAGGTTGAGAGGTCCCACCGTTGCCATTATCCGGGAAAATCCCCCCAGTAGTGTCATTTTCTGTTTCATAATCTTTATAAATAGACGTTGCATCATTTGGTTTCAGTACCATTTGTGCACTTTTAGTGTTTTTTAAACCTTCAATCAGTACACCAACGCCTTTTGCTGCGTCATTTCCTGTGAGTGTGTTAGCCAAAAGTTCTTTGCTTACACTACCCACCTTGTTTGACTTGAGTTTTGTTTCTATATTGCGAACACGAATACAGTTCTGTAGCGTGATATCAAAAGGAACCGCTGTTGCGCCATTTTTTATTTGTGCAGGGCTATAATCACCCATTTTAACCGTTGAACCACTTACCGATGGGCCACTAAGCGCAGCAGTAAAACAGGTAGGGTTTGTTAATACGATATCTGTCAAGTCAAAGTCGATTTTAAGAAAATAACTCTTGATACTAACGCCAGCATTATATGCTTTGAATGAGTAGAGATAACTATCTGTTCTGGATAATGTTACCCGTTGATTCGTTGTCGGGTTAAAGTCGGTATCGGTATAAAATTCAATCGTGAGCGTTTGCATAACGCCACCAACGGCCCAGTATTTTTTGCTGCTATTCGCGTTGTTGCAAGACCAATATAGGGTTTGCTCGCTTTCGCCACGCCAGTTAAAAGATTGGCTCGTAGAATCGCCAATATACATGCCTGATGGGTTGATATCAGTAGATGTAAGTGTTGACCAAATGTTTGATATTGCTAACGTGTAATACAGGCCTGGAACAGATGTCTTAAAGAGTTTATGTCCGCCATAACTTTTTCCGGAATCAACCATTTTATGTTCAATAGACATTGGTGCGCCGCTTGAGTTACTACTCCTGTTACAGTAAAGGAAACCTCCACCCGAAGCGGAATCTAACTGCGCCCATTTTAATGACACCCCGGTTGGGCCAAGTTGGGTTGGTTTATAAAAAACTAAATTATTGGTGCCTGAACCATACCGGAATTTGACGGTAACATCTCCATTGGGACCTGTCTCTCGCCATTTTTGGTCTGATGGACCAACACCGTAATTATTCCCAACAATATAGCCGACGTCATCATCGGTGCCGGCGCTTGCTGTATAACAACAAGAGCATAGTGCTAAAAAAAGAAAGTATCTGAAGAATGTCTTCAT
>yadK_Putatitive chapterone usher fimbrial protein YadK
TCAGGGGTAGGTAACCTGAAAAGTGCTGGTGGCTTTAAAATCCCCCGGTTCTATAGCAATATTACCGTCTTGTTTTAATGTAGCCTGGAAATGAAGAGGTTGAGAGGTCCCACCGTTGCCATTATCCGGGAAAATCCCCCCAGTAGTGTCATTTTCTGTTTCATAATCTTTATAAATAGACGTTGCATCATTTGGTTTCAGTACCATTTGTGCACTTTTAGTGTTTTTTAAACCTTCAATCAGTACACCAACGCCTTTTGCTGCGTCATTTCCTGTGAGTGTGTTAGCCAAAAGTTCTTTGCTTACACTACCCACCTTGTTTGACTTGAGTTTTGTTTCTATATTGCGAACACGAATACAGTTCTGTAGCGTGATATCAAAAGGAACCGCTGTTGCGCCATTTTTTATTTGTGCAGGGCTATAATCACCCATTTTAACCGTTGAACCACTTACCGATGGGCCACTAAGCGCAGCAGTAAAACAGGTAGGGTTTGTTAATACGATATCTGTCAAGTCAAAGTCGATTTTAAGAAAATAACTCTTGATACTAACGCCAGCATTATATGCTTTGAATGAGTAGAGATAACTATCTGTTCTGGATAATGTTACCCGTTGATTCGTTGTCGGGTTAAAGTCGGTATCGGTATAAAATTCAATCGTGAGCGTTTGCATAACGCCACCAACGGCCCAGTATTTTTTGCTGCTATTCGCGTTGTTGCAAGACCAATATAGGGTTTGCTCGCTTTCGCCACGCCAGTTAAAAGATTGGCTCGTAGAATCGCCAATATACATGCCTGATGGGTTGATATCAGTAGATGTAAGTGTTGACCAAATGTTTGATATTGCTAACGTGTAATACAGGCCTGGAACAGATGTCTTAAAGAGTTTATGTCCGCCATAACTTTTTCCGGAATCAACCATTTTATGTTCAATAGACATTGGTGCGCCGCTTGAGTTACTACTCCTGTTACAGTAAAGGAAACCTCCACCCGAAGCGGAATCTAACTGCGCCCATTTTAATGACACCCCGGTTGGGCCAAGTTGGGTTGGTTTATAAAAAACTAAATTATTGGTGCCTGAACCATACCGGAATTTGACGGTAACATCTCCATTGGGACCTGTCTCTCGCCATTTTTGGTCTGATGGACCAACACCGTAATTATTCCCAACAATATAGCCGACGTCATCATCGGTGCCGGCGCTTGCTGTATAACAACAAGAGCATAGTGCTAAAAAAAGAAAGTATCTGAAGAATGTCTTCAT
>yadL_Putative chaperone user fimbrial protein YadL
TTAGTTATAAGTCACGGTGAATGTTGCCGGGGCAGTGAAATCACCCGCAGTGACATTTGTGACAGTTTTATCTTTTGCGACCACCAACACCGCACTCATTGGGTAATCGACAACATTGCTGCCCGTCGCATTAGCAATACTGACTTCTTCTGTTGCGGGGGTGACACAACTGAATTGTTTAGCGCCGTTCTTACCTGGTGTGGATGTGCTCCAGACCTCAACGGCGACCGCCGCTGCTTTTGCTGTTGCCGTTGATGCGTTAGCAAATCCAGGACCATTATTAGAATTACCTTCACATAATGCTCGTGTAGTCAATTTTATTTTGGCCTTTTTCCCGGGAATCCCCGCACAGTCTTTGAACTGTAATTTGAAGGTTTTAATTTTAGTTTCGGCATTAATTTCAGAAATATATACATCACCGAAATTGATGGTGGAAATTTTAGTTGTACCGTCATCAGTCAACGTTGATGTACAGGTACCCATTTCTACGTCAGTAGTAACAGTCAGGCCAATACTGTCAGTGGCCGCATGTGAGGAAATGGTTAACAGTGATGAAGCCAGAAATAGACTACCCGATAATCCATAACATAATTTTTTTAATATCATCAT
>yadM_Fimbrial protein YadM
TTATTGATAGCTGAAGTTAAAAGTTGCCAGTGCGCGAAACTTGCCTGGAACACCTTTCCCTACACTTGTTTCACGCAGTGCGACAGTCATCTCAAGTCCATCGGTGCTAATTTCTGATGCACTCCAACGTATATATTCTGCGCTATTAGGTTTCAGAAATGTATCGCCTGAAGTCGCCTTCCTTTTAAATCCCATTCCGATATAGCTTGTGGTGGAGGTTGTATCACTGGCCAGGGGGATAATTAGCGCGGGTGAACTTCCTGATTGATTTCCTGTCAGGGTTGTATCAATCCAGCTAATTCCACTGCTGCATCCATTGGCTACCAATTTAAAGTTGGCTTCAGATTGTGCTGTTTTATTGGCTATTTTATCCATTCCCATCGAGGGAATAACTAAGGTGTACTTATCATTTCCATTATCAGTGACATTAGTTCCGGTAAGTGTAATATTACAGGTTGTTGCTTTCACGGTAGCGGTAAAATCGACATTAACATCCGTTGCAAATACCGAAGGCGATAACAATAGTCCCATGAGTATTGTTATTTTATGTGGTGTGATTTTTATCAT
>yehA_Fimbrial protein YehA
TTAGTCGTATTTCACGTTGATTAATGCGGTTGCCTCCAGTGCGCCAGATTTAACTTTGTTTGTATCGTAGACGTAGTAACTGGCCGTTATCGGAATTGAAACCGTTGTATCTGTAAGTTTTGACTTTGCCGCAATTTCTTTTAAATTTGTATATCCTTTACTGCTGTTAGTGATATTTAAAAGTGTGACTGGCGTACCATTACTTTCAAGAATAAATCCTACGCCATTATCTTCCGCACCTTTCAGGATCGTGTTGCTGTTGGTTAACAAGTCAGAACTTGATAAATACACCTGCATTTTCCGTGATGTTTGATTTTGTTGACCTAATAAATTTTTACAACGCAGAATAATATCCCCTTTTTTACTATTTATTGTTGTTTTGTTACCTGTGGCTGGTAATTGTGAAACGGGAATACTCTCTAACGTAATTAATAAATCGTCCGGTTTGCAGGTTGTGGTTATCGGGTTGTATGACAATGTCAGATTAAAGGAATAGACACCTGCATTTTGTGCCAATGCATTTCTGTAGCTATTTACACATGCATCCCATGACTTACCACCTAATAAACACAGTAGAAATTGTACTGCGGCACTCCCGCGTGTCGATGATGAAGCACTGGATAATGTCGCAACTCCATTAATCATCACTGAACCACCGCCCCCCGCAGAAACATTCACTTTTGCATTACTGGCCGCAGGTGTCACCGTCACCGAATAACCACTGGTGAAACTGGTCTGATTATTTGACAACGTAATGTTGTTTTTATTGGTCCATTCAAAATGTAAATTTAATTTAATGGTATCGTTATAAAGTCCAACAATAATATCCGACGGGCTCATAGGTGTGATAGTATTTGTACTCACGCATGACGAATCATTAAAATTATGCTCATATGTCGCCATTTGTGTTTGAGTAAGTGCAAAATCCCCCTGAACAACCAAATTGTGCTGAACAGATAACTCACTATAACATGCCGCATAGCTCACAGGCATAACCATCATTATTACTATAAATAGCATTATGCGAATTTCCAT
>yehB_Fimbrial protein YehB
TTACTGGCAAATATAATTTCTACTTTCATCAATCTCTTTACCGAAGGTGATTGTGCATGAAAGCCCTTGTTGCTTATCAATTGCCACATTAACCGATGGCGGTACTTCATTGGTGCGAATAAATAACTGGCTTCCCTGGCCGACAACACCAATATTATGACCATGGATATCATTGACTTCATAACCAAACGTTAATGGTTGCCCATCCGCTCTTAACGCTTTTATAAACCATGGCTTGCGCTGATCGGTATCAAAATTAACCAGTACAACCGCGCCGCGATAAGGGGCGGCAATTTTCCGGTTGCCACGTAATTCTGCTTCGCTATCGCTTTGTGACACATCCAACATCAGGTAATTTTCCCGATAAGGTGTCATTCCGTCGTATACCACCACTCCATTACGGTTTGTTGTGCGATATTTTTGCCCATTGACATAAGCATCTTTAATTCCTGGCGCATTCATCACAGCAAACGTTTCAGAAAGACGGTTTGCCAGATTAACGCCACCCGACCAAGCGACAATGCCCCCTGAAACACTGGCTCCAGCCTGTCGATAAGCACTCGACTGACTATAACTGCCATTCACTGTCGCAACCGGCGCGTTCCAGGTTAAATTCGCCCCAGCTGTCGTTTCATTTCCCTGATACTGATAACTCAGGTTGACCCCATAGTTAAACTGATCCCGGCTTCCAACGGTTCCTGATAATCCCGTATTATTTGAGGCAACCCCCTGATCATCAAACGTCGTTGAGTTAGACATATATATTTGCCGACGAGGCGTCGTAACGTCATCACCCCAATCAAAGGGAATCGATATAAAAATATTAAAACGTTTCTCTTCATGATGATTCTCGTCATAAGCATGGCTTGCCGCGAGGGTATAGCTTATCCTTCGCAGGTTGTTGGAATAACTCAACTGATAATCCTTACTGCTGCCGCTACGCCCCCAGTAATCTCGCCATAACGTACTTAAGGACACAGAACCCCAGCCTTCTGGCAATGACTGACTCATATTGGCAGAGAAGCTATTTTTACGGCCAAAATCGTTCTGGTAATAATCGGCAATGTCATAGATATCGTTTTCATCACGGCGATAATTATCTTTATTGTTTGCCCATACGTGATCATTAAATGTCCGATAATCACGCGACGAATAACGCCAGGCCGCCAGACCAAAACGTGTCGACGTTTGGCTCACAAATTTGTTGTAGGCAATTTGATAACTTTGCCCGTCAAACACATCGCCGTTGTCTTGTTTACTATGCGACTTCGTGGCATCGACGGAAATGGCACCAATGCGTGTATTCCAGCCAGTCCCCAAAGTGAACGCGTAATAATTATTCGCGACCATCGAGCCACCATACAGCGTTAATAAGTTATTAAAACCATACTGATGACCCACCTGGACAAAATCACTTTGTTTGCTCGCCCCTTCAATATGGCTACGACCCGCCGCAAAATCATATTTCGACACGCCGGGTTGCAGCATATTTGGTACCGCTGCATAAGGCACCAGATAGGTGGTTACCGAACCGTCCGCCTCTTTCACGCTGACATCAAGATCCGCTCCACCACCGGCCAACTGCAAATCTGTAATCGCAAACGGGCCAGGAGGAACCTCTTTCTGATAAACCACAAAACCATTCTGTTCAATAGTTACCAGCGCGTTACTCTGAGCAATCCCCTGCACCCGTGGCGTAAAATTTTGTTTCGAGTTAGGCAACATCTGCATATCACGAAACAACCGCACACCGCTGAAGCGAACAGAATCAAAAATATCGCTTGATGTGTACATATCACCCACACGAAGCGTGCCGAGAAGTTGGGCAAATCCACGTTCCAGATACAGGGTATTGCTTTTCCACACCCCTGGATTGTTATTTGTTTTACTGAAACTGGCATCAGAATGCAGTTGCCACCCCAATAAATTTAACCCGCTGTTAAAACGTACATATGTACTCTTGCTATTACCGGACGCTTTATAATCGCTGTAATACTGACTCATATAATAAGAGGTATAAAACGCATTAATACCCCGCTCCCAGTTTTCAGGTGGTACATAGCCACTTTCCAGTTCTTCCACCCAGGCCTGCGGGACACTGAAATCGAGACGAAAAACTCCGATATCCCAGGTATAGCTCCCGCCCTGAATAAGTTGCTTAAATGTTAAACATTGCTTACCGCTGGCAAAGCTATCGGTATTAATGCCTAACCGCTTGATCATTTCCCTTGATAAACATGTTTCTTGCGGGTTGTCTTTAACAATGATCTCATATTTCCCACGCCATTGCTTATTGACATAAATATCGATGTCATACTGCCCCGGCAAGGGCTGATTATCTTCAAGACGAATATTTGAAACCTGCTGGTCTTTCATTCCACCTATCATGAAATGGGTATCAAAGGTTTCTTCAGCTGCATAAGCTTCAATGCCGATCAATAACGCTACGATTGCTGATGCAAGTGGGGGCATTCTCAACAT
>yehC_Fimbrial protein YehC
TTAAATTTTGTCACTAATATAATTGCCATGGTCATCGATAATGGTCAGATGCCAGTTATTTGCATTATTACTTTTGACATTAACACTCTGACTTTCTAAGGGGGCAATCATAATAGTTTCATAATTGACTTTGACATTATTAGCTTTGACATCCGAAATCGTCACCCAATTAGCTGAGTCATTTTTTATCACCAATCCATTGCCACTGCGATTTACCAGTAACTTTTTAAAGGTCACTTTATTTACCGGAGCAATACCCGCTGGCCGGTAAAACAACTTAATTCTGTTTTGCATCGCAAACTTCAGTGCATTCTTACCTTCTTGTTCTGGACTATTTGGTGGAATATCCAGAACATTCAGATAAAAAATACTCTCTTTATTAGTGGGGAGTTTATTCGGCATAATTTTAATTTTTACTTGCTGCCCGGAATTTGCCCCTATTTTTGCCACTGGTGGCGTTAACATGAAAGGAACCTGAATTTTTTCTGGTGGTAATGACGTATCGCCATCATCAATCCACGCCTGCATCAGCGAAGAACGGTTTCCCTGGTTCATCAACTGCACCATCACTTCTTTGTGCTCTGCCGGGTAAATAATACGCGTCCCGTAGATAACAATACCGGCATGTGCAGGAAGGACCATAGAAGAAATGAGTAAAGCTAATAATCCTTTCAT
>yehD_Fimbrial Protein YehD
TTAATCCTGCGCCACACGCATAATCAGGGAAGATAACACATCACCTGAATTCACTGAGTTATCTGTCAGTTTCAGGTATTTTGCTTTAAACGGAATGGCATATTGACCGTCCGCTGTTTTATAACTCTCGATGTTGAAAGGTGCAGAAACATCCAGGACATCGCTGTTATCACCTAAATAGAGATAATAACCCACGGTATCGTTGCTACTGGCTATCGCCTTATCGTTTCCGGTTATTTTATCGTTGGTAATCAACGAGAGTTTTACACCAGCAACTTCTTTCGGACAGCTAATTTTTAACATGCTGCTGGTTACACCGACTGCACCATCATAGGTCGAGTATTTAGCTTTACCTTCAAAGACCGTAGTTGGTACAGTTGGCATATTAATACTTAATGAATCGCCACCTGCTTCGAATTTACACGGAGATTCTGCAATATTCCCTTTAATGGTTAATGTTCCGGTATCAACGTCTGCGGCAAATACCCCAGCGCTCATAAAAAAAGAAGAAAAAACAGCGGCAGCAATAATTGAACGTTTCAT
>yehE_Fimbrial Protein YehE
TTAATCGTAGCGATTTAACACGATTCGACGTTTGCTATCGCTATCTGCAGCAATCACTTCCGTCGTTACACCTTTAACTGGCGAAGAAACCTGATGACGGGTATCAACATTATACGTTAACTGACCACAATGCTGTTGAGGTTGACCATTAACCATAGCCATACTGCATGTTGGGGGACTGATCCTACCATTAATCGTTAATGTAGCAGTTTCTGAAGAGAACGCGGGAGAAGCCAATCCATAGGCAAGAAAAATAATTCCTGACAGCCAGTACTTATTCAT
